# Supplementary material for: Gene-level connections between anxiety disorders, ADHD, and head and neck cancer: insights from a computational biology approach
Source: Front Psychiatry. 2025 Mar 20;16:1552815. doi: 10.3389/fpsyt.2025.1552815 (PMC11967369; doi:10.3389/fpsyt.2025.1552815)
Supplement: Supplementary file 1 [file DataSheet1.zip]

Archive with 36 entries (35 files):
- Functional Annotation.xlsx
- Python pakage/
- Python pakage/AZImageAnalysis.py
- Python pakage/CalDirection.py
- Python pakage/CalPolarity.py
- Python pakage/DirectedGraph.py
- Python pakage/ExampleQueryPubMedCentral.py
- Python pakage/ExampleQueryPubMedCentral1.py
- Python pakage/GOEnrichment.py
- Python pakage/GUIDesign.py
- Python pakage/GWASDataAnalysis.py
- Python pakage/HandlingData.py
- Python pakage/Help files.docx
- Python pakage/ImageProcess.py
- Python pakage/JImpact.xlsx
- Python pakage/logo_ico.png
- Python pakage/Main.py
- Python pakage/manageGZFile.py
- Python pakage/ManuscriptDraft.py
- Python pakage/MySQLManagement.py
- Python pakage/NetworkAnalysis.py
- Python pakage/nlp_test.py
- Python pakage/pubmed_230101.dtd
- Python pakage/pyvenv.cfg
- Python pakage/QueryGoogleAI.py
- Python pakage/QueryOpenAI.py
- Python pakage/QueryPubMed.py
- Python pakage/readme.docx
- Python pakage/requirements.txt
- Python pakage/settings.py
- Python pakage/StatsModel.py
- Python pakage/String.py
- Python pakage/tnetworkx.py
- Python pakage/verb vocabulary.xlsx
- Python pakage/~$rk plane.docx
- rawData.xlsx
