# Supplementary material for: Gene-level connections between anxiety disorders, ADHD, and head and neck cancer: insights from a computational biology approach
Source: Front Psychiatry. 2025 Mar 20;16:1552815. doi: 10.3389/fpsyt.2025.1552815 (PMC11967369; doi:10.3389/fpsyt.2025.1552815)
Supplement: Supplementary file 1 [file DataSheet1.zip › Functional Annotation.xlsx]

## Sheet: Anxiety_ADHD
Category	Term	Count	%	PValue	Genes	List Total	Pop Hits	Pop Total	Fold Enrichment	Bonferroni	Benjamini	FDR
GOTERM_CC_DIRECT	GO:0030425~dendrite	8	25.8065	1.45571e-06	APP, ADORA2A, FMR1, HTR1B, ANK3, CACNA1C, COMT, FRAXA	28	460	20887	12.9733	0.000187769	0.000187787	0.000164496
KEGG_PATHWAY	hsa04726:Serotonergic synapse	5	16.129	9.0599e-05	APP, MAOA, CYP2D6, HTR1B, CACNA1C	20	115	8840	19.2174	0.0134091	0.0134993	0.0134993
GOTERM_CC_DIRECT	GO:0045202~synapse	6	19.3548	0.000420979	APP, FMR1, HTR1B, MBP, COMT, FRAXA	28	505	20887	8.86294	0.0528689	0.0189597	0.0166081
GOTERM_CC_DIRECT	GO:0005788~endoplasmic reticulum lumen	5	16.129	0.000645604	C3, APP, IL6, F2, CP	28	311	20887	11.993	0.0799339	0.0189597	0.0166081
GOTERM_CC_DIRECT	GO:0030426~growth cone	4	12.9032	0.000719515	APP, AUTS2, FMR1, FRAXA	28	137	20887	21.78	0.0886706	0.0189597	0.0166081
GOTERM_CC_DIRECT	GO:0042734~presynaptic membrane	4	12.9032	0.000734872	ADORA2A, FMR1, HTR1B, FRAXA	28	138	20887	21.6222	0.0904755	0.0189597	0.0166081
GOTERM_CC_DIRECT	GO:0043204~perikaryon	4	12.9032	0.0011071	APP, FMR1, CACNA1C, FRAXA	28	159	20887	18.7664	0.133155	0.0238026	0.0208504
UP_KW_CELLULAR_COMPONENT	KW-0628~Postsynaptic cell membrane	4	12.9032	0.0014876	FMR1, ANK3, CACNA1C, FRAXA	26	164	17942	16.8311	0.0336606	0.0342147	0.0312395
GOTERM_CC_DIRECT	GO:0045211~postsynaptic membrane	4	12.9032	0.00216591	ADORA2A, FMR1, ANK3, FRAXA	28	201	20887	14.8451	0.243994	0.0399147	0.0349641
GOTERM_CC_DIRECT	GO:1990812~growth cone filopodium	2	6.45161	0.00516103	FMR1, FRAXA	28	4	20887	372.982	0.487009	0.0832217	0.0728996
GOTERM_CC_DIRECT	GO:0044326~dendritic spine neck	2	6.45161	0.00773192	FMR1, FRAXA	28	6	20887	248.655	0.632596	0.102935	0.090168
GOTERM_CC_DIRECT	GO:0071598~neuronal ribonucleoprotein granule	2	6.45161	0.00901497	FMR1, FRAXA	28	7	20887	213.133	0.689075	0.102935	0.090168
GOTERM_CC_DIRECT	GO:1902737~dendritic filopodium	2	6.45161	0.00901497	FMR1, FRAXA	28	7	20887	213.133	0.689075	0.102935	0.090168
GOTERM_CC_DIRECT	GO:0009986~cell surface	5	16.129	0.00957536	C3, APP, MBP, ANK3, F3	28	657	20887	5.67705	0.710955	0.102935	0.090168
GOTERM_BP_DIRECT	GO:0001934~positive regulation of protein phosphorylation	5	16.129	0.000167658	C3, APP, FMR1, F2, FRAXA	28	206	19734	17.1064	0.0903857	0.0947266	0.0947266
GOTERM_CC_DIRECT	GO:0043025~neuronal cell body	4	12.9032	0.0124658	ADORA2A, FMR1, MBP, FRAXA	28	378	20887	7.8938	0.801743	0.10918	0.0956387
GOTERM_CC_DIRECT	GO:0030424~axon	4	12.9032	0.0126436	APP, FMR1, COMT, FRAXA	28	380	20887	7.85226	0.806295	0.10918	0.0956387
GOTERM_CC_DIRECT	GO:0005615~extracellular space	8	25.8065	0.0126954	C3, APP, IL6, ACE, MIA, F2, F3, CP	28	2033	20887	2.93542	0.807602	0.10918	0.0956387
INTERPRO	IPR047436:Tudor_Agenet_FMR1_rpt2	2	6.45161	0.00392575	FMR1, FRAXA	28	3	20607	490.643	0.477444	0.107822	0.106515
INTERPRO	IPR032196:FMR1_C2	2	6.45161	0.00392575	FMR1, FRAXA	28	3	20607	490.643	0.477444	0.107822	0.106515
INTERPRO	IPR047440:KH_I_FMR1_rpt2	2	6.45161	0.00392575	FMR1, FRAXA	28	3	20607	490.643	0.477444	0.107822	0.106515
INTERPRO	IPR047438:KH_I_FMR1_rpt1	2	6.45161	0.00392575	FMR1, FRAXA	28	3	20607	490.643	0.477444	0.107822	0.106515
INTERPRO	IPR047431:Tudor_Agenet_FMR1_rpt1	2	6.45161	0.00392575	FMR1, FRAXA	28	3	20607	490.643	0.477444	0.107822	0.106515
INTERPRO	IPR041560:Tudor_FRM1	2	6.45161	0.00653466	FMR1, FRAXA	28	5	20607	294.386	0.661001	0.107822	0.106515
INTERPRO	IPR040472:FMRP_KH0	2	6.45161	0.00653466	FMR1, FRAXA	28	5	20607	294.386	0.661001	0.107822	0.106515
INTERPRO	IPR040148:FMR1	2	6.45161	0.00653466	FMR1, FRAXA	28	5	20607	294.386	0.661001	0.107822	0.106515
INTERPRO	IPR008395:Agenet-like_dom	2	6.45161	0.00653466	FMR1, FRAXA	28	5	20607	294.386	0.661001	0.107822	0.106515
INTERPRO	IPR022034:FMR1-like_C_core	2	6.45161	0.00653466	FMR1, FRAXA	28	5	20607	294.386	0.661001	0.107822	0.106515
UP_SEQ_FEATURE	MUTAGEN:RRGDGRRR->EEGDGEEE: Reduces nucleolar localization. Strongly reduces nucleolar localization; when associated with 613-E--E-617.	2	6.45161	0.00393299	FMR1, FRAXA	28	3	20569	489.738	0.773647	0.123561	0.119628
UP_SEQ_FEATURE	MUTAGEN:R->K: Slightly reduced methylation.	2	6.45161	0.00393299	FMR1, FRAXA	28	3	20569	489.738	0.773647	0.123561	0.119628
UP_SEQ_FEATURE	MUTAGEN:QKKEK->EEEEE: Reduces nucleolar localization. Strongly reduces nucleolar localization; when associated with 527-E--E-534.	2	6.45161	0.00393299	FMR1, FRAXA	28	3	20569	489.738	0.773647	0.123561	0.119628
UP_SEQ_FEATURE	MUTAGEN:Y->L: Reduces binding to nucleosome.	2	6.45161	0.00393299	FMR1, FRAXA	28	3	20569	489.738	0.773647	0.123561	0.119628
UP_SEQ_FEATURE	MUTAGEN:T->A: Reduces binding to nucleosome.	2	6.45161	0.00393299	FMR1, FRAXA	28	3	20569	489.738	0.773647	0.123561	0.119628
UP_SEQ_FEATURE	MUTAGEN:S->D: Does not affect RNA-binding to G-quadruplex structure.	2	6.45161	0.00393299	FMR1, FRAXA	28	3	20569	489.738	0.773647	0.123561	0.119628
UP_SEQ_FEATURE	MOTIF:Nucleolar localization signal 1	2	6.45161	0.00393299	FMR1, FRAXA	28	3	20569	489.738	0.773647	0.123561	0.119628
UP_SEQ_FEATURE	MOTIF:Nucleolar localization signal 2	2	6.45161	0.00393299	FMR1, FRAXA	28	3	20569	489.738	0.773647	0.123561	0.119628
UP_SEQ_FEATURE	MUTAGEN:TF->AA: Alters the structural integrity of the N-terminus and leads to aggregation.	2	6.45161	0.00393299	FMR1, FRAXA	28	3	20569	489.738	0.773647	0.123561	0.119628
UP_SEQ_FEATURE	MUTAGEN:R->K: Reduces arginine methylation by 80%.	2	6.45161	0.00393299	FMR1, FRAXA	28	3	20569	489.738	0.773647	0.123561	0.119628
UP_SEQ_FEATURE	REGION:Necessary for interaction with CYFIP1, CYFIP2, FXR1 and FXR2	2	6.45161	0.00393299	FMR1, FRAXA	28	3	20569	489.738	0.773647	0.123561	0.119628
UP_SEQ_FEATURE	MUTAGEN:S->A: Loss of phosphorylation. Does not affect interaction with MCRS1. Does not affect localization to cytoplasmic granules. Does not affect association with polyribosome.	2	6.45161	0.00393299	FMR1, FRAXA	28	3	20569	489.738	0.773647	0.123561	0.119628
GOTERM_CC_DIRECT	GO:0043197~dendritic spine	3	9.67742	0.0184813	APP, FMR1, FRAXA	28	162	20887	13.8142	0.90986	0.149005	0.130524
GOTERM_CC_DIRECT	GO:0005798~Golgi-associated vesicle	2	6.45161	0.0204907	ACR, APP	28	16	20887	93.2455	0.9308	0.155488	0.136203
GOTERM_CC_DIRECT	GO:0043232~intracellular non-membrane-bounded organelle	2	6.45161	0.0230234	FMR1, FRAXA	28	18	20887	82.8849	0.950449	0.164694	0.144267
GOTERM_CC_DIRECT	GO:0010369~chromocenter	2	6.45161	0.0242874	FMR1, FRAXA	28	19	20887	78.5226	0.95807	0.164694	0.144267
GOTERM_CC_DIRECT	GO:0097386~glial cell projection	2	6.45161	0.0255498	FMR1, FRAXA	28	20	20887	74.5964	0.964519	0.164694	0.144267
GOTERM_CC_DIRECT	GO:0032433~filopodium tip	2	6.45161	0.0268107	FMR1, FRAXA	28	21	20887	71.0442	0.969977	0.164694	0.144267
UP_SEQ_FEATURE	DOMAIN:Agenet-like	2	6.45161	0.0065467	FMR1, FRAXA	28	5	20569	293.843	0.91594	0.154257	0.149347
UP_SEQ_FEATURE	REGION:Required for nuclear export	2	6.45161	0.0065467	FMR1, FRAXA	28	5	20569	293.843	0.91594	0.154257	0.149347
UP_SEQ_FEATURE	DOMAIN:Agenet-like 1	2	6.45161	0.0065467	FMR1, FRAXA	28	5	20569	293.843	0.91594	0.154257	0.149347
UP_SEQ_FEATURE	DOMAIN:Agenet-like 2	2	6.45161	0.0065467	FMR1, FRAXA	28	5	20569	293.843	0.91594	0.154257	0.149347
GOTERM_CC_DIRECT	GO:0005886~plasma membrane	13	41.9355	0.0360452	APP, ACE, HTR1B, ANK3, CACNA1C, COMT, F2, F3, CP, C3, EFS, ADORA2A, MBP	28	5592	20887	1.73418	0.991224	0.210137	0.184074
GOTERM_CC_DIRECT	GO:0072562~blood microparticle	3	9.67742	0.0376456	C3, F2, CP	28	238	20887	9.40291	0.992917	0.210137	0.184074
GOTERM_CC_DIRECT	GO:0014069~postsynaptic density	3	9.67742	0.0393857	FMR1, CACNA1C, FRAXA	28	244	20887	9.17169	0.994392	0.210137	0.184074
GOTERM_CC_DIRECT	GO:0016020~membrane	12	38.7097	0.0421339	APP, ACE, ADORA2A, MAOA, NNT, CYP2D6, FMR1, ANK3, CACNA1C, COMT, F3, FRAXA	28	5048	20887	1.77329	0.996125	0.210137	0.184074
GOTERM_CC_DIRECT	GO:0005694~chromosome	3	9.67742	0.0423533	FMR1, CLOCK, FRAXA	28	254	20887	8.8106	0.996237	0.210137	0.184074
KEGG_PATHWAY	hsa04728:Dopaminergic synapse	4	12.9032	0.0026472	MAOA, CACNA1C, COMT, CLOCK	20	132	8840	13.3939	0.32629	0.197216	0.197216
GOTERM_CC_DIRECT	GO:0005576~extracellular region	7	22.5806	0.0480976	ACR, C3, APP, IL6, ACE, F2, CP	28	2101	20887	2.48536	0.998268	0.229799	0.201297
UP_KW_CELLULAR_COMPONENT	KW-0964~Secreted	8	25.8065	0.0257267	C3, APP, IL6, ACE, MIA, F2, F3, CP	26	2180	17942	2.53239	0.450891	0.225565	0.205951
UP_KW_CELLULAR_COMPONENT	KW-0966~Cell projection	6	19.3548	0.0301902	APP, AUTS2, FMR1, ANK3, CACNA1C, FRAXA	26	1289	17942	3.21215	0.505928	0.225565	0.205951
UP_KW_CELLULAR_COMPONENT	KW-0770~Synapse	4	12.9032	0.0392287	FMR1, ANK3, CACNA1C, FRAXA	26	546	17942	5.05551	0.601654	0.225565	0.205951
UP_SEQ_FEATURE	REGION:Interaction with RANBP9	2	6.45161	0.0104549	FMR1, FRAXA	28	8	20569	183.652	0.98098	0.218972	0.212002
UP_SEQ_FEATURE	DISULFID:Interchain (between light and heavy chains)	2	6.45161	0.0104549	ACR, F2	28	8	20569	183.652	0.98098	0.218972	0.212002
UP_SEQ_FEATURE	CARBOHYD:N-linked (GlcNAc...) (complex) asparagine	3	9.67742	0.011644	ACE, F2, CP	28	125	20569	17.6306	0.987912	0.221569	0.214516
UP_SEQ_FEATURE	REGION:RNA-binding RGG-box	2	6.45161	0.0117543	FMR1, FRAXA	28	9	20569	163.246	0.98841	0.221569	0.214516
GOTERM_CC_DIRECT	GO:0048786~presynaptic active zone	2	6.45161	0.0541552	APP, ADORA2A	28	43	20887	34.696	0.99924	0.249501	0.218555
GOTERM_CC_DIRECT	GO:0030315~T-tubule	2	6.45161	0.0566041	ANK3, CACNA1C	28	45	20887	33.154	0.999456	0.251791	0.220561
GOTERM_MF_DIRECT	GO:0005516~calmodulin binding	4	12.9032	0.00327176	ACE, ADORA2A, MBP, CACNA1C	28	215	19304	12.8266	0.39233	0.239999	0.22421
GOTERM_MF_DIRECT	GO:0043022~ribosome binding	3	9.67742	0.00503754	IMPACT, FMR1, FRAXA	28	76	19304	27.2143	0.535894	0.239999	0.22421
GOTERM_MF_DIRECT	GO:0033592~RNA strand annealing activity	2	6.45161	0.00836383	FMR1, FRAXA	28	6	19304	229.81	0.721029	0.239999	0.22421
GOTERM_MF_DIRECT	GO:0002020~protease binding	3	9.67742	0.0117696	ACR, MBP, F3	28	118	19304	17.5278	0.834633	0.239999	0.22421
GOTERM_MF_DIRECT	GO:0016491~oxidoreductase activity	3	9.67742	0.0127379	MAOA, CYP2D6, CP	28	123	19304	16.8153	0.857526	0.239999	0.22421
GOTERM_MF_DIRECT	GO:0002151~G-quadruplex RNA binding	2	6.45161	0.0139023	FMR1, FRAXA	28	10	19304	137.886	0.880921	0.239999	0.22421
GOTERM_MF_DIRECT	GO:0034046~poly(G) binding	2	6.45161	0.0152822	FMR1, FRAXA	28	11	19304	125.351	0.903752	0.239999	0.22421
GOTERM_MF_DIRECT	GO:0044325~transmembrane transporter binding	3	9.67742	0.0178478	FMR1, ANK3, FRAXA	28	147	19304	14.07	0.935259	0.239999	0.22421
GOTERM_MF_DIRECT	GO:1990247~N6-methyladenosine-containing RNA reader activity	2	6.45161	0.0194109	FMR1, FRAXA	28	14	19304	98.4898	0.94918	0.239999	0.22421
GOTERM_MF_DIRECT	GO:0051393~alpha-actinin binding	2	6.45161	0.0221541	ADORA2A, CACNA1C	28	16	19304	86.1786	0.966802	0.239999	0.22421
GOTERM_MF_DIRECT	GO:1990825~sequence-specific mRNA binding	2	6.45161	0.0221541	FMR1, FRAXA	28	16	19304	86.1786	0.966802	0.239999	0.22421
GOTERM_MF_DIRECT	GO:0008083~growth factor activity	3	9.67742	0.0221597	IL6, MIA, F2	28	165	19304	12.5351	0.966831	0.239999	0.22421
GOTERM_MF_DIRECT	GO:0035197~siRNA binding	2	6.45161	0.0235229	FMR1, FRAXA	28	17	19304	81.1092	0.973169	0.239999	0.22421
GOTERM_MF_DIRECT	GO:0045182~translation regulator activity	2	6.45161	0.0235229	FMR1, FRAXA	28	17	19304	81.1092	0.973169	0.239999	0.22421
GOTERM_MF_DIRECT	GO:0008289~lipid binding	3	9.67742	0.0236841	ADORA2A, BAD, MBP	28	171	19304	12.0952	0.973834	0.239999	0.22421
UP_KW_BIOLOGICAL_PROCESS	KW-0531~Neurotransmitter degradation	2	6.45161	0.0125112	MAOA, COMT	19	8	11450	150.658	0.387996	0.245968	0.239661
UP_KW_BIOLOGICAL_PROCESS	KW-0128~Catecholamine metabolism	2	6.45161	0.0140647	MAOA, COMT	19	9	11450	133.918	0.424443	0.245968	0.239661
UP_KW_BIOLOGICAL_PROCESS	KW-0810~Translation regulation	3	9.67742	0.0189206	IMPACT, FMR1, FRAXA	19	136	11450	13.2933	0.525253	0.245968	0.239661
GOTERM_CC_DIRECT	GO:0070062~extracellular exosome	7	22.5806	0.0644139	C3, APP, CA1, ACE, COMT, F2, CP	28	2258	20887	2.31256	0.999814	0.27698	0.242626
GOTERM_CC_DIRECT	GO:0043005~neuron projection	3	9.67742	0.066712	FMR1, ANK3, FRAXA	28	328	20887	6.82284	0.999864	0.277608	0.243176
GOTERM_MF_DIRECT	GO:0004252~serine-type endopeptidase activity	3	9.67742	0.0310561	ACR, F2, F3	28	198	19304	10.4459	0.991732	0.263063	0.245756
GOTERM_MF_DIRECT	GO:0030371~translation repressor activity	2	6.45161	0.0344072	FMR1, FRAXA	28	25	19304	55.1543	0.995117	0.263063	0.245756
GOTERM_MF_DIRECT	GO:0048027~mRNA 5'-UTR binding	2	6.45161	0.0357595	FMR1, FRAXA	28	26	19304	53.033	0.996054	0.263063	0.245756
GOTERM_MF_DIRECT	GO:0031369~translation initiation factor binding	2	6.45161	0.03711	FMR1, FRAXA	28	27	19304	51.0688	0.996811	0.263063	0.245756
GOTERM_MF_DIRECT	GO:0035613~RNA stem-loop binding	2	6.45161	0.03711	FMR1, FRAXA	28	27	19304	51.0688	0.996811	0.263063	0.245756
GOTERM_MF_DIRECT	GO:0070840~dynein complex binding	2	6.45161	0.0384587	FMR1, FRAXA	28	28	19304	49.2449	0.997423	0.263063	0.245756
GOTERM_MF_DIRECT	GO:0008143~poly(A) binding	2	6.45161	0.0398055	FMR1, FRAXA	28	29	19304	47.5468	0.997917	0.263063	0.245756
GOTERM_MF_DIRECT	GO:0008266~poly(U) RNA binding	2	6.45161	0.0398055	FMR1, FRAXA	28	29	19304	47.5468	0.997917	0.263063	0.245756
GOTERM_CC_DIRECT	GO:0000775~chromosome, centromeric region	2	6.45161	0.0759763	FMR1, FRAXA	28	61	20887	24.4578	0.999963	0.296998	0.260161
GOTERM_CC_DIRECT	GO:0043679~axon terminus	2	6.45161	0.0759763	FMR1, FRAXA	28	61	20887	24.4578	0.999963	0.296998	0.260161
GOTERM_CC_DIRECT	GO:0009925~basal plasma membrane	2	6.45161	0.0890718	ACE, ANK3	28	72	20887	20.7212	0.999994	0.337949	0.296033
GOTERM_MF_DIRECT	GO:0035198~miRNA binding	2	6.45161	0.050515	FMR1, FRAXA	28	37	19304	37.2664	0.999621	0.319928	0.29888
UP_KW_DISEASE	KW-1268~Autism spectrum disorder	3	9.67742	0.0169243	AUTS2, ANK3, CACNA1C	15	70	4817	13.7629	0.264529	0.304637	0.304637
UP_KW_BIOLOGICAL_PROCESS	KW-0011~Acute phase	2	6.45161	0.0325272	IL6, F2	19	21	11450	57.3935	0.724633	0.31714	0.309009
GOTERM_CC_DIRECT	GO:0005737~cytoplasm	12	38.7097	0.0964011	APP, IMPACT, CA1, ACE, EFS, AUTS2, CYP2D6, FMR1, DBT, ANK3, CACNA1C, FRAXA	28	5754	20887	1.55571	0.999998	0.355307	0.311238
UP_KW_CELLULAR_COMPONENT	KW-0771~Synaptosome	2	6.45161	0.0880721	FMR1, FRAXA	26	66	17942	20.9114	0.880025	0.344716	0.314741
UP_KW_CELLULAR_COMPONENT	KW-1003~Cell membrane	10	32.2581	0.0899259	APP, ACE, ADORA2A, FMR1, HTR1B, MBP, ANK3, CACNA1C, COMT, FRAXA	26	4049	17942	1.70431	0.885511	0.344716	0.314741
GOTERM_MF_DIRECT	GO:0140693~molecular condensate scaffold activity	2	6.45161	0.0597914	FMR1, FRAXA	28	44	19304	31.3377	0.999915	0.363531	0.339615
UP_KW_DISEASE	KW-0991~Intellectual disability	6	19.3548	0.0564484	AUTS2, MAOA, FMR1, ANK3, CACNA1C, FRAXA	15	761	4817	2.53193	0.648616	0.377355	0.377355
UP_KW_DISEASE	KW-1066~Premature ovarian failure	2	6.45161	0.0730662	FMR1, FRAXA	15	26	4817	24.7026	0.744802	0.377355	0.377355
UP_KW_DISEASE	KW-1269~Autism	2	6.45161	0.0838567	AUTS2, CACNA1C	15	30	4817	21.4089	0.793299	0.377355	0.377355
UP_KW_BIOLOGICAL_PROCESS	KW-0524~Neurogenesis	3	9.67742	0.0753966	IMPACT, FMR1, FRAXA	19	291	11450	6.2127	0.952982	0.422348	0.411519
UP_KW_BIOLOGICAL_PROCESS	KW-0094~Blood coagulation	2	6.45161	0.0758061	F2, F3	19	50	11450	24.1053	0.953787	0.422348	0.411519
UP_KW_BIOLOGICAL_PROCESS	KW-0356~Hemostasis	2	6.45161	0.0758061	F2, F3	19	50	11450	24.1053	0.953787	0.422348	0.411519
KEGG_PATHWAY	hsa04024:cAMP signaling pathway	4	12.9032	0.0118062	ADORA2A, BAD, HTR1B, CACNA1C	20	226	8840	7.82301	0.829598	0.430134	0.430134
KEGG_PATHWAY	hsa05171:Coronavirus disease - COVID-19	4	12.9032	0.013575	C3, IL6, ACE, F2	20	238	8840	7.42857	0.869518	0.430134	0.430134
KEGG_PATHWAY	hsa04610:Complement and coagulation cascades	3	9.67742	0.0150099	C3, F2, F3	20	88	8840	15.0682	0.894961	0.430134	0.430134
KEGG_PATHWAY	hsa05410:Hypertrophic cardiomyopathy	3	9.67742	0.0187565	IL6, ACE, CACNA1C	20	99	8840	13.3939	0.940469	0.430134	0.430134
KEGG_PATHWAY	hsa05142:Chagas disease	3	9.67742	0.0202076	C3, IL6, ACE	20	103	8840	12.8738	0.95225	0.430134	0.430134
GOTERM_MF_DIRECT	GO:0005507~copper ion binding	2	6.45161	0.0806679	ACR, CP	28	60	19304	22.981	0.999997	0.471597	0.440571
UP_KW_BIOLOGICAL_PROCESS	KW-0943~RNA-mediated gene silencing	2	6.45161	0.0931742	FMR1, FRAXA	19	62	11450	19.4397	0.977949	0.454224	0.442577
UP_SEQ_FEATURE	REGION:Required for nuclear localization	2	6.45161	0.0259401	FMR1, FRAXA	28	20	20569	73.4607	0.99995	0.465687	0.450864
GOTERM_BP_DIRECT	GO:1901254~positive regulation of intracellular transport of viral material	2	6.45161	0.00409919	FMR1, FRAXA	28	3	19734	469.857	0.901805	0.459564	0.459564
GOTERM_BP_DIRECT	GO:0045727~positive regulation of translation	3	9.67742	0.00546462	IL6, FMR1, FRAXA	28	81	19734	26.1032	0.954769	0.459564	0.459564
GOTERM_BP_DIRECT	GO:0099577~regulation of translation at presynapse, modulating synaptic transmission	2	6.45161	0.00682298	FMR1, FRAXA	28	5	19734	281.914	0.979104	0.459564	0.459564
GOTERM_BP_DIRECT	GO:1900453~negative regulation of long-term synaptic depression	2	6.45161	0.00682298	FMR1, FRAXA	28	5	19734	281.914	0.979104	0.459564	0.459564
GOTERM_BP_DIRECT	GO:0098908~regulation of neuronal action potential	2	6.45161	0.00682298	FMR1, FRAXA	28	5	19734	281.914	0.979104	0.459564	0.459564
GOTERM_BP_DIRECT	GO:0098586~cellular response to virus	3	9.67742	0.0072921	IL6, FMR1, FRAXA	28	94	19734	22.4932	0.983999	0.459564	0.459564
GOTERM_BP_DIRECT	GO:0007596~blood coagulation	3	9.67742	0.0072921	ADORA2A, F2, F3	28	94	19734	22.4932	0.983999	0.459564	0.459564
GOTERM_BP_DIRECT	GO:0060965~negative regulation of miRNA-mediated gene silencing	2	6.45161	0.00818219	FMR1, FRAXA	28	6	19734	234.929	0.990361	0.459564	0.459564
GOTERM_BP_DIRECT	GO:0032755~positive regulation of interleukin-6 production	3	9.67742	0.00869758	APP, IL6, MBP	28	103	19734	20.5277	0.992814	0.459564	0.459564
GOTERM_BP_DIRECT	GO:2000301~negative regulation of synaptic vesicle exocytosis	2	6.45161	0.0108952	FMR1, FRAXA	28	8	19734	176.196	0.997949	0.459564	0.459564
GOTERM_BP_DIRECT	GO:0044830~modulation by host of viral RNA genome replication	2	6.45161	0.0108952	FMR1, FRAXA	28	8	19734	176.196	0.997949	0.459564	0.459564
GOTERM_BP_DIRECT	GO:0010918~positive regulation of mitochondrial membrane potential	2	6.45161	0.0108952	NNT, BAD	28	8	19734	176.196	0.997949	0.459564	0.459564
GOTERM_BP_DIRECT	GO:0048170~positive regulation of long-term neuronal synaptic plasticity	2	6.45161	0.0149514	FMR1, FRAXA	28	11	19734	128.143	0.999799	0.459564	0.459564
GOTERM_BP_DIRECT	GO:0002446~neutrophil mediated immunity	2	6.45161	0.0149514	IL6, ACE	28	11	19734	128.143	0.999799	0.459564	0.459564
GOTERM_BP_DIRECT	GO:0001963~synaptic transmission, dopaminergic	2	6.45161	0.0149514	ADORA2A, COMT	28	11	19734	128.143	0.999799	0.459564	0.459564
GOTERM_BP_DIRECT	GO:0007417~central nervous system development	3	9.67742	0.0158299	APP, ADORA2A, MBP	28	141	19734	14.9954	0.999878	0.459564	0.459564
GOTERM_BP_DIRECT	GO:2000637~positive regulation of miRNA-mediated gene silencing	2	6.45161	0.0162999	FMR1, FRAXA	28	12	19734	117.464	0.999907	0.459564	0.459564
GOTERM_BP_DIRECT	GO:0060998~regulation of dendritic spine development	2	6.45161	0.0162999	FMR1, FRAXA	28	12	19734	117.464	0.999907	0.459564	0.459564
GOTERM_BP_DIRECT	GO:0042420~dopamine catabolic process	2	6.45161	0.0162999	MAOA, COMT	28	12	19734	117.464	0.999907	0.459564	0.459564
GOTERM_BP_DIRECT	GO:0019221~cytokine-mediated signaling pathway	3	9.67742	0.018919	IL6, BAD, F3	28	155	19734	13.641	0.999979	0.459564	0.459564
GOTERM_BP_DIRECT	GO:2000766~negative regulation of cytoplasmic translation	2	6.45161	0.0189915	FMR1, FRAXA	28	14	19734	100.684	0.99998	0.459564	0.459564
GOTERM_BP_DIRECT	GO:0140694~non-membrane-bounded organelle assembly	2	6.45161	0.0189915	FMR1, FRAXA	28	14	19734	100.684	0.99998	0.459564	0.459564
GOTERM_BP_DIRECT	GO:0016322~neuron remodeling	2	6.45161	0.0203347	C3, APP	28	15	19734	93.9714	0.999991	0.459564	0.459564
GOTERM_BP_DIRECT	GO:1901386~negative regulation of voltage-gated calcium channel activity	2	6.45161	0.0203347	FMR1, FRAXA	28	15	19734	93.9714	0.999991	0.459564	0.459564
GOTERM_MF_DIRECT	GO:0035591~signaling adaptor activity	2	6.45161	0.0922141	FMR1, FRAXA	28	69	19304	19.9834	1	0.507883	0.47447
GOTERM_MF_DIRECT	GO:0005102~signaling receptor binding	3	9.67742	0.0935574	C3, APP, F2	28	369	19304	5.60511	1	0.507883	0.47447
GOTERM_BP_DIRECT	GO:0048143~astrocyte activation	2	6.45161	0.0243536	APP, ADORA2A	28	18	19734	78.3095	0.999999	0.492534	0.492534
GOTERM_BP_DIRECT	GO:0051489~regulation of filopodium assembly	2	6.45161	0.0256897	FMR1, FRAXA	28	19	19734	74.188	1	0.492534	0.492534
GOTERM_BP_DIRECT	GO:0042310~vasoconstriction	2	6.45161	0.0256897	ACE, HTR1B	28	19	19734	74.188	1	0.492534	0.492534
GOTERM_BP_DIRECT	GO:0006878~intracellular copper ion homeostasis	2	6.45161	0.0256897	APP, CP	28	19	19734	74.188	1	0.492534	0.492534
GOTERM_BP_DIRECT	GO:1901800~positive regulation of proteasomal protein catabolic process	2	6.45161	0.027024	FMR1, FRAXA	28	20	19734	70.4786	1	0.492534	0.492534
GOTERM_BP_DIRECT	GO:0007215~glutamate receptor signaling pathway	2	6.45161	0.027024	FMR1, FRAXA	28	20	19734	70.4786	1	0.492534	0.492534
GOTERM_BP_DIRECT	GO:0045947~negative regulation of translational initiation	2	6.45161	0.0283566	FMR1, FRAXA	28	21	19734	67.1224	1	0.500671	0.500671
GOTERM_BP_DIRECT	GO:1900273~positive regulation of long-term synaptic potentiation	2	6.45161	0.0310165	APP, ADORA2A	28	23	19734	61.2857	1	0.524032	0.524032
GOTERM_BP_DIRECT	GO:0010628~positive regulation of gene expression	4	12.9032	0.0315347	APP, IL6, ANK3, F3	28	509	19734	5.53859	1	0.524032	0.524032
GOTERM_BP_DIRECT	GO:0060999~positive regulation of dendritic spine development	2	6.45161	0.0336693	FMR1, FRAXA	28	25	19734	56.3829	1	0.528421	0.528421
GOTERM_BP_DIRECT	GO:0046928~regulation of neurotransmitter secretion	2	6.45161	0.0336693	FMR1, FRAXA	28	25	19734	56.3829	1	0.528421	0.528421
GOTERM_BP_DIRECT	GO:0002092~positive regulation of receptor internalization	2	6.45161	0.0349931	FMR1, FRAXA	28	26	19734	54.2143	1	0.531602	0.531602
GOTERM_BP_DIRECT	GO:0007205~protein kinase C-activating G protein-coupled receptor signaling pathway	2	6.45161	0.0363152	ADORA2A, HTR1B	28	27	19734	52.2063	1	0.531602	0.531602
GOTERM_BP_DIRECT	GO:0034063~stress granule assembly	2	6.45161	0.0376355	FMR1, FRAXA	28	28	19734	50.3418	1	0.531602	0.531602
GOTERM_BP_DIRECT	GO:0042755~eating behavior	2	6.45161	0.0376355	ACE, ADORA2A	28	28	19734	50.3418	1	0.531602	0.531602
UP_SEQ_FEATURE	DOMAIN:KH 1	2	6.45161	0.033595	FMR1, FRAXA	28	26	20569	56.5082	0.999997	0.550665	0.533137
UP_SEQ_FEATURE	DOMAIN:KH 2	2	6.45161	0.033595	FMR1, FRAXA	28	26	20569	56.5082	0.999997	0.550665	0.533137
GOTERM_BP_DIRECT	GO:0006508~proteolysis	4	12.9032	0.0390646	ACR, APP, ACE, F2	28	554	19734	5.08871	1	0.538329	0.538329
GOTERM_BP_DIRECT	GO:0048513~animal organ development	2	6.45161	0.041586	FMR1, FRAXA	28	31	19734	45.47	1	0.538626	0.538626
GOTERM_BP_DIRECT	GO:0099171~presynaptic modulation of chemical synaptic transmission	2	6.45161	0.0428994	ADORA2A, HTR1B	28	32	19734	44.0491	1	0.538626	0.538626
GOTERM_BP_DIRECT	GO:0010575~positive regulation of vascular endothelial growth factor production	2	6.45161	0.0428994	C3, IL6	28	32	19734	44.0491	1	0.538626	0.538626
GOTERM_BP_DIRECT	GO:0070050~neuron cellular homeostasis	2	6.45161	0.0428994	APP, IL6	28	32	19734	44.0491	1	0.538626	0.538626
GOTERM_BP_DIRECT	GO:0051491~positive regulation of filopodium assembly	2	6.45161	0.044211	FMR1, FRAXA	28	33	19734	42.7143	1	0.543027	0.543027
GOTERM_BP_DIRECT	GO:0035633~maintenance of blood-brain barrier	2	6.45161	0.0455209	IL6, MBP	28	34	19734	41.458	1	0.547219	0.547219
UP_SEQ_FEATURE	DOMAIN:K Homology	2	6.45161	0.0361337	FMR1, FRAXA	28	28	20569	52.4719	0.999999	0.5676	0.549533
GOTERM_BP_DIRECT	GO:0009410~response to xenobiotic stimulus	3	9.67742	0.0469021	ACE, ADORA2A, COMT	28	254	19734	8.32424	1	0.552077	0.552077
GOTERM_BP_DIRECT	GO:0001975~response to amphetamine	2	6.45161	0.0481355	ADORA2A, COMT	28	36	19734	39.1548	1	0.555032	0.555032
GOTERM_BP_DIRECT	GO:0031047~regulatory ncRNA-mediated gene silencing	2	6.45161	0.0507432	FMR1, FRAXA	28	38	19734	37.094	1	0.573399	0.573399
GOTERM_BP_DIRECT	GO:0006953~acute-phase response	2	6.45161	0.0533441	IL6, F2	28	40	19734	35.2393	1	0.577435	0.577435
GOTERM_BP_DIRECT	GO:0086091~regulation of heart rate by cardiac conduction	2	6.45161	0.0546419	ACE, CACNA1C	28	41	19734	34.3798	1	0.577435	0.577435
GOTERM_BP_DIRECT	GO:0043488~regulation of mRNA stability	2	6.45161	0.0546419	FMR1, FRAXA	28	41	19734	34.3798	1	0.577435	0.577435
GOTERM_BP_DIRECT	GO:0032722~positive regulation of chemokine production	2	6.45161	0.0572325	APP, IL6	28	43	19734	32.7807	1	0.577435	0.577435
GOTERM_BP_DIRECT	GO:0046427~positive regulation of receptor signaling pathway via JAK-STAT	2	6.45161	0.0572325	IL6, F2	28	43	19734	32.7807	1	0.577435	0.577435
GOTERM_BP_DIRECT	GO:0050796~regulation of insulin secretion	2	6.45161	0.0572325	IL6, CLOCK	28	43	19734	32.7807	1	0.577435	0.577435
UP_KW_LIGAND	KW-0408~Iron	3	9.67742	0.088894	APP, CYP2D6, HR	11	354	6947	5.35208	0.701877	0.652022	0.652022
GOTERM_BP_DIRECT	GO:0008542~visual learning	2	6.45161	0.0662456	APP, COMT	28	50	19734	28.1914	1	0.656645	0.656645
INTERPRO	IPR004088:KH_dom_type_1	2	6.45161	0.0486434	FMR1, FRAXA	28	38	20607	38.735	0.999733	0.686018	0.677703
INTERPRO	IPR004087:KH_dom	2	6.45161	0.0498923	FMR1, FRAXA	28	39	20607	37.7418	0.999785	0.686018	0.677703
GOTERM_BP_DIRECT	GO:0043065~positive regulation of apoptotic process	3	9.67742	0.0713118	IL6, ACE, BAD	28	322	19734	6.56633	1	0.694675	0.694675
GOTERM_BP_DIRECT	GO:0032024~positive regulation of insulin secretion	2	6.45161	0.0777122	BAD, F2	28	59	19734	23.891	1	0.744193	0.744193
GOTERM_BP_DIRECT	GO:0006406~mRNA export from nucleus	2	6.45161	0.0815041	FMR1, FRAXA	28	62	19734	22.735	1	0.752204	0.752204
GOTERM_BP_DIRECT	GO:0030168~platelet activation	2	6.45161	0.0827648	IL6, F2	28	63	19734	22.3741	1	0.752204	0.752204
GOTERM_BP_DIRECT	GO:0032757~positive regulation of interleukin-8 production	2	6.45161	0.0840237	IL6, F3	28	64	19734	22.0246	1	0.752204	0.752204
GOTERM_BP_DIRECT	GO:0000381~regulation of alternative mRNA splicing, via spliceosome	2	6.45161	0.0840237	FMR1, FRAXA	28	64	19734	22.0246	1	0.752204	0.752204
GOTERM_BP_DIRECT	GO:0032731~positive regulation of interleukin-1 beta production	2	6.45161	0.0852811	APP, IL6	28	65	19734	21.6857	1	0.752204	0.752204
GOTERM_BP_DIRECT	GO:0009611~response to wounding	2	6.45161	0.0865367	COMT, F2	28	66	19734	21.3571	1	0.752204	0.752204
INTERPRO	IPR036612:KH_dom_type_1_sf	2	6.45161	0.0622938	FMR1, FRAXA	28	49	20607	30.0394	0.999975	0.790652	0.781068
KEGG_PATHWAY	hsa04080:Neuroactive ligand-receptor interaction	4	12.9032	0.0422642	C3, ADORA2A, HTR1B, F2	20	368	8840	4.80435	0.998394	0.787171	0.787171
KEGG_PATHWAY	hsa05010:Alzheimer disease	4	12.9032	0.0491643	APP, IL6, BAD, CACNA1C	20	391	8840	4.52174	0.999453	0.813942	0.813942
GOTERM_BP_DIRECT	GO:0033138~positive regulation of peptidyl-serine phosphorylation	2	6.45161	0.0952799	APP, IL6	28	73	19734	19.3092	1	0.813957	0.813957
GOTERM_BP_DIRECT	GO:0098869~cellular oxidant detoxification	2	6.45161	0.0965223	NNT, CP	28	74	19734	19.0483	1	0.813957	0.813957
KEGG_PATHWAY	hsa05152:Tuberculosis	3	9.67742	0.0562062	C3, IL6, BAD	20	180	8840	7.36667	0.999819	0.837473	0.837473
UP_KW_PTM	KW-1015~Disulfide bond	12	38.7097	0.0552165	ACR, C3, APP, IL6, ACE, ADORA2A, MIA, HTR1B, CACNA1C, F2, F3, CP	26	3906	14252	1.68404	0.596989	0.93868	0.93868
UP_SEQ_FEATURE	REGION:Disordered	23	74.1935	0.0728405	APP, ACE, AUTS2, BAD, FMR1, HTR1B, HR, ANK3, CACNA1C, COMT, F2, C3, ACR, IMPACT, IL6, CA1, EFS, ADORA2A, CYP2D6, DBT, MBP, CLOCK, FRAXA	28	13727	20569	1.23086	1	1	0.970745
BIOCARTA	h_extrinsicPathway:Extrinsic Prothrombin Activation Pathway	2	6.45161	0.0548386	F2, F3	8	13	1623	31.2115	0.900975	0.972853	0.972853
BIOCARTA	h_plateletAppPathway:Platelet Amyloid Precursor Protein Pathway	2	6.45161	0.063042	APP, F2	8	15	1623	27.05	0.930733	0.972853	0.972853
BIOCARTA	h_LairPathway:Cells and Molecules involved in local acute inflammatory response	2	6.45161	0.0711844	C3, IL6	8	17	1623	23.8676	0.951571	0.972853	0.972853
SMART	SM00322:KH	2	6.45161	0.0602759	FMR1, FRAXA	18	39	10692	30.4615	0.813358	1	1
UP_KW_MOLECULAR_FUNCTION	KW-0645~Protease	4	12.9032	0.0633536	ACR, APP, ACE, F2	21	553	11889	4.09507	0.859631	1	1
KEGG_PATHWAY	hsa00350:Tyrosine metabolism	2	6.45161	0.0746773	MAOA, COMT	20	36	8840	24.5556	0.999991	1	1
UP_KW_MOLECULAR_FUNCTION	KW-0560~Oxidoreductase	4	12.9032	0.0819333	MAOA, CYP2D6, HR, CP	21	616	11889	3.67625	0.923047	1	1
KEGG_PATHWAY	hsa05022:Pathways of neurodegeneration - multiple diseases	4	12.9032	0.0819592	APP, IL6, BAD, CACNA1C	20	483	8840	3.66046	0.999997	1	1

## Sheet: Anxiety_HNC
Category	Term	Count	%	PValue	Genes	List Total	Pop Hits	Pop Total	Fold Enrichment	Bonferroni	Benjamini	FDR
GOTERM_BP_DIRECT	GO:0006954~inflammatory response	8	38.0952	7.85343e-08	IL22, IL6, ADORA2A, CCL4, TLR9, CXCR4, FOS, TLR2	20	422	19734	18.7052	4.42924e-05	4.42933e-05	4.33509e-05
KEGG_PATHWAY	hsa04620:Toll-like receptor signaling pathway	6	28.5714	1.95995e-06	IL6, CCL4, SPP1, TLR9, FOS, TLR2	19	109	8840	25.6108	0.000309625	0.000309673	0.000266554
KEGG_PATHWAY	hsa05142:Chagas disease	5	23.8095	4.69164e-05	IL6, TLR9, FOS, IL2, TLR2	19	103	8840	22.5856	0.00738555	0.00370639	0.00319031
UP_KW_MOLECULAR_FUNCTION	KW-0202~Cytokine	5	23.8095	0.000228676	IL22, IL6, CCL4, SPP1, IL2	20	196	11889	15.1645	0.0043359	0.00434483	0.00434483
GOTERM_MF_DIRECT	GO:0005125~cytokine activity	5	23.8095	3.47496e-05	IL22, IL6, CCL4, SPP1, IL2	20	195	19304	24.7487	0.00468029	0.0046912	0.0046912
KEGG_PATHWAY	hsa05162:Measles	5	23.8095	0.000150937	IL6, TLR9, FOS, IL2, TLR2	19	139	8840	16.7361	0.0235677	0.00794936	0.00684249
KEGG_PATHWAY	hsa05321:Inflammatory bowel disease	4	19.0476	0.00028616	IL22, IL6, IL2, TLR2	19	65	8840	28.6316	0.0442126	0.0113033	0.00972945
KEGG_PATHWAY	hsa05235:PD-L1 expression and PD-1 checkpoint pathway in cancer	4	19.0476	0.000745514	TLR9, FOS, HRAS, TLR2	19	90	8840	20.6784	0.111157	0.0235582	0.020278
KEGG_PATHWAY	hsa04061:Viral protein interaction with cytokine and cytokine receptor	4	19.0476	0.00101314	IL6, CCL4, CXCR4, IL2	19	100	8840	18.6105	0.14799	0.0266793	0.0229644
KEGG_PATHWAY	hsa04659:Th17 cell differentiation	4	19.0476	0.00126617	IL22, IL6, FOS, IL2	19	108	8840	17.232	0.181418	0.0280105	0.0241103
KEGG_PATHWAY	hsa05132:Salmonella infection	5	23.8095	0.00141825	IL6, TLR9, FOS, HRAS, TLR2	19	251	8840	9.26819	0.200879	0.0280105	0.0241103
KEGG_PATHWAY	hsa04060:Cytokine-cytokine receptor interaction	5	23.8095	0.00266329	IL22, IL6, CCL4, CXCR4, IL2	19	298	8840	7.80643	0.343847	0.0467556	0.0402453
KEGG_PATHWAY	hsa05161:Hepatitis B	4	19.0476	0.00409704	IL6, FOS, HRAS, TLR2	19	163	8840	11.4175	0.477255	0.0550277	0.0473656
KEGG_PATHWAY	hsa04672:Intestinal immune network for IgA production	3	14.2857	0.00435173	IL6, CXCR4, IL2	19	49	8840	28.4855	0.497959	0.0550277	0.0473656
KEGG_PATHWAY	hsa04630:JAK-STAT signaling pathway	4	19.0476	0.00445973	IL22, IL6, HRAS, IL2	19	168	8840	11.0777	0.506491	0.0550277	0.0473656
KEGG_PATHWAY	hsa05144:Malaria	3	14.2857	0.00452759	IL6, TLR9, TLR2	19	50	8840	27.9158	0.511778	0.0550277	0.0473656
KEGG_PATHWAY	hsa04151:PI3K-Akt signaling pathway	5	23.8095	0.00536119	IL6, SPP1, HRAS, IL2, TLR2	19	362	8840	6.42629	0.572306	0.0605049	0.0520802
GOTERM_BP_DIRECT	GO:0002639~positive regulation of immunoglobulin production	3	14.2857	0.000303871	IL6, TLR9, IL2	20	27	19734	109.633	0.157523	0.0675921	0.0661539
GOTERM_BP_DIRECT	GO:0050728~negative regulation of inflammatory response	4	19.0476	0.000359532	IL22, ADORA2A, ADA, IL2	20	147	19734	26.849	0.183569	0.0675921	0.0661539
GOTERM_BP_DIRECT	GO:0032733~positive regulation of interleukin-10 production	3	14.2857	0.000739004	IL6, TLR9, TLR2	20	42	19734	70.4786	0.340948	0.0714116	0.0698922
GOTERM_BP_DIRECT	GO:0032722~positive regulation of chemokine production	3	14.2857	0.000774609	IL6, TLR9, TLR2	20	43	19734	68.8395	0.35406	0.0714116	0.0698922
GOTERM_BP_DIRECT	GO:0045944~positive regulation of transcription by RNA polymerase II	7	33.3333	0.000867629	IL6, TLR9, FOS, HRAS, SIRT1, IL2, TLR2	20	1256	19734	5.49912	0.387101	0.0714116	0.0698922
GOTERM_BP_DIRECT	GO:0030890~positive regulation of B cell proliferation	3	14.2857	0.000886314	TLR9, ADA, IL2	20	46	19734	64.35	0.393532	0.0714116	0.0698922
GOTERM_BP_DIRECT	GO:0014823~response to activity	3	14.2857	0.00104661	IL6, CXCR4, FOS	20	50	19734	59.202	0.446005	0.0737863	0.0722164
GOTERM_BP_DIRECT	GO:0006955~immune response	5	23.8095	0.00120989	CCL4, CXCR4, IL2, TLR2, APLN	20	505	19734	9.76931	0.494794	0.0744295	0.0728459
GOTERM_BP_DIRECT	GO:0007155~cell adhesion	5	23.8095	0.00131967	FAP, CCL4, SPP1, ADA, IL2	20	517	19734	9.54255	0.525164	0.0744295	0.0728459
KEGG_PATHWAY	hsa05170:Human immunodeficiency virus 1 infection	4	19.0476	0.00861534	CXCR4, FOS, HRAS, TLR2	19	213	8840	8.73734	0.74516	0.0884011	0.0760921
KEGG_PATHWAY	hsa05417:Lipid and atherosclerosis	4	19.0476	0.00895201	IL6, FOS, HRAS, TLR2	19	216	8840	8.61598	0.758476	0.0884011	0.0760921
KEGG_PATHWAY	hsa05166:Human T-cell leukemia virus 1 infection	4	19.0476	0.00976768	IL6, FOS, HRAS, IL2	19	223	8840	8.34553	0.787939	0.0889212	0.0765398
KEGG_PATHWAY	hsa05163:Human cytomegalovirus infection	4	19.0476	0.0101303	IL6, CCL4, CXCR4, HRAS	19	226	8840	8.23475	0.799861	0.0889212	0.0765398
KEGG_PATHWAY	hsa05171:Coronavirus disease - COVID-19	4	19.0476	0.0116595	IL6, FOS, IL2, TLR2	19	238	8840	7.81955	0.843238	0.096958	0.0834575
GOTERM_CC_DIRECT	GO:0070161~anchoring junction	3	14.2857	0.00109065	FAP, CXCR4, ADA	20	54	20887	58.0194	0.0815954	0.0850709	0.0850709
GOTERM_BP_DIRECT	GO:0032757~positive regulation of interleukin-8 production	3	14.2857	0.00170866	IL6, TLR9, TLR2	20	64	19734	46.2516	0.618829	0.0876075	0.0857435
GOTERM_BP_DIRECT	GO:1901327~response to tacrolimus	2	9.52381	0.00192473	CXCR4, IL2	20	2	19734	986.7	0.662637	0.0904624	0.0885377
INTERPRO	IPR009079:4_helix_cytokine-like_core	3	14.2857	0.00124716	IL22, IL6, IL2	20	57	20607	54.2289	0.0847914	0.088548	0.088548
GOTERM_BP_DIRECT	GO:0032868~response to insulin	3	14.2857	0.00239895	FOS, SIRT1, TLR2	20	76	19734	38.9487	0.741959	0.0949341	0.0929142
GOTERM_BP_DIRECT	GO:0032729~positive regulation of type II interferon production	3	14.2857	0.00252484	TLR9, HRAS, IL2	20	78	19734	37.95	0.759687	0.0949341	0.0929142
GOTERM_BP_DIRECT	GO:0009636~response to toxic substance	3	14.2857	0.00252484	CCL4, FOS, TLR2	20	78	19734	37.95	0.759687	0.0949341	0.0929142
KEGG_PATHWAY	hsa04211:Longevity regulating pathway	3	14.2857	0.0141076	EHMT2, HRAS, SIRT1	19	90	8840	15.5088	0.894059	0.11145	0.0959316
KEGG_PATHWAY	hsa05323:Rheumatoid arthritis	3	14.2857	0.0153231	IL6, FOS, TLR2	19	94	8840	14.8488	0.912821	0.115288	0.0992353
KEGG_PATHWAY	hsa01522:Endocrine resistance	3	14.2857	0.0169041	CYP2D6, FOS, HRAS	19	99	8840	14.0989	0.932368	0.121402	0.104498
KEGG_PATHWAY	hsa04625:C-type lectin receptor signaling pathway	3	14.2857	0.0188898	IL6, HRAS, IL2	19	105	8840	13.2932	0.950863	0.129765	0.111696
KEGG_PATHWAY	hsa05200:Pathways in cancer	5	23.8095	0.0203222	IL6, CXCR4, FOS, HRAS, IL2	19	533	8840	4.36457	0.960992	0.133788	0.115159
UP_KW_DOMAIN	KW-0732~Signal	10	47.619	0.0159462	IL22, IL6, CYP2D6, CCL4, DIO2, SPP1, TLR9, IL2, TLR2, APLN	16	4410	14597	2.06874	0.120672	0.127569	0.127569
KEGG_PATHWAY	hsa04660:T cell receptor signaling pathway	3	14.2857	0.025021	FOS, HRAS, IL2	19	122	8840	11.4409	0.981751	0.158133	0.136114
GOTERM_BP_DIRECT	GO:0032755~positive regulation of interleukin-6 production	3	14.2857	0.00435379	IL6, TLR9, TLR2	20	103	19734	28.7388	0.914642	0.151788	0.148559
GOTERM_BP_DIRECT	GO:0045471~response to ethanol	3	14.2857	0.00477524	EHMT2, FOS, IL2	20	108	19734	27.4083	0.932773	0.151788	0.148559
GOTERM_BP_DIRECT	GO:0050729~positive regulation of inflammatory response	3	14.2857	0.00494891	TLR9, IL2, TLR2	20	110	19734	26.91	0.939075	0.151788	0.148559
GOTERM_BP_DIRECT	GO:0032760~positive regulation of tumor necrosis factor production	3	14.2857	0.00512547	IL6, TLR9, TLR2	20	112	19734	26.4295	0.944878	0.151788	0.148559
GOTERM_BP_DIRECT	GO:0007165~signal transduction	6	28.5714	0.00538256	IL22, CCL4, SPP1, HRAS, TLR2, APLN	20	1240	19734	4.77435	0.952354	0.151788	0.148559
KEGG_PATHWAY	hsa04068:FoxO signaling pathway	3	14.2857	0.0289606	IL6, HRAS, SIRT1	19	132	8840	10.5742	0.990374	0.175991	0.151486
KEGG_PATHWAY	hsa05135:Yersinia infection	3	14.2857	0.0314373	IL6, FOS, IL2	19	138	8840	10.1144	0.99357	0.182158	0.156794
KEGG_PATHWAY	hsa04371:Apelin signaling pathway	3	14.2857	0.0322812	SPP1, HRAS, APLN	19	140	8840	9.96992	0.994398	0.182158	0.156794
GOTERM_BP_DIRECT	GO:0050871~positive regulation of B cell activation	2	9.52381	0.00672122	IL6, TLR9	20	7	19734	281.914	0.977709	0.170874	0.167238
GOTERM_BP_DIRECT	GO:0071356~cellular response to tumor necrosis factor	3	14.2857	0.00746625	CCL4, FOS, SIRT1	20	136	19734	21.7654	0.9854	0.170874	0.167238
GOTERM_BP_DIRECT	GO:0014074~response to purine-containing compound	2	9.52381	0.00767789	ADORA2A, ADA	20	8	19734	246.675	0.987055	0.170874	0.167238
GOTERM_BP_DIRECT	GO:0002314~germinal center B cell differentiation	2	9.52381	0.00767789	IL6, ADA	20	8	19734	246.675	0.987055	0.170874	0.167238
GOTERM_BP_DIRECT	GO:0032496~response to lipopolysaccharide	3	14.2857	0.00778716	DIO2, FOS, TLR2	20	139	19734	21.2957	0.987834	0.170874	0.167238
GOTERM_BP_DIRECT	GO:0008285~negative regulation of cell population proliferation	4	19.0476	0.00787716	IL6, ADORA2A, HRAS, TLR2	20	434	19734	9.09401	0.988441	0.170874	0.167238
GOTERM_BP_DIRECT	GO:0032741~positive regulation of interleukin-18 production	2	9.52381	0.00863369	TLR9, TLR2	20	9	19734	219.267	0.992483	0.180348	0.176511
GOTERM_BP_DIRECT	GO:0043524~negative regulation of neuron apoptotic process	3	14.2857	0.00913217	ADORA2A, HRAS, SIRT1	20	151	19734	19.6033	0.994339	0.183948	0.180034
KEGG_PATHWAY	hsa04218:Cellular senescence	3	14.2857	0.0398115	IL6, HRAS, SIRT1	19	157	8840	8.89038	0.998369	0.216904	0.186702
UP_KW_DISEASE	KW-0656~Proto-oncogene	3	14.2857	0.0312102	FOS, HRAS, IL2	7	235	4817	8.7848	0.173244	0.187261	0.187261
BIOCARTA	h_ccr5Pathway:Pertussis toxin-insensitive CCR5 Signaling in Macrophage	3	14.2857	0.00442523	CCL4, CXCR4, FOS	11	17	1623	26.0374	0.31407	0.209481	0.209481
BIOCARTA	h_il6Pathway:IL 6 signaling pathway	3	14.2857	0.00674353	IL6, FOS, HRAS	11	21	1623	21.0779	0.437375	0.209481	0.209481
BIOCARTA	h_il2Pathway:IL 2 signaling pathway	3	14.2857	0.00739346	FOS, HRAS, IL2	11	22	1623	20.1198	0.467823	0.209481	0.209481
GOTERM_BP_DIRECT	GO:0008284~positive regulation of cell population proliferation	4	19.0476	0.0119613	IL6, HRAS, SIRT1, IL2	20	506	19734	7.8	0.998872	0.232628	0.227678
GOTERM_BP_DIRECT	GO:0001666~response to hypoxia	3	14.2857	0.0123749	CXCR4, ADA, TLR2	20	177	19734	16.7237	0.999109	0.232648	0.227698
GOTERM_CC_DIRECT	GO:0005615~extracellular space	7	33.3333	0.00751168	IL22, IL6, FAP, CCL4, SPP1, IL2, APLN	20	2033	20887	3.59589	0.444631	0.228982	0.228982
GOTERM_CC_DIRECT	GO:0005576~extracellular region	7	33.3333	0.00880702	IL22, IL6, CCL4, SPP1, TLR9, IL2, APLN	20	2101	20887	3.47951	0.498419	0.228982	0.228982
KEGG_PATHWAY	hsa05152:Tuberculosis	3	14.2857	0.0509558	IL6, TLR9, TLR2	19	180	8840	7.75439	0.999742	0.268367	0.231
UP_KW_CELLULAR_COMPONENT	KW-0964~Secreted	7	33.3333	0.0162302	IL22, IL6, FAP, CCL4, SPP1, IL2, APLN	19	2180	17942	3.03221	0.217648	0.243453	0.243453
GOTERM_BP_DIRECT	GO:0043410~positive regulation of MAPK cascade	3	14.2857	0.013878	IL6, TLR9, HRAS	20	188	19734	15.7452	0.999623	0.252491	0.247118
KEGG_PATHWAY	hsa04062:Chemokine signaling pathway	3	14.2857	0.0577034	CCL4, CXCR4, HRAS	19	193	8840	7.23207	0.999917	0.292813	0.252041
KEGG_PATHWAY	hsa05167:Kaposi sarcoma-associated herpesvirus infection	3	14.2857	0.0593038	IL6, FOS, HRAS	19	196	8840	7.12137	0.999936	0.292813	0.252041
BIOCARTA	h_nktPathway:Selective expression of chemokine receptors during T-cell polarization	3	14.2857	0.0118613	CCL4, CXCR4, IL2	11	28	1623	15.8084	0.637321	0.252053	0.252053
UP_KW_PTM	KW-0832~Ubl conjugation	8	38.0952	0.0394025	ADORA2A, EHMT2, DIO2, CXCR4, FOS, HRAS, SIRT1, TLR2	19	2701	14252	2.22171	0.407022	0.327214	0.280469
UP_KW_PTM	KW-0702~S-nitrosylation	2	9.52381	0.0802012	HRAS, SIRT1	19	66	14252	22.7305	0.662707	0.327214	0.280469
UP_KW_PTM	KW-1015~Disulfide bond	9	42.8571	0.0910876	IL22, IL6, ADORA2A, FAP, CCL4, TLR9, CXCR4, IL2, TLR2	19	3906	14252	1.72835	0.711074	0.327214	0.280469
GOTERM_BP_DIRECT	GO:0042446~hormone biosynthetic process	2	9.52381	0.0171967	CYP2D6, DIO2	20	18	19734	109.633	0.999944	0.303093	0.296644
KEGG_PATHWAY	hsa05143:African trypanosomiasis	2	9.52381	0.0727855	IL6, TLR9	19	37	8840	25.1494	0.999993	0.348488	0.299964
SMART	SM00255:TIR	2	9.52381	0.0183737	TLR9, TLR2	10	22	10692	97.2	0.270399	0.312352	0.312352
UP_KW_CELLULAR_COMPONENT	KW-0965~Cell junction	3	14.2857	0.0618344	FAP, CXCR4, ADA	19	407	17942	6.96056	0.616123	0.326765	0.326765
UP_KW_CELLULAR_COMPONENT	KW-0458~Lysosome	3	14.2857	0.0653531	TLR9, CXCR4, ADA	19	420	17942	6.74511	0.637161	0.326765	0.326765
KEGG_PATHWAY	hsa05332:Graft-versus-host disease	2	9.52381	0.0859803	IL6, IL2	19	44	8840	21.1483	0.999999	0.399556	0.343921
GOTERM_MF_DIRECT	GO:0042802~identical protein binding	7	33.3333	0.0051093	ADORA2A, FAP, PPCS, CCL4, FOS, SIRT1, TLR2	20	1737	19304	3.88969	0.499188	0.344878	0.344878
GOTERM_BP_DIRECT	GO:0007267~cell-cell signaling	3	14.2857	0.0209656	ADORA2A, CCL4, IL2	20	234	19734	12.65	0.999994	0.353284	0.345767
GOTERM_BP_DIRECT	GO:0051607~defense response to virus	3	14.2857	0.0216407	IL6, TLR9, TLR2	20	238	19734	12.4374	0.999996	0.353284	0.345767
GOTERM_BP_DIRECT	GO:0051924~regulation of calcium ion transport	2	9.52381	0.0219237	ADORA2A, CXCR4	20	23	19734	85.8	0.999996	0.353284	0.345767
GOTERM_BP_DIRECT	GO:0006346~DNA methylation-dependent heterochromatin formation	2	9.52381	0.0228665	EHMT2, SIRT1	20	24	19734	82.225	0.999998	0.358241	0.350619
BIOCARTA	h_tollPathway:Toll-Like Receptor Pathway	3	14.2857	0.0213435	TLR9, FOS, TLR2	11	38	1623	11.6483	0.840201	0.36284	0.36284
GOTERM_BP_DIRECT	GO:0001525~angiogenesis	3	14.2857	0.0249701	FAP, SIRT1, APLN	20	257	19734	11.5179	0.999999	0.371512	0.363608
GOTERM_BP_DIRECT	GO:0007205~protein kinase C-activating G protein-coupled receptor signaling pathway	2	9.52381	0.0256897	ADORA2A, IL2	20	27	19734	73.0889	1	0.371512	0.363608
GOTERM_BP_DIRECT	GO:0032740~positive regulation of interleukin-17 production	2	9.52381	0.0256897	IL6, IL2	20	27	19734	73.0889	1	0.371512	0.363608
GOTERM_BP_DIRECT	GO:0002224~toll-like receptor signaling pathway	2	9.52381	0.026629	TLR9, TLR2	20	28	19734	70.4786	1	0.375469	0.367481
GOTERM_BP_DIRECT	GO:0001774~microglial cell activation	2	9.52381	0.0275675	TLR9, TLR2	20	29	19734	68.0483	1	0.379222	0.371153
GOTERM_BP_DIRECT	GO:0048714~positive regulation of oligodendrocyte differentiation	2	9.52381	0.0285052	CXCR4, TLR2	20	30	19734	65.78	1	0.382784	0.374639
SMART	SM00364:LRR_BAC	2	9.52381	0.0453717	TLR9, TLR2	10	55	10692	38.88	0.545867	0.385659	0.385659
GOTERM_BP_DIRECT	GO:0030335~positive regulation of cell migration	3	14.2857	0.0306255	CCL4, CXCR4, HRAS	20	287	19734	10.3139	1	0.401693	0.393146
GOTERM_CC_DIRECT	GO:0009986~cell surface	4	19.0476	0.020622	FAP, CXCR4, ADA, TLR2	20	657	20887	6.3583	0.803154	0.402129	0.402129
UP_KW_BIOLOGICAL_PROCESS	KW-0395~Inflammatory response	3	14.2857	0.0170225	CCL4, TLR9, TLR2	13	195	11450	13.5503	0.337713	0.408539	0.408539
GOTERM_BP_DIRECT	GO:0032570~response to progesterone	2	9.52381	0.0350447	FOS, TLR2	20	37	19734	53.3351	1	0.441091	0.431706
GOTERM_BP_DIRECT	GO:0010629~negative regulation of gene expression	3	14.2857	0.035276	HRAS, SIRT1, APLN	20	310	19734	9.54871	1	0.441091	0.431706
GOTERM_BP_DIRECT	GO:0050850~positive regulation of calcium-mediated signaling	2	9.52381	0.0359755	CCL4, ADA	20	38	19734	51.9316	1	0.441091	0.431706
GOTERM_BP_DIRECT	GO:0006953~acute-phase response	2	9.52381	0.0378346	IL22, IL6	20	40	19734	49.335	1	0.454015	0.444355
GOTERM_BP_DIRECT	GO:0032728~positive regulation of interferon-beta production	2	9.52381	0.0396903	TLR9, TLR2	20	42	19734	46.9857	1	0.466361	0.456438
GOTERM_BP_DIRECT	GO:0032735~positive regulation of interleukin-12 production	2	9.52381	0.0415425	TLR9, TLR2	20	44	19734	44.85	1	0.478163	0.46799
GOTERM_BP_DIRECT	GO:0002548~monocyte chemotaxis	2	9.52381	0.0443146	IL6, CCL4	20	47	19734	41.9872	1	0.499869	0.489233
GOTERM_CC_DIRECT	GO:0005764~lysosome	3	14.2857	0.0319832	TLR9, CXCR4, ADA	20	311	20887	10.0741	0.920774	0.498938	0.498938
GOTERM_BP_DIRECT	GO:0051384~response to glucocorticoid	2	9.52381	0.0470791	IL22, IL6	20	50	19734	39.468	1	0.520639	0.509562
BIOCARTA	h_il3Pathway:IL 3 signaling pathway	2	9.52381	0.0889075	FOS, HRAS	11	15	1623	19.6727	0.999635	0.561697	0.561697
BIOCARTA	h_stemPathway:Regulation of hematopoiesis by cytokines	2	9.52381	0.0889075	IL6, IL2	11	15	1623	19.6727	0.999635	0.561697	0.561697
GOTERM_BP_DIRECT	GO:0045599~negative regulation of fat cell differentiation	2	9.52381	0.0544141	IL6, SIRT1	20	58	19734	34.0241	1	0.590183	0.577626
GOTERM_BP_DIRECT	GO:1902895~positive regulation of miRNA transcription	2	9.52381	0.0562394	FOS, APLN	20	60	19734	32.89	1	0.598472	0.585739
INTERPRO	IPR000157:TIR_dom	2	9.52381	0.0246137	TLR9, TLR2	20	27	20607	76.3222	0.829571	0.603836	0.603836
INTERPRO	IPR035897:Toll_tir_struct_dom_sf	2	9.52381	0.0255142	TLR9, TLR2	20	28	20607	73.5964	0.840389	0.603836	0.603836
GOTERM_BP_DIRECT	GO:1901224~positive regulation of non-canonical NF-kappaB signal transduction	2	9.52381	0.0626019	TLR9, TLR2	20	67	19734	29.4537	1	0.62839	0.61502
GOTERM_BP_DIRECT	GO:0042531~positive regulation of tyrosine phosphorylation of STAT protein	2	9.52381	0.0626019	IL6, IL2	20	67	19734	29.4537	1	0.62839	0.61502
GOTERM_BP_DIRECT	GO:0070301~cellular response to hydrogen peroxide	2	9.52381	0.0635075	IL6, SIRT1	20	68	19734	29.0206	1	0.62839	0.61502
GOTERM_BP_DIRECT	GO:0071466~cellular response to xenobiotic stimulus	2	9.52381	0.0635075	EHMT2, CXCR4	20	68	19734	29.0206	1	0.62839	0.61502
GOTERM_BP_DIRECT	GO:0009267~cellular response to starvation	2	9.52381	0.0716208	EHMT2, SIRT1	20	77	19734	25.6286	1	0.69645	0.681632
GOTERM_BP_DIRECT	GO:0043066~negative regulation of apoptotic process	3	14.2857	0.0845113	IL6, SIRT1, IL2	20	507	19734	5.83846	1	0.799791	0.782774
GOTERM_BP_DIRECT	GO:0010628~positive regulation of gene expression	3	14.2857	0.0850842	IL6, TLR9, TLR2	20	509	19734	5.81552	1	0.799791	0.782774
GOTERM_BP_DIRECT	GO:0050829~defense response to Gram-negative bacterium	2	9.52381	0.0876479	IL6, TLR9	20	95	19734	20.7726	1	0.810384	0.793142
GOTERM_BP_DIRECT	GO:0007179~transforming growth factor beta receptor signaling pathway	2	9.52381	0.0920532	FOS, SIRT1	20	100	19734	19.734	1	0.821589	0.804108
GOTERM_BP_DIRECT	GO:0120162~positive regulation of cold-induced thermogenesis	2	9.52381	0.0929318	DIO2, CXCR4	20	101	19734	19.5386	1	0.821589	0.804108
GOTERM_BP_DIRECT	GO:0046330~positive regulation of JNK cascade	2	9.52381	0.0946866	TLR9, HRAS	20	103	19734	19.1592	1	0.821589	0.804108
GOTERM_BP_DIRECT	GO:0071346~cellular response to type II interferon	2	9.52381	0.0946866	CCL4, TLR2	20	103	19734	19.1592	1	0.821589	0.804108
UP_KW_BIOLOGICAL_PROCESS	KW-0130~Cell adhesion	3	14.2857	0.091494	FAP, SPP1, ADA	13	492	11450	5.37054	0.900031	0.963603	0.963603
GOTERM_MF_DIRECT	GO:0038187~pattern recognition receptor activity	2	9.52381	0.0243328	TLR9, TLR2	20	25	19304	77.216	0.964047	1	1
UP_SEQ_FEATURE	DOMAIN:TIR	2	9.52381	0.0246586	TLR9, TLR2	20	27	20569	76.1815	0.997739	1	1
UP_SEQ_FEATURE	REPEAT:LRR 19	2	9.52381	0.0246586	TLR9, TLR2	20	27	20569	76.1815	0.997739	1	1
UP_SEQ_FEATURE	REPEAT:LRR 18	2	9.52381	0.0255608	TLR9, TLR2	20	28	20569	73.4607	0.998196	1	1
UP_SEQ_FEATURE	REPEAT:LRR 17	2	9.52381	0.0318536	TLR9, TLR2	20	35	20569	58.7686	0.999629	1	1
UP_SEQ_FEATURE	CROSSLNK:Glycyl lysine isopeptide (Lys-Gly) (interchain with G-Cter in ubiquitin)	3	14.2857	0.0323155	CXCR4, HRAS, TLR2	20	308	20569	10.0174	0.99967	1	1
GOTERM_MF_DIRECT	GO:0036094~small molecule binding	2	9.52381	0.0329545	SPP1, CXCR4	20	34	19304	56.7765	0.989152	1	1
UP_SEQ_FEATURE	REPEAT:LRR 16	2	9.52381	0.0363248	TLR9, TLR2	20	40	20569	51.4225	0.99988	1	1
UP_SEQ_FEATURE	REPEAT:LRR 15	2	9.52381	0.0425517	TLR9, TLR2	20	47	20569	43.7638	0.999975	1	1
UP_SEQ_FEATURE	REPEAT:LRR 14	2	9.52381	0.0434382	TLR9, TLR2	20	48	20569	42.8521	0.99998	1	1
UP_SEQ_FEATURE	CARBOHYD:O-linked (Xyl...) (chondroitin sulfate) serine	2	9.52381	0.0505017	SPP1, CXCR4	20	56	20569	36.7304	0.999997	1	1
GOTERM_MF_DIRECT	GO:0019899~enzyme binding	3	14.2857	0.0510396	ADORA2A, EHMT2, SIRT1	20	372	19304	7.78387	0.999152	1	1
UP_SEQ_FEATURE	REPEAT:LRR 13	2	9.52381	0.0513812	TLR9, TLR2	20	57	20569	36.086	0.999997	1	1
GOTERM_MF_DIRECT	GO:1990841~promoter-specific chromatin binding	2	9.52381	0.0648783	EHMT2, SIRT1	20	68	19304	28.3882	0.999883	1	1
GOTERM_MF_DIRECT	GO:0002039~p53 binding	2	9.52381	0.0676467	EHMT2, SIRT1	20	71	19304	27.1887	0.999922	1	1
UP_SEQ_FEATURE	REPEAT:LRR 12	2	9.52381	0.0679451	TLR9, TLR2	20	76	20569	27.0645	1	1	1
UP_SEQ_FEATURE	REPEAT:LRR 11	2	9.52381	0.0825329	TLR9, TLR2	20	93	20569	22.1172	1	1	1
UP_SEQ_FEATURE	REPEAT:LRR 10	2	9.52381	0.0960647	TLR9, TLR2	20	109	20569	18.8706	1	1	1

## Sheet: ADHD_HNC
Category	Term	Count	%	PValue	Genes	List Total	Pop Hits	Pop Total	Fold Enrichment	Bonferroni	Benjamini	FDR
GOTERM_BP_DIRECT	GO:0010628~positive regulation of gene expression	5	33.3333	0.0003564	CRP, IL6, MYC, IGF1, NGF	15	509	19734	12.9234	0.153049	0.166082	0.166082
GOTERM_BP_DIRECT	GO:0006954~inflammatory response	4	26.6667	0.00296534	CRP, IL6, ADORA2A, NLRP3	15	422	19734	12.4701	0.749401	0.464411	0.464411
GOTERM_CC_DIRECT	GO:0030425~dendrite	4	26.6667	0.00322366	ADORA2A, DYRK1A, NF1, NGF	15	460	20887	12.1084	0.191929	0.212762	0.212762
GOTERM_BP_DIRECT	GO:0050830~defense response to Gram-positive bacterium	3	20	0.00377701	CRP, IL6, NLRP3	15	131	19734	30.1282	0.828542	0.464411	0.464411
KEGG_PATHWAY	hsa01521:EGFR tyrosine kinase inhibitor resistance	3	20	0.0042191	IL6, NF1, IGF1	12	80	8840	27.625	0.385055	0.299759	0.299759
GOTERM_BP_DIRECT	GO:0008284~positive regulation of cell population proliferation	4	26.6667	0.00494043	FER, IL6, MYC, IGF1	15	506	19734	10.4	0.900535	0.464411	0.464411
GOTERM_BP_DIRECT	GO:0043524~negative regulation of neuron apoptotic process	3	20	0.00498295	NR4A2, ADORA2A, NGF	15	151	19734	26.1377	0.902496	0.464411	0.464411
KEGG_PATHWAY	hsa04010:MAPK signaling pathway	4	26.6667	0.0052132	MYC, NF1, IGF1, NGF	12	300	8840	9.82222	0.451784	0.299759	0.299759
GOTERM_MF_DIRECT	GO:0008083~growth factor activity	3	20	0.00617708	IL6, IGF1, NGF	15	165	19304	23.3988	0.451756	0.321044	0.321044
GOTERM_BP_DIRECT	GO:2000553~positive regulation of T-helper 2 cell cytokine production	2	13.3333	0.00636812	IL6, NLRP3	15	9	19734	292.356	0.949056	0.470883	0.470883
GOTERM_MF_DIRECT	GO:0008289~lipid binding	3	20	0.00661946	FER, ADORA2A, NGF	15	171	19304	22.5778	0.474929	0.321044	0.321044
GOTERM_BP_DIRECT	GO:0010888~negative regulation of lipid storage	2	13.3333	0.00707336	CRP, IL6	15	10	19734	263.12	0.963407	0.470883	0.470883
UP_KW_MOLECULAR_FUNCTION	KW-0339~Growth factor	3	20	0.00750721	IL6, IGF1, NGF	13	132	11889	20.785	0.133398	0.142637	0.142637
KEGG_PATHWAY	hsa04151:PI3K-Akt signaling pathway	4	26.6667	0.00879157	IL6, MYC, IGF1, NGF	12	362	8840	8.13996	0.637779	0.33701	0.33701
GOTERM_BP_DIRECT	GO:0045944~positive regulation of transcription by RNA polymerase II	5	33.3333	0.00976517	NR4A2, IL6, MYC, NLRP3, IGF1	15	1256	19734	5.23726	0.989672	0.493128	0.493128
GOTERM_BP_DIRECT	GO:0070102~interleukin-6-mediated signaling pathway	2	13.3333	0.00988967	FER, IL6	15	14	19734	187.943	0.99026	0.493128	0.493128
GOTERM_BP_DIRECT	GO:0010468~regulation of gene expression	3	20	0.0115042	MYC, NF1, IGF1	15	233	19734	16.9391	0.995447	0.493128	0.493128
GOTERM_BP_DIRECT	GO:0045893~positive regulation of DNA-templated transcription	4	26.6667	0.0126906	IL6, MYC, DYRK1A, IGF1	15	713	19734	7.38065	0.997399	0.493128	0.493128
GOTERM_BP_DIRECT	GO:0043388~positive regulation of DNA binding	2	13.3333	0.0126986	IGF1, NGF	15	18	19734	146.178	0.997408	0.493128	0.493128
UP_KW_BIOLOGICAL_PROCESS	KW-0011~Acute phase	2	13.3333	0.0145831	CRP, IL6	9	21	11450	121.164	0.185895	0.204163	0.204163
GOTERM_BP_DIRECT	GO:0046579~positive regulation of Ras protein signal transduction	2	13.3333	0.0161993	IGF1, NGF	15	23	19734	114.4	0.999505	0.580682	0.580682
GOTERM_BP_DIRECT	GO:0007422~peripheral nervous system development	2	13.3333	0.0189915	NF1, NGF	15	27	19734	97.4519	0.999868	0.60496	0.60496
GOTERM_MF_DIRECT	GO:0044877~protein-containing complex binding	3	20	0.0227592	ACD, ADORA2A, MYC	15	327	19304	11.8067	0.89281	0.531237	0.531237
KEGG_PATHWAY	hsa05202:Transcriptional misregulation in cancer	3	20	0.022911	IL6, MYC, IGF1	12	193	8840	11.4508	0.93043	0.612782	0.612782
GOTERM_BP_DIRECT	GO:0051973~positive regulation of telomerase activity	2	13.3333	0.0231661	ACD, MYC	15	33	19734	79.7333	0.999982	0.60496	0.60496
GOTERM_MF_DIRECT	GO:0005515~protein binding	14	93.3333	0.0246947	CRP, ACD, DYRK1A, IGF1, NGF, NR4A2, FER, IL6, PER3, DCT, ADORA2A, MYC, NF1, NLRP3	15	12754	19304	1.41266	0.911562	0.531237	0.531237
GOTERM_BP_DIRECT	GO:0045765~regulation of angiogenesis	2	13.3333	0.0252473	IL6, NF1	15	36	19734	73.0889	0.999993	0.60496	0.60496
GOTERM_BP_DIRECT	GO:0001975~response to amphetamine	2	13.3333	0.0252473	NR4A2, ADORA2A	15	36	19734	73.0889	0.999993	0.60496	0.60496
GOTERM_BP_DIRECT	GO:0048147~negative regulation of fibroblast proliferation	2	13.3333	0.02594	MYC, NF1	15	37	19734	71.1135	0.999995	0.60496	0.60496
GOTERM_CC_DIRECT	GO:0030424~axon	3	20	0.0260012	DYRK1A, NF1, NGF	15	380	20887	10.9932	0.824266	0.858041	0.858041
KEGG_PATHWAY	hsa04015:Rap1 signaling pathway	3	20	0.0273026	ADORA2A, IGF1, NGF	12	212	8840	10.4245	0.958558	0.612782	0.612782
GOTERM_BP_DIRECT	GO:0006953~acute-phase response	2	13.3333	0.0280157	CRP, IL6	15	40	19734	65.78	0.999998	0.60496	0.60496
GOTERM_BP_DIRECT	GO:0008625~extrinsic apoptotic signaling pathway via death domain receptors	2	13.3333	0.0280157	NF1, NGF	15	40	19734	65.78	0.999998	0.60496	0.60496
GOTERM_BP_DIRECT	GO:0032691~negative regulation of interleukin-1 beta production	2	13.3333	0.0300872	NLRP3, IGF1	15	43	19734	61.1907	0.999999	0.60496	0.60496
GOTERM_BP_DIRECT	GO:0043280~positive regulation of cysteine-type endopeptidase activity involved in apoptotic process	2	13.3333	0.0307768	MYC, NLRP3	15	44	19734	59.8	1	0.60496	0.60496
GOTERM_MF_DIRECT	GO:0042802~identical protein binding	5	33.3333	0.0314021	CRP, ADORA2A, MYC, DYRK1A, NLRP3	15	1737	19304	3.70447	0.954718	0.531237	0.531237
GOTERM_MF_DIRECT	GO:0004715~non-membrane spanning protein tyrosine kinase activity	2	13.3333	0.03286	FER, DYRK1A	15	46	19304	55.9536	0.960874	0.531237	0.531237
GOTERM_BP_DIRECT	GO:0050714~positive regulation of protein secretion	2	13.3333	0.0335306	ADORA2A, IGF1	15	48	19734	54.8167	1	0.60496	0.60496
KEGG_PATHWAY	hsa04014:Ras signaling pathway	3	20	0.0338258	NF1, IGF1, NGF	12	238	8840	9.28571	0.980885	0.612782	0.612782
UP_SEQ_FEATURE	MOTIF:Bipartite nuclear localization signal	2	13.3333	0.0348281	DYRK1A, NF1	15	52	20569	52.741	0.998245	1	1
GOTERM_BP_DIRECT	GO:0018108~peptidyl-tyrosine phosphorylation	2	13.3333	0.0349048	FER, DYRK1A	15	50	19734	52.624	1	0.60496	0.60496
UP_KW_LIGAND	KW-0446~Lipid-binding	3	20	0.0368333	FER, NF1, NGF	9	273	6947	8.4823	0.259352	0.294666	0.294666
GOTERM_BP_DIRECT	GO:0008285~negative regulation of cell population proliferation	3	20	0.0368776	IL6, ADORA2A, NGF	15	434	19734	9.09401	1	0.60496	0.60496
GOTERM_BP_DIRECT	GO:0001932~regulation of protein phosphorylation	2	13.3333	0.0369627	FER, IGF1	15	53	19734	49.6453	1	0.60496	0.60496
GOTERM_BP_DIRECT	GO:1904707~positive regulation of vascular associated smooth muscle cell proliferation	2	13.3333	0.0369627	NF1, IGF1	15	53	19734	49.6453	1	0.60496	0.60496
KEGG_PATHWAY	hsa05132:Salmonella infection	3	20	0.0372998	IL6, MYC, NLRP3	12	251	8840	8.80478	0.987368	0.612782	0.612782
GOTERM_BP_DIRECT	GO:0048146~positive regulation of fibroblast proliferation	2	13.3333	0.0376477	MYC, IGF1	15	54	19734	48.7259	1	0.60496	0.60496
GOTERM_BP_DIRECT	GO:0048661~positive regulation of smooth muscle cell proliferation	2	13.3333	0.0376477	IL6, IGF1	15	54	19734	48.7259	1	0.60496	0.60496
GOTERM_BP_DIRECT	GO:0048812~neuron projection morphogenesis	2	13.3333	0.0424304	ADORA2A, NGF	15	61	19734	43.1344	1	0.659086	0.659086
GOTERM_CC_DIRECT	GO:0005576~extracellular region	5	33.3333	0.0449024	CRP, IL6, NLRP3, IGF1, NGF	15	2101	20887	3.31382	0.951789	0.987854	0.987854
GOTERM_BP_DIRECT	GO:0032731~positive regulation of interleukin-1 beta production	2	13.3333	0.0451535	IL6, NLRP3	15	65	19734	40.48	1	0.670017	0.670017
BIOCARTA	h_erythPathway:Erythrocyte Differentiation Pathway	2	13.3333	0.0454194	IL6, IGF1	6	15	1623	36.0667	0.836811	1	1
GOTERM_BP_DIRECT	GO:0042531~positive regulation of tyrosine phosphorylation of STAT protein	2	13.3333	0.0465123	IL6, IGF1	15	67	19734	39.2716	1	0.670017	0.670017
GOTERM_BP_DIRECT	GO:0050679~positive regulation of epithelial cell proliferation	2	13.3333	0.0478693	MYC, IGF1	15	69	19734	38.1333	1	0.670017	0.670017
GOTERM_BP_DIRECT	GO:0043066~negative regulation of apoptotic process	3	20	0.0488853	IL6, MYC, IGF1	15	507	19734	7.78462	1	0.670017	0.670017
GOTERM_BP_DIRECT	GO:0033138~positive regulation of peptidyl-serine phosphorylation	2	13.3333	0.050578	IL6, NGF	15	73	19734	36.0438	1	0.673411	0.673411
GOTERM_BP_DIRECT	GO:0042060~wound healing	2	13.3333	0.0539538	NF1, IGF1	15	78	19734	33.7333	1	0.675585	0.675585
GOTERM_BP_DIRECT	GO:0045669~positive regulation of osteoblast differentiation	2	13.3333	0.0546277	IL6, IGF1	15	79	19734	33.3063	1	0.675585	0.675585
GOTERM_BP_DIRECT	GO:0045727~positive regulation of translation	2	13.3333	0.055974	IL6, MYC	15	81	19734	32.484	1	0.675585	0.675585
GOTERM_BP_DIRECT	GO:0051402~neuron apoptotic process	2	13.3333	0.0566465	NR4A2, NF1	15	82	19734	32.0878	1	0.675585	0.675585
GOTERM_BP_DIRECT	GO:0050731~positive regulation of peptidyl-tyrosine phosphorylation	2	13.3333	0.0579901	IL6, IGF1	15	84	19734	31.3238	1	0.675585	0.675585
UP_KW_PTM	KW-0832~Ubl conjugation	6	40	0.0593641	ACD, FER, PER3, ADORA2A, MYC, NLRP3	13	2701	14252	2.43534	0.45773	0.653005	0.653005
GOTERM_BP_DIRECT	GO:0007265~Ras protein signal transduction	2	13.3333	0.0613414	NF1, IGF1	15	89	19734	29.564	1	0.697198	0.697198
GOTERM_CC_DIRECT	GO:0005737~cytoplasm	8	53.3333	0.0621022	NR4A2, FER, PER3, CYP2D6, MYC, DYRK1A, NF1, NLRP3	15	5754	20887	1.936	0.98547	0.991813	0.991813
GOTERM_BP_DIRECT	GO:0098586~cellular response to virus	2	13.3333	0.0646817	IL6, NLRP3	15	94	19734	27.9915	1	0.717659	0.717659
UP_KW_BIOLOGICAL_PROCESS	KW-0805~Transcription regulation	5	33.3333	0.0666914	NR4A2, PER3, MYC, DYRK1A, NLRP3	9	2414	11450	2.63509	0.619501	0.340631	0.340631
GOTERM_MF_DIRECT	GO:0004713~protein tyrosine kinase activity	2	13.3333	0.0728633	FER, DYRK1A	15	104	19304	24.7487	0.99935	1	1
UP_KW_BIOLOGICAL_PROCESS	KW-0804~Transcription	5	33.3333	0.0729924	NR4A2, PER3, MYC, DYRK1A, NLRP3	9	2483	11450	2.56187	0.653928	0.340631	0.340631
GOTERM_CC_DIRECT	GO:0032991~protein-containing complex	3	20	0.0751374	NR4A2, FER, MYC	15	684	20887	6.10731	0.994231	0.991813	0.991813
UP_KW_CELLULAR_COMPONENT	KW-0964~Secreted	5	33.3333	0.0802138	CRP, IL6, NLRP3, IGF1, NGF	15	2180	17942	2.74343	0.737584	1	1
BBID	18.Cytokine_astocytes	2	13.3333	0.0808759	IL6, NGF	3	16	388	16.1667	0.798577	1	1
GOTERM_MF_DIRECT	GO:0016491~oxidoreductase activity	2	13.3333	0.08563	DCT, CYP2D6	15	123	19304	20.9257	0.999831	1	1
GOTERM_BP_DIRECT	GO:0000165~MAPK cascade	2	13.3333	0.0857993	MYC, NF1	15	126	19734	20.8825	1	0.929825	0.929825
GOTERM_BP_DIRECT	GO:0001501~skeletal system development	2	13.3333	0.0884076	ACD, IGF1	15	130	19734	20.24	1	0.936317	0.936317
BIOCARTA	h_erkPathway:Erk1/Erk2 Mapk Signaling pathway	2	13.3333	0.0891732	MYC, NGF	6	30	1623	18.0333	0.973818	1	1
KEGG_PATHWAY	hsa05133:Pertussis	2	13.3333	0.0929385	IL6, NLRP3	12	78	8840	18.8889	0.999987	0.920065	0.920065
GOTERM_BP_DIRECT	GO:0051092~positive regulation of NF-kappaB transcription factor activity	2	13.3333	0.0929556	FER, NLRP3	15	137	19734	19.2058	1	0.962607	0.962607
KEGG_PATHWAY	hsa04623:Cytosolic DNA-sensing pathway	2	13.3333	0.0986192	IL6, NLRP3	12	83	8840	17.751	0.999993	0.920065	0.920065
GOTERM_BP_DIRECT	GO:0050728~negative regulation of inflammatory response	2	13.3333	0.0994161	ADORA2A, NLRP3	15	147	19734	17.8993	1	0.998461	0.998461
