# Supplementary material for: Gene-level connections between anxiety disorders, ADHD, and head and neck cancer: insights from a computational biology approach
Source: Front Psychiatry. 2025 Mar 20;16:1552815. doi: 10.3389/fpsyt.2025.1552815 (PMC11967369; doi:10.3389/fpsyt.2025.1552815)
Supplement: Supplementary file 1 [file DataSheet1.zip › Python pakage/AZImageAnalysis.py]

import base64
import requests

# Encode the image to base64
sLongImageFn='MyImage.png'
sImageData = base64.b64encode(open(sLongImageFn, 'rb').read()).decode('ascii')
sEndpoint='https://XXXXXXXXXXX.openai.azure.com/'
sKey='5f3fb92XXXXXXXXXXXXXXXXXXXXXX372c51'
sDeployment='XXXXXXX'

# dData is copied from the tutorial
dData = {
    "messages": [
        {
            "role": "system",
            "content": "You are a helpful assistant."
        },
        {
            "role": "user",
            "content": [
                {
                    "type": "text",
                    "text": "Describe this picture:"
                },
                {
                    "type": "image_url",
                    "image_url": {
                        "url": f"data:image/jpeg;base64,{sImageData}",
                    }
                }
            ]
        }
    ],
    "max_tokens": 100,
    "stream": False
}

# Make the API request
response = requests.post(
    f'{sEndpoint}openai/deployments/{sDeployment}/chat/completions?api-version=2024-02-01',
    headers={'api-key': sKey, 'Content-Type': 'application/json'},
    json=dData
)

# Print the response
print(response.json())
