# Supplementary material for: Gene-level connections between anxiety disorders, ADHD, and head and neck cancer: insights from a computational biology approach
Source: Front Psychiatry. 2025 Mar 20;16:1552815. doi: 10.3389/fpsyt.2025.1552815 (PMC11967369; doi:10.3389/fpsyt.2025.1552815)
Supplement: Supplementary file 1 [file DataSheet1.zip › Python pakage/CalDirection.py]

try:
    ########### not for Django############
    import UsefulTools

except Exception: 
    ########### for Django############
    from . import UsefulTools

    
def calculate_direction(position_A_B_Key, df, col, fDebug = False):
    # print('Calculating direction')
    # 4)	Judge the direction. 
    sentences = df[col]
    for i in range(len(position_A_B_Key)):
        ind1, ent1, ind2, ent2, indKeyword, keywords = position_A_B_Key[i]
        if df.loc[i, 'Effect'] == 1:
            mid = '--+>'
        elif df.loc[i, 'Effect'] == -1:
            mid = '---|'
        else:
            mid = '--->'

        if not isinstance(df.loc[i, col], str) or not isinstance(ent1, str) or not isinstance(ent2, str):
            df.loc[i, 'entity1'] = ''
            df.loc[i, 'entity2'] = ''
            df.loc[i, 'Relation Name'] = ''
            continue
        ####################################################################################
        #get the direction using info from 'Sentence'
        if mid[-3:] in df.loc[i, 'Sentence']:
            if UsefulTools.isKey1Front(df.loc[i, 'Sentence'], ent1, markers=[mid[-3:]]):            
                df.loc[i, 'Relation Name'] = 'Regulation: ' +f'{ent1} {mid} {ent2}'
                df.loc[i, 'entity1'] = ent1
                df.loc[i, 'entity2'] = ent2
            else:
                df.loc[i, 'Relation Name'] = 'Regulation: ' +f'{ent2} {mid} {ent1}'
                df.loc[i, 'entity1'] = ent2
                df.loc[i, 'entity2'] = ent1
            # text="Semaglutide, a GLP-1 receptor agonist for type 2 diabetes,"
            # if text in df.loc[i, 'Sentence']:
            #     print(df.loc[i, 'Sentence'])
            #     print(df.loc[i, 'Relation Name'])
            continue
        
        #################################################################################### 
        if ind1 == -1 or ind2 == -1:
            df.loc[i, 'entity1'] = ent1
            df.loc[i, 'entity2'] = ent2
            df.loc[i, 'Relation Name'] = 'Regulation: ' +f'{ent1} {mid} {ent2}'
            continue
        if fDebug:
            df.loc[i, 'drule'] = ''
        df.loc[i, 'Relation Name'] = ''
        preRel = 'Regulation:'
        df.loc[i, 'entity1'] = ''
        df.loc[i, 'entity2'] = ''
        if indKeyword != -1:
            j = indKeyword
            # a)	If the keyword appears after both A and B, then it describes B, and the direction is A->B.
            if ind1 < keywords[j][0] and ind2 < keywords[j][0]:
                if fDebug:
                    df.loc[i, 'drule'] = 'a'
                df.loc[i, 'Relation Name'] = f'{preRel} {ent1} {mid} {ent2}'
                df.loc[i, 'entity1'] = ent1
                df.loc[i, 'entity2'] = ent2
                continue
            # b)	If the keyword appears in front of both A and B, it describes the A, and the direction is B->A; 
            #           However, if it’s a special keyword, A->B; If the keywords include ‘of’, then A->B;
            if keywords[j][0] < ind1 and keywords[j][0] < ind2:
                if fDebug:
                    df.loc[i, 'drule'] = 'b： B->A'
                df.loc[i, 'Relation Name'] = f'{preRel} {ent2} {mid} {ent1}'
                df.loc[i, 'entity1'] = ent2
                df.loc[i, 'entity2'] = ent1
                if (keywords[j][2] in ['Special_Positive', 'Special_Negative', 'Special_unknown']):
                    if fDebug:
                        df.loc[i, 'drule'] = 'b： special A->B'
                    df.loc[i, 'Relation Name'] = f'{preRel} {ent1} {mid} {ent2}'
                    df.loc[i, 'entity1'] = ent1
                    df.loc[i, 'entity2'] = ent2
                continue
            # c)	If the keywords appear between the two entities, 
            #   1) if it satisfy any of the following conductions, then B->A. Special keyword reverse (A->B).
            #       i) copular verb + keyword
            #       ii) as+ keyword (A … as … keyword … B)
            #       Note: copular verb could be : become, been, were, are, is, was, get, got, gets, be.  
            #   2) if it’s not 1), then it’s A->B;
            if ind1 < keywords[j][0] < ind2:
                found = False
                temp_words_list = sentences[i].split()
                for t in ['become', 'been', 'were', 'are', 'is', 'was', 'get', 'got', 'gets', 'be', 'being', 'becomes', 'becoming', 'became']:
                    try:
                        copIndex = sentences[i].index(' '+t+' ', ind1, ind2)
                        if (t in temp_words_list) and (ind1<copIndex<keywords[j][0]) and (keywords[j][0]-copIndex)<=50:  # 1) i)
                            df.loc[i, 'Relation Name'] = f'{preRel} {ent2} {mid} {ent1}'
                            df.loc[i, 'entity1'] = ent2
                            df.loc[i, 'entity2'] = ent1
                            found = True
                            break
                    except Exception:
                        pass
                if found == False:
                    try:
                        if ind1<sentences[i].index(' as ')<keywords[j][0]<ind2: # 1) ii)
                            df.loc[i, 'Relation Name'] = f'{preRel} {ent2} {mid} {ent1}'
                            df.loc[i, 'entity1'] = ent2
                            df.loc[i, 'entity2'] = ent1
                            found = True
                    except Exception:
                        pass
                if found:  # 1)
                    if fDebug:
                        df.loc[i, 'drule'] = 'c1: B->A'
                    df.loc[i, 'Relation Name'] = f'{preRel} {ent2} {mid} {ent1}'
                    df.loc[i, 'entity1'] = ent2
                    df.loc[i, 'entity2'] = ent1
                    if (keywords[j][2] in ['Special_Positive', 'Special_Negative', 'Special_unknown']):
                        if fDebug:
                            df.loc[i, 'drule'] = 'c1: special keyword A->B'
                        df.loc[i, 'Relation Name'] = f'{preRel} {ent1} {mid} {ent2}'
                        df.loc[i, 'entity1'] = ent1
                        df.loc[i, 'entity2'] = ent2
                else:  # 2)
                    if fDebug:
                        df.loc[i, 'drule'] = 'c2: active A->B'
                    df.loc[i, 'Relation Name'] = f'{preRel} {ent1} {mid} {ent2}'
                    df.loc[i, 'entity1'] = ent1
                    df.loc[i, 'entity2'] = ent2
        else:
            # e)    If no keyword was found, then B->A.
            if fDebug:
                df.loc[i, 'drule'] = 'e'
            df.loc[i, 'Relation Name'] = f'{preRel} {ent2} {mid} {ent1}'
            df.loc[i, 'entity1'] = ent2
            df.loc[i, 'entity2'] = ent1
                        
    if fDebug:
        df['directionCorrect'] = df['direction'] == df['Relation Name']        
#        accuracy_direction = accuracy_score(df['Entity1 Name'] + ' -> ' + df['Entity2 Name'], df['entity1'] + ' -> ' + df['entity2'])
#        print('Direction Accuracy: ', accuracy_direction)
    else:
        df.drop(columns=['SPD', 'direction', 'keyword', 'Entity1 Name', 'Entity2 Name', col], axis=1, inplace=True)
