# Supplementary material for: Gene-level connections between anxiety disorders, ADHD, and head and neck cancer: insights from a computational biology approach
Source: Front Psychiatry. 2025 Mar 20;16:1552815. doi: 10.3389/fpsyt.2025.1552815 (PMC11967369; doi:10.3389/fpsyt.2025.1552815)
Supplement: Supplementary file 1 [file DataSheet1.zip › Python pakage/CalPolarity.py]

def calculate_polarity(position_A_B_Key, df, nopolarity, col, fDebug = False):
    '''
    1) if only one keyword was found, the polarity is the P_keyword. 
        (Here, P_keyword is the polarity of the keyword, with value 0, 1, -1 representing unknown, positive, and negative, respectively).  
    2)	If 1+ keywords, then the final polarity is the multiply of all these keywords: 
        P_keyword1 * P_keyword2…; (the keyword in ‘NoPolarity’ should be leave out). 
        a)	Get Distance0= mean (distance to A and B); --for the Keyword between A and B.
        b)	For keywords before A, Distance1= distance to A .
        c)	For Keywords after B, Distance1=distance to B.
           If Distance1>2*Distance0, then remove them from the polarity calculation.

    '''
    # print('Calculating polarity')
    nopolarity = [t.split(',') for t in nopolarity[1]]
    word = []
    for i in nopolarity:
        word += i
    nopolarity = set(word)

    for i in range(len(position_A_B_Key)):
        ind1, ent1, ind2, ent2, indKeyword, keywords = position_A_B_Key[i]

        if not isinstance(df.loc[i, col], str):
            df.loc[i, 'Effect'] = ''
            continue
        #############################################
        #judge from the relation sign in the sentence
        if '--+>'in df.loc[i, 'Sentence']:
            df.loc[i, 'Effect'] = 1
            continue
        if '--|' in df.loc[i, 'Sentence']:
            df.loc[i, 'Effect'] = -1
            continue
        if '-->' in df.loc[i, 'Sentence']:
            df.loc[i, 'Effect'] = 0
            continue            
        
        if ind1 == -1 or ind2 == -1:
            df.loc[i, 'Effect'] = 0
            continue
        #############################################
        
        polarity = 1
        all_nopolarity = True
        # 1)
        if len(keywords)==1:
            if keywords[0][2] in ['unknown', 'Special_unknown']:
                polarity = 0
            elif keywords[0][2] in ['positive', 'Special_Positive']:
                polarity = 1
            elif keywords[0][2] in ['negative', 'Special_Negative']:
                polarity = -1
        elif len(keywords)>1:
            # 2) a)
            mid_distance = []
            for j in range(len(keywords)):
                if ind1<keywords[j][0]<ind2:
                    mid_distance.append(keywords[j][0]-ind1)
                    mid_distance.append(ind2-keywords[j][0])
            if mid_distance:
                distance0 = sum(mid_distance)/len(mid_distance)
            else:
                distance0 = 0
            if distance0 == 0:
                j = indKeyword
                if keywords[j][2] in ['unknown', 'Special_unknown']:
                    polarity = 0
                elif keywords[j][2] in ['positive', 'Special_Positive']:
                    polarity = 1
                elif keywords[j][2] in ['negative', 'Special_Negative']:
                    polarity = -1
                else:
                    polarity = 0
            else:
                found = False
                for j in range(len(keywords)):
                    if keywords[j][1] not in nopolarity:
                        all_nopolarity = False
                        if distance0 > 0 and keywords[j][0] < ind1 and (ind1-keywords[j][0]-len(keywords[j][1])) > 3*distance0: # b)
                            continue
                        if distance0 > 0 and keywords[j][0] > ind2 and (keywords[j][0]-ind2) > 3*distance0: # c)
                            continue
                        if keywords[j][0] < ind1 and ',' in df.loc[i, col][keywords[j][0]:ind1]:
                            continue
                        if keywords[j][0] > ind2 and ',' in df.loc[i, col][ind2:keywords[j][0]]:
                            continue
                        if keywords[j][2] in ['unknown', 'Special_unknown']:
                            polarity *= 0
                            found = True
                        elif keywords[j][2] in ['positive', 'Special_Positive']:
                            polarity *= 1
                            found = True
                        elif keywords[j][2] in ['negative', 'Special_Negative']:
                            polarity *= -1
                            found = True
                if found == False:
                    polarity = 0
        else:
            polarity = 0
        if len(keywords) > 1 and all_nopolarity and distance0 > 0:
            df.loc[i, 'Effect'] = 0
        else:
            df.loc[i, 'Effect'] = polarity
            
