# Supplementary material for: Gene-level connections between anxiety disorders, ADHD, and head and neck cancer: insights from a computational biology approach
Source: Front Psychiatry. 2025 Mar 20;16:1552815. doi: 10.3389/fpsyt.2025.1552815 (PMC11967369; doi:10.3389/fpsyt.2025.1552815)
Supplement: Supplementary file 1 [file DataSheet1.zip › Python pakage/DirectedGraph.py]

import re
import networkx as nx
import pandas as pd

try:
    #########not for Django##########
    import UsefulTools    
    
except Exception as e:    
    ######### for Django##########
    from . import UsefulTools


def find_all_paths(node1_list, node2_list):
    '''
    Purpose:
        Return all possible paths in a directed graph created from two lists of nodes.
    Input:
        node1_list, node2_list: two lists of nodes.
        (Each point in node1_list is connected to the corresponding point in node2_list.)
    Output:
        all_paths: a list of all possible paths in the graph.
    '''
    
    # Create a directed graph and add nodes and edges.
    DG = nx.DiGraph()
    for i in range(len(node1_list)):
        DG.add_node(node1_list[i])
        DG.add_node(node2_list[i])
        DG.add_edge(node1_list[i], node2_list[i])
    nodes = DG.nodes()
    
    # Find all simple paths between sourse and target nodes
    all_paths = []
    for source in nodes:
        for target in nodes:
            paths = nx.all_simple_paths(DG, source, target)
            all_paths.extend(paths)
    return all_paths


def remove_subpaths(all_paths, pathLength=3):
    '''
    Purpose:
        Remove subpaths from a list of paths.
    Input:
        all_paths: a list of paths.
    '''

    # Create a string by connecting all points in a path with '->', the string represents a path.
    all_paths=[t for t in all_paths if len(t)<=pathLength]
    temp = ['->'.join(i) for i in all_paths]
    
    # Remove all subpaths    
    for i in range(len(temp)-1, 0, -1):
        for j in range(len(temp)):
            # If path i is a subpath of path j, then remove it from the list of all paths.
            if (i != j) and (temp[i] != temp[j]) and (temp[j].find(temp[i]) > -1):
                all_paths.remove(all_paths[i])
                temp.remove(temp[i])
                break
    return all_paths

def preprocess(df):
    '''
    Purpose:
        1. Extract entity1 and entity2.
        2. Select a few references with PubYear closest to the current time.
        3. Create a column called polarity with 1: positive, -1: negative, 0 none.
        4. Append PMID/DOI to sentence.
    Input:
        df: a dataframe with columns: Relatin Name, Sentence, PMID, and DOI.
    Output:
        ref: a dataframe with more information in new columns such as polarity and SPD.
    '''

    # 1. Extract entity1 and entity2 from the column 'Relation Name'
    pattern= r"\w+:\s+(.+)\s+--[+-][>|]\s+(.+)"
    df['entity1'] = df['Relation Name'].apply(lambda x: re.search(pattern, x).group(1))
    df['entity2'] = df['Relation Name'].apply(lambda x: re.search(pattern, x).group(2))
    
    # 2. Group by Relation Name, get the first 5 with PubYear closest to the current time
    ref = df.sort_values(by='PubYear', ascending=False).groupby('Relation Name').head(5)
    
    # 3. Create a new column called polarity: positive, negative, or none
    ref['polarity'] = ref['Relation Name'].apply(lambda x: 1 if '+' in x else (-1 if '|' in x else 0))
    
    # 4. Create a new column called SPD with sentence + PMID/DOI
    ref['SPD'] = ref['Sentence']
    # For non-null PMID, attach PMID to sentence
    ref.loc[~ref['PMID'].isnull(), 'SPD'] += ' [PMID: ' + ref.loc[~ref['PMID'].isnull(), 'PMID'].astype(int).astype(str) + '] '
    # For null PMID and non-null DOI, attach DOI to sentence
    ref.loc[ref['PMID'].isnull() & ~ref['DOI'].isnull(), 'SPD'] += ' [DOI: ' + ref.loc[ref['PMID'].isnull() & ~ref['DOI'].isnull(), 'DOI'].astype(str) + '] '

    return ref


def process(df,pathLength=3):
    '''
    Purpose:
        1. Get all possible paths with length less than 4.
        2. Create a DataFrame to store start, target, and paths information  for each path.
        3. Retrieve polarity and the sentences for each path.
    Input:
        df: a DataFrame with a column 'entity1' and a column 'entity2'
    Output:
        all_paths: a DataFrame with 'start', 'target', 'paths', 'polarity', and 'sentences'.
    '''
    
    df = preprocess(df)
    
    # 1. Get all possible paths with length less than 4
    temp = df[['entity1', 'entity2']].drop_duplicates()
    all_paths = find_all_paths(list(temp['entity1']), list(temp['entity2']))
    all_paths = [path for path in all_paths if len(path) < 4]
    all_paths=remove_subpaths(all_paths,pathLength)
    
    # 2. Create a DataFrame to store start, target, and paths information  for each path 
    all_paths = pd.DataFrame({
        'Entity1 Name': '',
        'Entity2 Name': '',
        'start': [i[0] for i in all_paths],
        'target': [i[-1] for i in all_paths],
        'paths': all_paths
    })
    
    # Matching start and target values with 'Entity1 Name' and 'Entity2 Name' columns in df
    for index, row in all_paths.iterrows():
        if row['start'] in df['Entity1 Name'].values:
            all_paths.at[index, 'Entity1 Name'] = row['start']
            all_paths.at[index, 'Entity2 Name'] = row['target']
        elif row['start'] in df['Entity2 Name'].values:
            all_paths.at[index, 'Entity1 Name'] = row['target']
            all_paths.at[index, 'Entity2 Name'] = row['start']
    
    # # Dropping duplicate rows
    all_paths.drop_duplicates(subset='paths', inplace=True)
    
    # # Reordering columns
    # all_paths = all_paths[['Entity1 Name', 'Entity2 Name', 'start', 'target', 'paths']]

    
    # 3. Retrieve polarity and the sentences for each path   
    for i in range(len(all_paths)):
        path = all_paths.loc[i, 'paths']
        total_sentence = ''
        for j in range(1, len(path)):
            relation = df.query(f'`entity1`=="{path[j-1]}" and `entity2`=="{path[j]}"')
            polarity = 1
            for k in relation['polarity']:
                polarity *= k
            tempN=0
            for k in relation['SPD']:
                if type(k) == str:
                    tempN+=1
                    k= UsefulTools.removeContinuedEmptyLines(k, beKeepOneEmptyLine=0, beRemoveLineBreak=1)
                    total_sentence += (str(tempN)+') {' + k + '}' + '\n')
        all_paths.loc[i, 'polarity'] = polarity
        all_paths.loc[i, 'length of sentences'] = len(total_sentence)
        all_paths.loc[i, 'sentences'] = total_sentence

    return all_paths
