# Supplementary material for: Gene-level connections between anxiety disorders, ADHD, and head and neck cancer: insights from a computational biology approach
Source: Front Psychiatry. 2025 Mar 20;16:1552815. doi: 10.3389/fpsyt.2025.1552815 (PMC11967369; doi:10.3389/fpsyt.2025.1552815)
Supplement: Supplementary file 1 [file DataSheet1.zip › Python pakage/ExampleQueryPubMedCentral.py]

import requests

# Set the base URL for the PMC API
base_url = "https://www.ncbi.nlm.nih.gov/pmc/utils/oa/oa.fcgi"

# Set your search query
search_query = "PPARG AND schizophrenia"

# Set the parameters for the API request
params = {
    "db": "pmc",
    "term": search_query,
    "retmode": "json"
}

# Make the API request
response = requests.get(base_url, params=params)

# Check if the request was successful
if response.status_code == 200:
    # Parse the JSON response
    data = response.json()
    
    # Get the list of articles from the JSON response
    articles = data.get("articles", [])
    
    # Process and print the articles
    for article in articles:
        pmid = article.get("pmid")
        title = article.get("title")
        authors = ", ".join(article.get("authors", []))
        abstract = article.get("abstract", "No abstract available.")
        
        print(f"PMID: {pmid}")
        print(f"Title: {title}")
        print(f"Authors: {authors}")
        print(f"Abstract: {abstract}")
        print("=" * 80)
else:
    print(f"Error: Failed to retrieve data from PMC API. Status code: {response.status_code}")
