# Supplementary material for: Gene-level connections between anxiety disorders, ADHD, and head and neck cancer: insights from a computational biology approach
Source: Front Psychiatry. 2025 Mar 20;16:1552815. doi: 10.3389/fpsyt.2025.1552815 (PMC11967369; doi:10.3389/fpsyt.2025.1552815)
Supplement: Supplementary file 1 [file DataSheet1.zip › Python pakage/ExampleQueryPubMedCentral1.py]

'''
import requests

# Set the base URL for the PMC API
base_url = "https://www.ncbi.nlm.nih.gov/pmc/utils/oa/oa.fcgi"

# Set your search query
search_query = "PPARG AND schizophrenia"

# Set the parameters for the API request
params = {
    "db": "pmc",
    "term": search_query,
    "retmode": "json"
}

# Make the API request
response = requests.get(base_url, params=params)

# Check if the request was successful
if response.status_code == 200:
    # Parse the JSON response
    data = response.json()
    
    # Get the list of articles from the JSON response
    articles = data.get("articles", [])
    
    # Process and print the articles
    for article in articles:
        pmid = article.get("pmid")
        title = article.get("title")
        authors = ", ".join(article.get("authors", []))
        abstract = article.get("abstract", "No abstract available.")
        
        print(f"PMID: {pmid}")
        print(f"Title: {title}")
        print(f"Authors: {authors}")
        print(f"Abstract: {abstract}")
        print("=" * 80)
else:
    print(f"Error: Failed to retrieve data from PMC API. Status code: {response.status_code}")
'''


import nltk
import requests
from bs4 import BeautifulSoup
from Bio import Entrez

# Enter your email address for the Entrez API
Entrez.email = "your_email@example.com"

def search_pubmed(query_gene, query_disease):
    # Build the query string for PubMed Central
    query = f"{query_gene} AND {query_disease}"
    handle = Entrez.esearch(db="pmc", term=query)
    record = Entrez.read(handle)
    handle.close()
    return record['IdList']

def extract_sentences(article_id):
    # Fetch the article from PubMed Central
    url = f"https://www.ncbi.nlm.nih.gov/pmc/articles/{article_id}/"
    response = requests.get(url)
    soup = BeautifulSoup(response.content, 'html.parser')
    article_text = soup.get_text()

    # Tokenize the text into sentences using NLTK
    sentences = nltk.sent_tokenize(article_text)

    # Filter sentences containing the gene and disease mentions
    gene_mentions = ["PPARG"]  # Replace with the actual gene names
    disease_mentions = ["schizophrenia"]  # Replace with the actual disease names
    relevant_sentences = []
    for sentence in sentences:
        if any(gene in sentence.lower() for gene in gene_mentions) and any(disease in sentence.lower() for disease in disease_mentions):
            relevant_sentences.append(sentence)

    return relevant_sentences

def main():
    query_gene = "PPARG"  # Replace with the gene you want to search
    query_disease = "schizophrenia"  # Replace with the disease you want to search

    article_ids = search_pubmed(query_gene, query_disease)

    for article_id in article_ids:
        sentences = extract_sentences(article_id)
        if sentences:
            print(f"Article ID: {article_id}")
            for sentence in sentences:
                print(sentence)
            print("\n")

if __name__ == "__main__":
    main()
