# Supplementary material for: Gene-level connections between anxiety disorders, ADHD, and head and neck cancer: insights from a computational biology approach
Source: Front Psychiatry. 2025 Mar 20;16:1552815. doi: 10.3389/fpsyt.2025.1552815 (PMC11967369; doi:10.3389/fpsyt.2025.1552815)
Supplement: Supplementary file 1 [file DataSheet1.zip › Python pakage/GOEnrichment.py]

import pandas as pd
import os
import sys
from goatools.base import download_go_basic_obo, download_ncbi_associations
from goatools.anno.genetogo_reader import Gene2GoReader
from goatools.go_enrichment import GOEnrichmentStudy

def GOEnrichment(gene_list_file, pValueThre, GOTermSizeThres, nGOTermThres):
    # Load your list of genes from the Excel file
    gene_list_df = pd.read_excel(gene_list_file)
    
    # Extract gene symbols from the Excel file
    gene_symbols = gene_list_df['GeneID'].tolist()

    # Download the necessary ontology and association files
    obo_file = download_go_basic_obo()
    association_file = download_ncbi_associations()

    # Create a Gene2GoReader to read the gene-to-GO associations
    gene2go_reader = Gene2GoReader(association_file, taxid=9606)  # Use the appropriate taxid

    # Load the gene-to-GO associations as sets
    gene2go = gene2go_reader.get_id2gos('all')  # Use 'all' to load all associations

    # Redirect stdout to suppress GOATOOLS output
    original_stdout = sys.stdout
    sys.stdout = open(os.devnull, 'w')

    # Create a set of all genes in the association file as the background population
    background_population = set(gene2go.keys())

    # Perform the enrichment analysis
    go_enricher = GOEnrichmentStudy(
        background_population,  # Background population (all genes)
        gene2go,                # Gene-to-GO associations
        obo_file,               # GO ontology file
        propagate_counts=True,
        alpha=0.05,
        methods=['fdr_bh']  # Adjust p-values using the Benjamini-Hochberg method
    )

    # Run the enrichment analysis (no need to pass gene_symbols)
    go_enricher_res = go_enricher.run_study(gene_symbols)

    # Restore the original stdout
    sys.stdout = original_stdout


    # Create a DataFrame from the results
    result_df = pd.DataFrame([{
        "GO Term": rec.GO,
        "Enrichment": rec.enrichment,
        "Study Count": rec.study_count,
        "Population Count": rec.pop_count,
        "Adjusted p-value": rec.p_fdr_bh,  # Modify column name here
        "GO Term Name": rec.name,
    } for rec in go_enricher_res])

    print(result_df.columns)
    # Filter the results based on p-value and GO term size criteria
    filtered_results = result_df[(result_df["Adjusted p-value"] < pValueThre) &
                                  (result_df["Study Count"] < GOTermSizeThres)]
    
    # Sort the filtered results by enrichment p-value and select the top nGOTermThres
    top_n_results = filtered_results.sort_values(by="Adjusted p-value").head(nGOTermThres)

    # Write the filtered and sorted results to a new worksheet in the input Excel file (overwriting if it already exists)
    with pd.ExcelWriter(gene_list_file, engine='openpyxl', mode='a', if_sheet_exists='replace') as writer:
        top_n_results.to_excel(writer, sheet_name='Top GO Enrichment Results', index=False)
