# Supplementary material for: Gene-level connections between anxiety disorders, ADHD, and head and neck cancer: insights from a computational biology approach
Source: Front Psychiatry. 2025 Mar 20;16:1552815. doi: 10.3389/fpsyt.2025.1552815 (PMC11967369; doi:10.3389/fpsyt.2025.1552815)
Supplement: Supplementary file 1 [file DataSheet1.zip › Python pakage/GUIDesign.py]

import tkinter as tk
from tkinter import filedialog


######################################################
# GUI_select_file() Opens a GUI file dialog to select a file and returns the selected file's path.
######################################################
def GUI_select_file():
    """
    Opens a GUI file dialog to select a file and returns the selected file's path.
    """
    # Create the Tkinter root window
    root = tk.Tk()
    root.withdraw()  # Hide the root window

    # Open the file dialog
    file_path = filedialog.askopenfilename(title="Select a File")

    # Destroy the root window after file dialog is closed
    root.destroy()

    return file_path if file_path else "No file selected."
