# Supplementary material for: Gene-level connections between anxiety disorders, ADHD, and head and neck cancer: insights from a computational biology approach
Source: Front Psychiatry. 2025 Mar 20;16:1552815. doi: 10.3389/fpsyt.2025.1552815 (PMC11967369; doi:10.3389/fpsyt.2025.1552815)
Supplement: Supplementary file 1 [file DataSheet1.zip › Python pakage/GWASDataAnalysis.py]

from Bio import Entrez
import pandas as pd

try:
    ########### not for Django############
    import UsefulTools
except Exception: 
    ########### for Django############
    from . import UsefulTools

##################################################################################
# mapSNP2Gene() function convert a SNPList to gene list, and return the mapped information
# # mapSNP2GeneInExcel() function converts a SNPList in excel file to gene list, and return the mapped information
########################################################################################

##################################################################################
# %mapSNP2Gene() function convert a SNPList to gene list, and return the mapped information
#Example
# Example usage
# SNPList = ["rs4499545", "rs3027279","rs6466819"]
# SNPGene = GWAS.mapSNP2Gene(SNPList)
# print(SNPGene)
##################################################################################
def mapSNP2Gene(SNPList,indexStart,nTotalSNP=-1):
    
    #if this is a dataframe, convert it to a list
    if isinstance(SNPList, pd.DataFrame):
        SNPList=SNPList.values.tolist()
        
    if nTotalSNP==-1:
        nTotalSNP=len(SNPList)
        
    SNPGene=pd.DataFrame({'SNPName': [],'uid':[], 'GeneSymbol': []})
    nMapped=0    
    i=0
    for snp_id in SNPList:
        
        if isinstance(snp_id, list):
            snp_id=snp_id[0]
            
        print([indexStart,i,f'{i/nTotalSNP*100:3.2f}'+'%',snp_id])
        i+=1
        
        record = Entrez.read(Entrez.elink(dbfrom="snp", 
                                  id=snp_id.replace('rs',''), 
                                  db="gene"))
        if not len(record):
            continue
        if not len(record[0]['LinkSetDb']):
            continue
        
        results = record[0]['LinkSetDb'][0]['Link']
        if len(results):
          for result in results:
              
            uid = result['Id']
            handle = Entrez.esummary(db="gene", id=uid)
            uid_record = Entrez.read(handle)
            handle.close()
            uid_summary = uid_record["DocumentSummarySet"]['DocumentSummary'][0]
            gene_name = uid_summary['Name']
            
            SNPGene.loc[nMapped,'SNPName']=snp_id
            SNPGene.loc[nMapped,'uid']=uid
            SNPGene.loc[nMapped,'GeneSymbol']=gene_name
            nMapped+=1
            # print(snp_id, uid, gene_name)
    return SNPGene

##################################################################################
# mapSNP2GeneInExcel() function converts a SNPList in excel file to gene list, and return the mapped information
# the SNPList is gvien in SNPSheet of an excel file, in column2Check
#Example
# filePath = r'../Data0/Head and neck cancer_EASNP.xlsx'
# GWAS.mapSNP2GeneInExcel(filePath,"Entity2","EntityName",30)
##################################################################################
def mapSNP2GeneInExcel(filePath,SNPSheet,column2Check,n2Save=30):
    dfSNP=UsefulTools.getSpecificColumnfromExcel([filePath], SNPSheet, column2Check)
    
    indexStart=0
    indexEnd=indexStart+n2Save
    nSNP=len(dfSNP)
    nRound=0
    while indexStart<nSNP: 
        # print("="*15)
        # print([nRound,indexStart])
        # print("="*15)
        indexEnd = indexEnd if indexEnd < nSNP else nSNP
        tempdf=dfSNP[indexStart:indexEnd]
        SNPGene=mapSNP2Gene(tempdf,indexStart,nSNP)
        if nRound==0:
            UsefulTools.writeExcle(filePath, [SNPGene], 'SNP_Gene',optionMode='ow', beOpened=0)
            nRound+=1
            print('It is first round!')
        else:
            UsefulTools.writeExcle(filePath, [SNPGene], 'SNP_Gene',optionMode='a', beOpened=0)
            nRound+=1
            
        indexStart+=n2Save
        indexEnd+=n2Save
            
        
            
    
    
    
    
    
    
    
    
    
