# Supplementary material for: Gene-level connections between anxiety disorders, ADHD, and head and neck cancer: insights from a computational biology approach
Source: Front Psychiatry. 2025 Mar 20;16:1552815. doi: 10.3389/fpsyt.2025.1552815 (PMC11967369; doi:10.3389/fpsyt.2025.1552815)
Supplement: Supplementary file 1 [file DataSheet1.zip › Python pakage/HandlingData.py]

import re
import pandas as pd
from pattern.en import lexeme
import nltk
import os

try:
    ########### not for Django############
    import ProcessText
    import CalDirection
    import CalPolarity
except Exception: 
    ########### for Django############
    from . import ProcessText
    from . import CalDirection
    from . import CalPolarity

#download the "Open Multilingual Wordnet" (OMW) dataset version 1.4 using NLTK (Natural Language Toolkit).
if not nltk.data.find('corpora/omw-1.4.zip'):
    nltk.download('omw-1.4')

def preprocess(df, f=''):
    '''
    Purpose:
        1. Extract Entity1 Name and Entity2 Name.
        2. Select a few references with PubYear closest to the current date.
        3. Create a column called polarity with 1: positive, -1: negative, 0 none.
        4. Append PMID/DOI to sentence.
        5. Save the data to a file.
    Input:
        df: a dataframe with columns: Relatin Name, Sentence, PMID, and DOI.
        f: a csv file to save the result.
    Output:
        ref: a dataframe with more information in new columns such as polarity and SPD.
    '''

    # 1. Extract Entity1 Name and Entity2 Name from the column 'Relation Name'
    pattern= r"\w+:\s+(.+)\s[+->|]+\s+(.+)"
#    print(df['Relation Name'][-3:])
    df['Entity1 Name'] = df['Relation Name'].apply(lambda x: re.search(pattern, x).group(1))
    df['Entity2 Name'] = df['Relation Name'].apply(lambda x: re.search(pattern, x).group(2))
    # 2. Group by Relation Name, get the first 20 with PubYear closest to the current date
    ref = df.sort_values(by='PubYear', ascending=False).groupby('Relation Name').head(3)
    
    # 3. Create a new column called polarity: positive, negative, or none
    ref['polarity'] = ref['Relation Name'].apply(lambda x: 1 if '+' in x else (-1 if '|' in x else 0))
    
    # 4. Create a new column called SPD with sentence + PMID/DOI
    ref['SPD'] = ref['Sentence']
    # For non-null PMID, attach PMID to sentence
    ref.loc[~ref['PMID'].isnull(), 'SPD'] += ' [PMID: ' + ref.loc[~ref['PMID'].isnull(), 'PMID'].astype(int).astype(str) + '] '
    # For null PMID and non-null DOI, attach DOI to sentence
    ref.loc[ref['PMID'].isnull() & ~ref['DOI'].isnull(), 'SPD'] += ' [DOI: ' + ref.loc[ref['PMID'].isnull() & ~ref['DOI'].isnull(), 'DOI'].astype(str) + '] '

    # 5. Save the data to a csv file
    if f:
        ref[['Entity1 Name', 'Entity2 Name', 'PubYear', 'polarity', 'SPD']].to_excel(f, index=False)

    return ref[['Entity1 Name', 'Entity2 Name', 'PubYear', 'polarity', 'SPD']]


def filter_data(x):
    if (x['Entity1 Name'] in x['SPD']) and (x['Entity2 Name'] in x['SPD']):
        return True
    else:
        return False


def choose_data(data):
    columns = ['Entity1 Name', 'Entity2 Name', 'polarity', 'SPD']
    for column in columns:
        if column not in data.columns:
            return ''

    temp = data.apply(lambda x: filter_data(x), axis = 1)
    data = data[temp]
    data.reset_index(drop = True, inplace = True)
    return data
    

def words_variants(vocabulary_file, sheet_names, other):
    sheets = []
    keywords = {'word': [], 'tag': [], 'type': []}
    for sheet in sheet_names:
        sheet_words = pd.read_excel(vocabulary_file, sheet, header=None)
        if sheet == 'Other':
            temp = sheet_words.loc[0, 0].split()
            words = lexeme(temp[0])
            if len(temp) > 1:
                words = [f"{temp[0]} {t}" for t in words]
            for i in range(len(words)):
                keywords['word'].append(words[i].replace('-', ' '))
                keywords['tag'].append(sheet)
                if i > 2:
                    keywords['type'].append(True)
                else:
                    keywords['type'].append(False)
            sheet_words.loc[0, 1] = ','.join(words)
            sheets.append(sheet_words)
            continue
                
        for i in range(len(sheet_words)):
            temp = sheet_words.loc[i, 0].split()
            words = lexeme(temp[0])
            if len(temp) > 1:
                words = [f"{t} {' '.join(temp[1:])}" for t in words]
            for j in range(len(words)):
                keywords['word'].append(words[j].replace('-', ' '))
                keywords['tag'].append(sheet)
                if j > 2:
                    keywords['type'].append(True)
                else:
                    keywords['type'].append(False)
            sheet_words.loc[i, 1] = ','.join(words)
        sheets.append(sheet_words)

    other_sheets = []
    for sheet in other:
        sheet_words = pd.read_excel(vocabulary_file, sheet, header=None)
        for i in range(len(sheet_words)):
            temp = sheet_words.loc[i, 0].split()
            words = lexeme(temp[0])
            if len(temp) > 1:
                words = [f"{t} {' '.join(temp[1:])}" for t in words]
            sheet_words.loc[i, 1] = ','.join(words)
        other_sheets.append(sheet_words)

    keywords = pd.DataFrame.from_dict(keywords)    
    with pd.ExcelWriter(vocabulary_file) as writer:
        for i in range(len(sheet_names)):
            sheets[i].to_excel(writer, sheet_names[i], header=None, index = False)
        for i in range(len(other_sheets)):
            other_sheets[i].to_excel(writer, other[i], header=None, index = False)
        keywords.to_excel(writer, 'KeyWords', header=None, index = False)

#####################################################################
#get the keywords for polarity and direction calculation
#####################################################################
def getKeywords(keywordsFilePath, beUpdate=False):
    if beUpdate:
        print('Updating the keywords file! Please wait...')
        sheet_names = ['positive', 'negative', 'unknown', 'Special_Positive', 'Special_Negative', 'Special_unknown', 'Other']
        words_variants(keywordsFilePath, sheet_names, ['NoPolarity'])

    #get keyword and nonpolarity keyword
    keywords = pd.read_excel(keywordsFilePath, 'KeyWords', header=None)
    nopolarity = pd.read_excel(keywordsFilePath, 'NoPolarity', header=None)
    return keywords, nopolarity

#####################################################################
# Add the polarity and direction for a given df
#df should have the column of 'Sentence'
#####################################################################
def AddPolDir(df):
    #################
    currentDir = os.getcwd()
    keywordsFilePath = os.path.join(currentDir, 'verb vocabulary.xlsx')
    keywords, nopolarity = getKeywords(keywordsFilePath, False)  # beUpdate = True
    
    ################    
    col = 'TSummary'
    # get the position_A_B_Key 
    df_copy = df.copy()
    df_copy.loc[:, col] = df_copy['Sentence']
    df_copy.loc[:, 'direction'] = df_copy['Entity1 Name'] + ' -> ' + df_copy['Entity2 Name']
    
    columns_to_str = ['entity1', 'entity2', 'Effect', 'Relation Name']
    columns_to_int = ['PubYear', 'PubMonth', 'PMID']

    df_copy.loc[:, columns_to_str] = df_copy[columns_to_str].astype(str)
    df_copy.loc[:, columns_to_int] = df_copy[columns_to_int].astype(int)

    try:
        position_A_B_Key, res_df, spe = ProcessText.Entities_Keywords(df_copy, keywords, col)
        ########### get direction and polarity #############
        CalPolarity.calculate_polarity(position_A_B_Key, res_df, nopolarity, col)
        CalDirection.calculate_direction(position_A_B_Key, res_df, col)
        dfWithPD = res_df[['entity1', 'entity2', 'Effect', 'Relation Name']]
        df_copy = df_copy.drop(['TSummary', 'direction'], axis=1)
        dfWithPD = pd.concat([df_copy, dfWithPD], axis=1)  # merge the original data

        dfWithPD.loc[:, columns_to_str] = dfWithPD[columns_to_str].astype(str)
        dfWithPD.loc[:, columns_to_int] = dfWithPD[columns_to_int].astype(int)
        return dfWithPD
    except Exception as err:
        # print(f'Error in AddPolDir(): {err}')
        df_copy.loc[:, 'entity1'] = ''
        df_copy.loc[:, 'entity2'] = ''
        df_copy.loc[:, 'Effect'] = 0
        df_copy.loc[:, 'Relation Name'] = df_copy['direction']
        df_copy = df_copy.drop(['TSummary', 'direction'], axis=1)
        return df_copy
