# Supplementary material for: Gene-level connections between anxiety disorders, ADHD, and head and neck cancer: insights from a computational biology approach
Source: Front Psychiatry. 2025 Mar 20;16:1552815. doi: 10.3389/fpsyt.2025.1552815 (PMC11967369; doi:10.3389/fpsyt.2025.1552815)
Supplement: Supplementary file 1 [file DataSheet1.zip › Python pakage/ImageProcess.py]

from PIL import Image

#######################################################
#resize_image()resize the image to specific size
# # Example usage
# input_image_path = "F:\AIC projects\projects\Feng Wu\chatGPT1\Data0\PPI_P53_PPARD_5.png"
# output_image_path = "F:\AIC projects\projects\Feng Wu\chatGPT1\Data0\PPI_P53_PPARD_5_1.png"
# new_width = 2000
# new_height = 600

# # Resize the image
# resized_image = resize_image(input_image_path, new_width, new_height)

# # Save the resized image
# resized_image.save(output_image_path)
##############################################################
def resize_image(image_path, new_width, new_height):
    """
    Resize an image to the specified width and height.

    Args:
    - image_path: Path to the input image file.
    - new_width: Desired width of the output image.
    - new_height: Desired height of the output image.

    Returns:
    - resized_image: The resized image as a PIL Image object.
    """
    # Open the image
    image = Image.open(image_path)

    # Resize the image
    resized_image = image.resize((new_width, new_height))

    return resized_image


#################################################################
# crop_image() Crop a portion of the image defined by the coordinates (left, top, right, bottom) and save it to another image.
# Example usage
# input_image_path = "F:\AIC projects\projects\Feng Wu\chatGPT1\Data0\PPI_P53_PPARD_5.png"
# output_image_path = "F:\AIC projects\projects\Feng Wu\chatGPT1\Data0\PPI_P53_PPARD_5_1.png"
# left = 1500  # x-coordinate of the left edge of the crop rectangle
# top = 0    # y-coordinate of the top edge of the crop rectangle
# right = 3000 # x-coordinate of the right edge of the crop rectangle
# bottom = 608 # y-coordinate of the bottom edge of the crop rectangle
# #Crop the specified portion of the image
# crop_image(input_image_path, left, top, right, bottom, output_image_path)

###########################################################################
def crop_image(image_path, left, top, right, bottom, output_path):
    """
    Crop a portion of the image defined by the coordinates (left, top, right, bottom) and save it to another image.

    Args:
    - image_path: Path to the input image file.
    - left: The x-coordinate of the left edge of the crop rectangle.
    - top: The y-coordinate of the top edge of the crop rectangle.
    - right: The x-coordinate of the right edge of the crop rectangle.
    - bottom: The y-coordinate of the bottom edge of the crop rectangle.
    - output_path: Path to save the cropped image.

    Returns:
    - None
    """
    # Open the image
    image = Image.open(image_path)

    # Crop the image
    cropped_image = image.crop((left, top, right, bottom))

    # Save the cropped image
    cropped_image.save(output_path)


######################################################
# get_image_size() Get the size (width and height) of an image.
# # Example usage
# input_image_path = "F:\AIC projects\projects\Feng Wu\chatGPT1\Data0\PPI_P53_PPARD_5.png"

# # Get the size of the image
# image_size = get_image_size(input_image_path)
# print("Image size:", image_size)  # Output: Image size: (width, height)
######################################################

def get_image_size(image_path):
    """
    Get the size (width and height) of an image.

    Args:
    - image_path: Path to the input image file.

    Returns:
    - image_size: Tuple containing the width and height of the image.
    """
    # Open the image
    image = Image.open(image_path)

    # Get the size of the image
    image_size = image.size

    return image_size
