# Supplementary material for: Gene-level connections between anxiety disorders, ADHD, and head and neck cancer: insights from a computational biology approach
Source: Front Psychiatry. 2025 Mar 20;16:1552815. doi: 10.3389/fpsyt.2025.1552815 (PMC11967369; doi:10.3389/fpsyt.2025.1552815)
Supplement: Supplementary file 1 [file DataSheet1.zip › Python pakage/JImpact.xlsx]

## Sheet: Sheet1
Journal	Title	IF	ISSN
CA: A Cancer Journal for Clinicians	CA Cancer J Clin	254.7	0007-9235
Lancet	Lancet	168.9	0140-6736
New England Journal of Medicine	New Engl J Med	158.5	0028-4793
JAMA: Journal of the American Medical Association	JAMA	120.7	0098-7484
Nature Reviews Drug Discovery	Nat Rev Drug Discov	120.1	1474-1776
Nature Reviews Molecular Cell Biology	Nat Rev Mol Cell Bio	112.7	1471-0072
BMJ: British Medical Journal	BMJ	105.7	0959-535X
Nature Reviews Immunology	Nat Rev Immunol	100.3	1474-1733
Nature Reviews Microbiology	Nat Rev Microbiol	88.1	1740-1526
Nature Reviews Materials	Nat Rev Mater	83.5	2058-8437
Nature Medicine	Nat Med	82.9	1078-8956
Nature Reviews Disease Primers	Nat Rev Dis Primers	81.5	2056-676X
Nature Reviews Clinical Oncology	Nat Rev Clin Oncol	78.8	1759-4774
Nature Reviews Cancer	Nat Rev Cancer	78.5	1474-175X
Lancet Respiratory Medicine	Lancet Respir Med	76.2	2213-2600
World Psychiatry	World Psychiatry	73.3	1723-8617
Nature Reviews Gastroenterology & Hepatology	Nat Rev Gastro Hepat	65.1	1759-5045
Nature	Nature	64.8	0028-0836
Cell	Cell	64.5	0092-8674
Lancet Psychiatry	Lancet Psychiatry	64.3	2215-0374
Chemical Reviews	Chem Rev	62.1	0009-2665
Science	Science	56.9	0036-8075
Nature Energy	Nat Energy	56.7	2058-7546
Lancet Infectious Diseases	Lancet Infect Dis	56.3	1473-3099
Lancet Oncology	Lancet Oncol	51.1	1470-2045
Annals of Oncology	Ann Oncol	50.5	0923-7534
Cancer Cell	Cancer Cell	50.3	1535-6108
Lancet Public Health	Lancet Public Health	50	2468-2667
Nature Reviews Cardiology	Nat Rev Cardiol	49.6	1759-5002
Lancet Neurology	Lancet Neurol	48	1474-4422
Nature Methods	Nat Methods	48	1548-7091
Nature Biotechnology	Nat Biotechnol	46.9	1087-0156
Chemical Society Reviews	Chem Soc Rev	46.2	0306-0012
Journal of Clinical Oncology	J Clin Oncol	45.3	0732-183X
Lancet Diabetes & Endocrinology	Lancet Diabetes Endocrinol	44.5	2213-8587
Cell Research	Cell Res	44.1	1001-0602
Reviews of Modern Physics	Rev Mod Phys	44.1	0034-6861
Nature Reviews Genetics	Nat Rev Genet	42.7	1471-0056
Nature Reviews Earth & Environment	Nat Reviews Earth & Environment	42.1	2662-138X
Nature Reviews Nephrology	Nat Rev Nephrol	41.5	1759-5061
Nature Materials	Nat Mater	41.2	1476-1122
Living Reviews in Relativity	Living Rev Relativ	40.6	2367-3613
Nature Reviews Endocrinology	Nat Rev Endocrinol	40.5	1759-5029
Joule	Joule	39.8	2542-4351
European Heart Journal	Eur Heart J	39.3	0195-668X
Signal Transduction and Targeted Therapy	Signal Transduct Target Ther	39.3	2095-9907
Annals of Internal Medicine	Ann Intern Med	39.2	0003-4819
JAMA Internal Medicine	JAMA Intern Med	39	2168-6106
Intensive Care Medicine	Intensive Care Med	38.9	0342-4642
Nature Reviews Physics	Nat Rev Phys	38.5	2522-5820
Nature Nanotechnology	Nat Nanotechnol	38.3	1748-3387
Lancet Microbe	Lancet Microbe	38.2	2666-5247
Nature Reviews Neurology	Nat Rev Neurol	38.1	1759-4758
Circulation	Circulation	37.8	0009-7322
Nature Catalysis	NatCatalysis	37.8	2520-1158
Progress in Materials Science	Prog Mater Sci	37.4	0079-6425
Molecular Cancer	Mol Cancer	37.3	1476-4598
Clinical Microbiology Reviews	Clin Microbiol Rev	36.8	0893-8512
Lancet Child & Adolescent Health	Lancet Child Adolesc Health	36.4	2352-4642
Nature Reviews Chemistry	Nat Rev Chem	36.3	2397-3358
Annual Review of Pathology: Mechanisms of Disease	Annu Rev Pathol Mech	36.2	1553-4006
Lancet Gastroenterology & Hepatology	Lancet Gastroenterol Hepatol	35.7	2468-1253
IEEE Communications Surveys and Tutorials	IEEE Commun Surv Tut	35.6	1553-877X
Nature Photonics	Nat Photonics	35	1749-4885
Nature Reviews Neuroscience	Nat Rev Neurosci	34.7	1471-003X
Lancet Global Health	Lancet Glob Health	34.3	2214-109X
Nature Electronics	NatElectronics	34.3	2520-1131
Mmwr: Morbidity and Mortality Weekly Report	Mmwr Morbid Mortal W	33.9	0149-2195
Mmwr Recommendations and Reports	Mmwr Recomm Rep	33.7	1057-5987
Nature Reviews Rheumatology	Nat Rev Rheumatol	33.7	1759-4790
Physiological Reviews	Physiol Rev	33.6	0031-9333
Cell Discovery	Cell Discov	33.5	2056-5968
Annual Review of Astronomy and Astrophysics	Annu Rev Astron Astr	33.3	0066-4146
Energy & Environmental Science	Energy Environ Sci	32.5	1754-5692
Immunity	Immunity	32.4	1074-7613
Electrochemical Energy Reviews	Electrochem Energy R	31.3	2520-8489
Materials Science & Engineering r: Reports	Mat Sci Eng R	31	0927-796X
Lancet Digital Health	Lancet Digit Health	30.8	2589-7500
Nature Genetics	Nat Genet	30.8	1061-4036
Nature Climate Change	Nat Clim Change	30.7	1758-678X
Nature Immunology	Nat Immunol	30.5	1529-2908
Cell Host & Microbe	Cell Host Microbe	30.3	1931-3128
Physics Reports: Review Section of Physics Letters	Phys Rep	30	0370-1573
Nature Human Behaviour	Nat Hum Behav	29.9	2397-3374
Annual Review of Immunology	Annu Rev Immunol	29.7	0732-0582
Progress in Energy and Combustion Science	Prog Energy Combust Sci	29.5	0360-1285
Advanced Materials	Adv Mater	29.4	0935-9648
Gastroenterology	Gastroenterology	29.4	0016-5085
Behavioral and Brain Sciences	Behav Brain Sci	29.3	0140-525X
Cell Metabolism	Cell Metab	29	1550-4131
JAMA Neurology	JAMA Neurol	29	2168-6149
Journal of Hematology & Oncology	J Hematol Oncol	28.5	1756-8722
JAMA Oncology	JAMA Oncol	28.4	2374-2437
Nature Microbiology	Nat Microbiol	28.3	2058-5276
Cancer Discovery	Cancer Discov	28.2	2159-8274
Journal of Infection	J Infect	28.2	0163-4453
Nature Biomedical Engineering	Nat Biomed Eng	28.1	2157-846X
Advanced Energy Materials	Adv Energy Mater	27.8	1614-6832
Annual Review of Fluid Mechanics	Annu Rev Fluid Mech	27.7	0066-4189
Nature Sustainability	NatSustainability	27.6	2398-9629
Molecular Plant	Mol Plant	27.5	1674-2052
Annals of the Rheumatic Diseases	Ann Rheum Dis	27.4	0003-4967
Advances in Optics and Photonics	Adv Opt Photonics	27.1	1943-8206
Progress in Polymer Science	Prog Polym Sci	27.1	0079-6700
Nano: Micro Letters	Nano Micro Lett	26.6	2311-6706
JAMA Pediatrics	JAMA Pediatr	26.1	2168-6203
Astronomy and Astrophysics Review	Astron Astrophys Rev	25.8	0935-4956
JAMA Psychiatry	JAMA Psychiatry	25.8	2168-622X
Journal of Hepatology	J Hepatol	25.7	0168-8278
Journal of Travel Medicine	J Travel Med	25.7	1195-1982
Lancet Planetary Health	Lancet Planet Health	25.7	2542-5196
Lancet Rheumatology	Lancet Rheumatol	25.4	2665-9913
Reviews of Geophysics	Rev Geophys	25.2	8755-1209
Nature Neuroscience	Nat Neurosci	25	1097-6256
Science Robotics	Science Robotics	25	2470-9476
Mmwr Surveillance Summaries	Mmwr Surveill Summ	24.9	1545-8636
Annual Review of Psychology	Annu Rev Psychol	24.8	0066-4308
Science Immunology	Sci Immunol	24.8	2470-9468
American Journal of Respiratory and Critical Care Medicine	Am J Respir Crit Care Med	24.7	1073-449X
Lancet Haematology	Lancet Haematol	24.7	2352-3026
Gut	Gut	24.5	0017-5749
Drug Resistance Updates	Drug Resist Update	24.3	1368-7646
European Respiratory Journal	Eur Respir J	24.3	0903-1936
Materials Today	Mater Today	24.2	1369-7021
Cellular & Molecular Immunology	Cell Mol Immunol	24.1	1672-7681
JAMA Cardiology	JAMA Cardiol	24	2380-6583
Journal of the American College of Cardiology	J Am Coll Cardiol	24	0735-1097
Annual Review of Plant Biology	Annu Rev Plant Biol	23.9	1543-5008
Cell Stem Cell	Cell Stem Cell	23.9	1934-5909
Annual Review of Entomology	Annu Rev Entomol	23.8	0066-4170
Nature Machine Intelligence	Nat Mach Intell	23.8	2522-5839
IEEE Transactions on Pattern Analysis and Machine Intelligence	IEEE Trans Pattern Anal Mach Intell	23.6	0162-8828
Chem	Chem	23.5	2451-9294
European Urology	Eur Urol	23.4	0302-2838
Nature Food	Nat Food	23.2	2662-1355
Psychotherapy and Psychosomatics	Psychother Psychosom	22.8	0033-3190
Communications of the Acm	Commun Acm	22.7	0001-0782
InfoMat	Infomat	22.7	2567-3165
Nature Cancer	Nat Cancer	22.7	2662-1347
Annual Review of Condensed Matter Physics	Annu Rev Conden Ma P	22.6	1947-5454
Psychological Bulletin	Psychol Bull	22.4	0033-2909
Applied Catalysis b: Environmental	Appl Catal B Environ	22.1	0926-3373
Acs Energy Letters	Acs Energy Lett	22	2380-8195
Nature Chemistry	Nat Chem	21.8	1755-4330
Nature Cell Biology	Nat Cell Biol	21.3	1465-7392
Military Medical Research	Military Medical Research	21.1	2095-7467
Pharmacological Reviews	Pharmacol Rev	21.1	0031-6997
Protein & Cell	Protein Cell	21.1	1674-800X
Living Reviews in Solar Physics	Living Rev Sol Phys	20.9	2367-3648
Annual Review of Public Health	Annu Rev Public Health	20.8	0163-7525
Nature Metabolism	Nat Metab	20.8	2522-5812
Coordination Chemistry Reviews	Coord Chem Rev	20.6	0010-8545
National Science Review	Natl Sci Rev	20.6	2095-5138
Proceedings of the IEEE	Proc IEEE	20.6	0018-9219
Carbon Energy	Carbon Energy	20.5	2637-9368
Trends in Plant Science	Trends Plant Sci	20.5	1360-1385
Energy Storage Materials	Energy Storage Mater	20.4	2405-8297
Journal of Thoracic Oncology	J Thorac Oncol	20.4	1556-0864
Blood	Blood	20.3	0006-4971
Endocrine Reviews	Endocr Rev	20.3	0163-769X
Fungal Diversity	Fungal Divers	20.3	1560-2745
Advanced Composites and Hybrid Materials	Adv Compos Hybrid Ma	20.1	2522-0128
Circulation Research	Circ Res	20.1	0009-7330
Trends in Cognitive Sciences	Trends Cogn Sci	19.9	1364-6613
Radiology	Radiology	19.7	0033-8419
Kidney International	Kidney Int	19.6	0085-2538
Nature Physics	Nat Phys	19.6	1745-2473
International Journal of Computer Vision	Int J Comput Vision	19.5	0920-5691
Light: Science & Applications	Light-Science & Applications	19.4	2095-5545
Advanced Functional Materials	Adv Funct Mater	19	1616-301X
Eurosurveillance	Eurosurveillance	19	1025-496X
Trends in Cell Biology	Trends Cell Biol	19	0962-8924
Bioactive Materials	Bioactive Materials	18.9	2452-199X
Matter	Matter	18.9	2590-2393
Science Bulletin	Sci Bull (Beijing)	18.9	2095-9273
Information Fusion	Inform Fusion	18.6	1566-2535
Periodontology 2000	Periodontol 2000	18.6	0906-6713
Annual Review of Clinical Psychology	Annu Rev Clin Psychol	18.4	1548-5943
British Journal of Sports Medicine	Br J Sports Med	18.4	0306-3674
Trends in Cancer	Trends in Cancer	18.4	2405-8025
Accounts of Chemical Research	Acc Chem Res	18.3	0001-4842
Nature Geoscience	Nat Geosci	18.3	1752-0894
Acs Central Science	Acs Central Sci	18.2	2374-7943
Annual Review of Physiology	Annu Rev Physiol	18.2	0066-4278
European Journal of Heart Failure	Eur J Heart Fail	18.2	1388-9842
Reports on Progress in Physics	Rep Prog Phys	18.1	0034-4885
Nature Plants	Nat Plants	18	2055-026X
Progress in Retinal and Eye Research	Prog Retin Eye Res	17.8	1350-9462
American Journal of Psychiatry	Am J Psychiatry	17.7	0002-953X
IEEE Reviews in Biomedical Engineering	IEEE Reviews in Biomedical Engineering	17.6	1937-3333
Journal of Magnesium and Alloys	Journal of Magnesium and Alloys	17.6	2213-9567
Nano Energy	Nano Energy	17.6	2211-2855
Nano Today	Nano Today	17.4	1748-0132
Advanced Photonics	Advanced Photonics	17.3	2577-5421
Annual Review of Marine Science	Ann Rev Mar Sci	17.3	1941-1405
Journal of the Royal Society of Medicine	J R Soc Med	17.3	0141-0768
Trends in Biotechnology	Trends Biotechnol	17.3	0167-7799
Acs Nano	Acs Nano	17.1	1936-0851
Science Translational Medicine	Sci Transl Med	17.1	1946-6234
JAMA Surgery	JAMA Surg	16.9	2168-6254
Journal of Advanced Ceramics	J Adv Ceram	16.9	2226-4108
Nature Ecology & Evolution	Nat Ecol Evol	16.8	2397-334X
Nature Structural & Molecular Biology	Nat Struct Mol Biol	16.8	1545-9993
Trends in Ecology & Evolution	Trends Ecol Evol	16.8	0169-5347
Trends in Immunology	Trends Immunol	16.8	1471-4906
Acm Computing Surveys	Acm Comput Surv	16.6	0360-0300
Angewandte Chemie: International Edition	Angew Chem Int Edit	16.6	1433-7851
Annual Review of Biochemistry	Annu Rev Biochem	16.6	0066-4154
Nature Communications	Nat Commun	16.6	2041-1723
Chinese Journal of Catalysis	Chinese J Catal	16.5	0253-9837
Photonix	Photonix	16.5	0253-9837
Studies in Mycology	Stud Mycol	16.5	0166-0616
Annual Review of Environment and Resources	Annu Rev Environ Resour	16.4	1543-5938
IEEE Journal on Selected Areas in Communications	IEEE J Sel Area Comm	16.4	0733-8716
Cancer Communications	Cancer Commun	16.2	2523-3548
Diabetes Care	Diabetes Care	16.2	0149-5992
Neuron	Neuron	16.2	0896-6273
One Earth	One Earth	16.2	2590-3330
Advanced Drug Delivery Reviews	Adv Drug Del Rev	16.1	0169-409X
Advanced Fiber Materials	Advanced Fiber Materials	16.1	2524-7921
International Materials Reviews	Int Mater Rev	16.1	0950-6608
Lancet HIV	Lancet HIV	16.1	2352-3018
Biotechnology Advances	Biotechnol Adv	16	0734-9750
Journal of Extracellular Vesicles	Journal of Extracellular Vesicles	16	2001-3078
Molecular Cell	Mol Cell	16	1097-2765
Journal of Clinical Investigation	J Clin Invest	15.9	0021-9738
Neuro: Oncology	Neuro Oncol	15.9	1522-8517
Renewable & Sustainable Energy Reviews	Renew Sust Energ Rev	15.9	1364-0321
Small Structures	Small Structures	15.9	2688-4062
Trends in Microbiology	Trends Microbiol	15.9	0966-842X
Trends in Neurosciences	Trends Neurosci	15.9	0166-2236
Plos Medicine	PLoS Med	15.8	1549-1277
Environmental Chemistry Letters	Environ Chem Lett	15.7	1610-3653
Journal of Industrial Information Integration	Journal of Industrial Information Integration	15.7	2467-964X
Trends in Chemistry	Trends Chem	15.7	2589-5974
Advances in Colloid and Interface Science	Adv Colloid Interface Sci	15.6	0001-8686
Microbiome	Microbiome	15.5	2049-2618
International Journal of Surgery	Int J Surg	15.3	1743-9191
Journal of Experimental Medicine	J Exp Med	15.3	0022-1007
Nature Reviews Urology	Nat Rev Urol	15.3	1759-4812
Trends in Food Science & Technology	Trends Food Sci Technol	15.3	0924-2244
NPJ Digital Medicine	NPJ Digit Med	15.2	2398-6352
Advanced Science	Adv Sci	15.1	2198-3844
Brain Behavior and Immunity	Brain Behav Immun	15.1	0889-1591
Chemical Engineering Journal	Chem Eng J	15.1	1385-8947
Critical Care	Crit Care	15.1	1364-8535
EClinicalMedicine	EClinicalMedicine	15.1	2589-5370
Molecular Neurodegeneration	Mol Neurodegener	15.1	1750-1326
Applied Physics Reviews	Appl Phys Rev	15	1931-9401
Energy & Environmental Materials	Energy Environ Mater	15	2575-0356
Journal of the American Chemical Society	J Am Chem Soc	15	0002-7863
Annual Review of Earth and Planetary Sciences	Annu Rev Earth Pl Sc	14.9	0084-6597
IEEE Signal Processing Magazine	IEEE Signal Proc Mag	14.9	1053-5888
International Journal of Oral Science	Int J Oral Sci	14.9	1674-2818
Nucleic Acids Research	Nucleic Acids Res	14.9	0305-1048
Comprehensive Reviews in Food Science and Food Safety	Compr Rev Food Sci F	14.8	1541-4337
Nature Chemical Biology	Nat Chem Biol	14.8	1552-4450
Nature Protocols	Nat Protoc	14.8	1754-2189
Annual Review of Physical Chemistry	Annual Review of Physical Chemistry	14.7	0066-426X
International Journal of Extreme Manufacturing	International Journal of Extreme Manufacturing	14.7	2631-8644
Canadian Medical Association Journal	Can Med Assoc J	14.6	0820-3946
Ecomat	Ecomat	14.6	2567-3173
IEEE Geoscience and Remote Sensing Magazine	IEEE Geosc Rem Sen M	14.6	2473-2397
Mycosphere	Mycosphere	14.6	2077-7000
NPJ Flexible Electronics	NPJ Flex Electron	14.6	2397-4621
Acta Pharmaceutica Sinica b	Acta Pharm Sin B	14.5	2211-3835
Brain	Brain	14.5	0006-8950
Seminars in Cancer Biology	Semin Cancer Biol	14.5	1044-579X
Artificial Intelligence	Artif Intell	14.4	0004-3702
Reviews in Environmental Science and Bio: Technology	Rev Environ Sci Bio	14.4	1569-1705
Applied Mechanics Reviews	Appl Mech Rev	14.3	0003-6900
Cell Reports Medicine	Cell Reports Medicine	14.3	2666-3791
IEEE Transactions on Evolutionary Computation	IEEE T Evolut Comput	14.3	1089-778X
Acta Numerica	Acta Numer	14.2	0962-4929
Clinical Microbiology and Infection	Clin Microbiol Infect	14.2	1198-743X
Journal of Allergy and Clinical Immunology	J Allergy Clin Immunol	14.2	0091-6749
Nature Astronomy	Nat Astron	14.1	2397-3366
Opto: Electronic Advances	Opto-Electronic Advances	14.1	2096-4579
Alzheimer's & Dementia	Alzheimers Dement	14	1552-5260
Biomaterials	Biomaterials	14	0142-9612
International Journal of Machine Tools & Manufacture	Int J Mach Tool Manu	14	0890-6955
JACC: Cardiovascular Imaging	JACC Cardiovasc Imag	14	1936-878X
Annual Review of Neuroscience	Annu Rev Neurosci	13.9	0147-006X
JAMA Network Open	JAMA Netw Open	13.8	2574-3805
Journal of the American Academy of Dermatology	J Am Acad Dermatol	13.8	0190-9622
Liver Cancer	Liver Cancer	13.8	2235-1795
Plant Biotechnology Journal	Plant Biotechnol J	13.8	1467-7644
Trends in Biochemical Sciences	Trends Biochem Sci	13.8	0968-0004
Trends in Pharmacological Sciences	Trends Pharmacol Sci	13.8	0165-6147
Ophthalmology	Ophthalmology	13.7	0161-6420
Advances in Methods and Practices in Psychological Science	Advances in Methods and Practices in Psychological Science	13.6	2515-2459
Autoimmunity Reviews	Autoimmun Rev	13.6	1568-9972
European Journal of Epidemiology	Eur J Epidemiol	13.6	0393-2990
Journal of Hazardous Materials	J Hazard Mater	13.6	0304-3894
Journal of Photochemistry and Photobiology c: Photochemistry Reviews	J Photoch Photobio C	13.6	1389-5567
Journal of the American Society of Nephrology	J Am Soc Nephrol	13.6	1046-6673
Progress in Lipid Research	Prog Lipid Res	13.6	0163-7827
Science Advances	Sci Adv	13.6	2375-2548
Trends in Molecular Medicine	Trends Mol Med	13.6	1471-4914
Hepatology	Hepatology	13.5	0270-9139
Pharmacology & Therapeutics	Pharmacol Ther	13.5	0163-7258
Remote Sensing of Environment	Remote Sens Environ	13.5	0034-4257
American Journal of Bioethics	Am J Bioeth	13.4	1526-5161
Annual Review of Control Robotics and Autonomous Systems	Annual Review of Control Robotics and Autonomous Systems	13.4	2573-5144
Journal of the National Comprehensive Cancer Network	J Natl Compr Canc Netw	13.4	1540-1405
Arthritis & Rheumatology	Arthritis Rheumatol	13.3	2326-5191
Autophagy	Autophagy	13.3	1554-8627
Green Energy & Environment	Green Energy & Environment	13.3	2096-2797
Human Reproduction Update	Hum Reprod Update	13.3	1355-4786
Journal of the American Academy of Child and Adolescent Psychiatry	J Am Acad Child Adolesc Psychiatry	13.3	0890-8567
Materials Horizons	Mater Horiz	13.3	2051-6347
Medicinal Research Reviews	Med Res Rev	13.3	0198-6325
Qjm: an International Journal of Medicine	QJM	13.3	1460-2725
Small	Small	13.3	1613-6810
American Journal of Kidney Diseases	Am J Kidney Dis	13.2	0272-6386
Emerging Microbes & Infections	Emerg Microbes Infec	13.2	2222-1751
Resources Conservation and Recycling	Resour Conserv Recy	13.2	0921-3449
Ageing Research Reviews	Ageing Res Rev	13.1	1568-1637
Composites Part b: Engineering	Compos Part B Eng	13.1	1359-8368
Journal of Energy Chemistry	J Energy Chem	13.1	2095-4956
Polymer Reviews	Polym Rev	13.1	1558-3724
Trac: Trends in Analytical Chemistry	Trac Trend Anal Chem	13.1	0165-9936
Cytokine & Growth Factor Reviews	Cytokine Growth Factor Rev	13	1359-6101
JACC: Heart Failure	JACC Heart Fail	13	2213-1779
Acs Catalysis	Acs Catal	12.9	2155-5435
Computer Science Review	Computer Science Review	12.9	1574-0137
IEEE Wireless Communications	IEEE Wirel Commun	12.9	1536-1284
Microbiology and Molecular Biology Reviews	Microbiol Mol Biol Rev	12.9	1092-2172
American Journal of Hematology	Am J Hematol	12.8	0361-8609
Blood Cancer Journal	Blood Cancer J	12.8	2044-5385
Engineering	Engineering Prc	12.8	2095-8099
Experimental and Molecular Medicine	Exp Mol Med	12.8	1226-3613
Journal of Autoimmunity	J Autoimmun	12.8	0896-8411
Water Research	Water Res	12.8	0043-1354
Acta Neuropathologica	Acta Neuropathol	12.7	0001-6322
American Journal of Public Health	Am J Public Health	12.7	0090-0036
Biochar	Biochar	12.7	2524-7972
Bone Research	Bone Res	12.7	2095-4700
Isprs Journal of Photogrammetry and Remote Sensing	Isprs J Photogramm	12.7	0924-2716
Journal of Medical Virology	J Med Virol	12.7	0146-6615
Biosensors & Bioelectronics	Biosens Bioelectron	12.6	0956-5663
Clinical Gastroenterology and Hepatology	Clin Gastroenterol Hepatol	12.6	1542-3565
Critical Reviews in Environmental Science and Technology	Crit Rev Environ Sci Technol	12.6	1064-3389
Environmental Science and Ecotechnology	Environ Sci Ecotechnol	12.6	2666-4984
Translational Neurodegeneration	Transl Neurodegener	12.6	2047-9158
Annual Review of Pharmacology and Toxicology	Annu Rev Pharmacol Toxicol	12.5	0362-1642
Physical Review x	Phys Rev X	12.5	2160-3308
Technovation	Technovation	12.5	0166-4972
Allergy	Allergy	12.4	0105-4538
Annual Review of Biophysics	Annu Rev Biophys	12.4	1936-122X
Annual Review of Food Science and Technology	Annu Rev Food Sci Technol	12.4	1941-1413
Annual Review of Nuclear and Particle Science	Annu Rev Nucl Part S	12.4	0163-8998
Cell Death and Differentiation	Cell Death Differ	12.4	1350-9047
Molecular Therapy	Mol Ther	12.4	1525-0016
Small Methods	Small Methods	12.4	2366-9608
Theranostics	Theranostics	12.4	1838-7640
Clinical and Experimental Hypertension	Clin Exp Hypertens	12.3	1064-1963
Genome Biology	Genome Biol	12.3	1474-760X
Genome Medicine	Genome Med	12.3	1756-994X
IEEE Transactions on Industrial Informatics	IEEE T Ind Inform	12.3	1551-3203
Clinical and Experimental Hypertension	Clin Exp Hypertens	12.3	1525-6006
Gut Microbes	Gut Microbes	12.2	1949-0976
Earth: Science Reviews	Earth Sci Rev	12.1	0012-8252
Journal of Manufacturing Systems	J Manuf Syst	12.1	0278-6125
Journal of Physiotherapy	J Physiother	12.1	1836-9553
Sustainable Production and Consumption	Sustainable Production and Consumption	12.1	2352-5509
Annual Review of Animal Biosciences	Annu Rev Anim Biosci	12	2165-8102
Artificial Intelligence Review	Artif Intell Rev	12	0269-2821
Computers & Education	Comput Educ	12	0360-1315
International Journal of Production Economics	Int J Product Econ	12	0925-5273
Progress in Solid State Chemistry	Prog Solid State Chem	12	0079-6786
Travel Medicine and Infectious Disease	Travel Med Infect Dis	12	1477-8939
Etransportation	Etransportation	11.9	2590-1168
IEEE Transactions on Fuzzy Systems	IEEE Trans Fuzzy Syst	11.9	1063-6706
Journal of Materials Chemistry a	J Mater Chem A	11.9	2050-7488
Natural Product Reports	Nat Prod Rep	11.9	0265-0568
Psychiatry and Clinical Neurosciences	Psychiatry Clin Neurosci	11.9	1323-1316
General Psychiatry	Gen Psychiatr	11.9	2517-729X
Annual Review of Ecology Evolution and Systematics	Annu Rev Ecol Evol S	11.8	1543-592X
Cancer Treatment Reviews	Cancer Treat Rev	11.8	0305-7372
Clinical Infectious Diseases	Clin Infect Dis	11.8	1058-4838
Developmental Cell	Dev Cell	11.8	1534-5807
Emerging Infectious Diseases	Emerg Infect Dis	11.8	1080-6040
Environment International	Environ Int	11.8	0160-4120
IEEE Transactions on Cybernetics	IEEE T Cybernetics	11.8	2168-2267
IEEE: Caa Journal of Automatica Sinica	IEEE Caa Journal of Automatica Sinica	11.8	2329-9266
International Journal of Mining Science and Technology	International Journal of Mining Science and Technology	11.8	2095-2686
Journal of Sport and Health Science	J Sport Health Sci	11.7	2095-2546
Nano Convergence	Nano Convergence	11.7	2196-5404
Physics of Life Reviews	Phys Life Rev	11.7	1571-0645
Progress in Quantum Electronics	Prog Quant Electron	11.7	0079-6727
Pulmonology	Pulmonology	11.7	2531-0437
Sustainable Cities and Society	Sustain Cities Soc	11.7	2210-6707
Global Change Biology	Global Change Biol	11.6	1354-1013
Plant Cell	Plant Cell	11.6	1040-4651
Clinical Cancer Research	Clin Cancer Res	11.5	1078-0432
Drugs	Drugs	11.5	0012-6667
Materials Today Physics	Materials Today Physics	11.5	2542-5293
Reviews in Fisheries Science & Aquaculture	Rev Fish Sci Aquac	11.5	2330-8249
Acs Materials Letters	Acs Mater Lett	11.4	2639-4979
Bioresource Technology	Bioresour Technol	11.4	0960-8524
Cement and Concrete Research	Cem Concr Res	11.4	0008-8846
Earth System Science Data	Earth Syst Sci Data	11.4	1866-3508
EMBO Journal	EMBO J	11.4	0261-4189
Environmental Science & Technology	Environ Sci Technol	11.4	0013-936X
Journal of Integrative Plant Biology	J Integr Plant Biol	11.4	1672-9072
Leukemia	Leukemia	11.4	0887-6924
Medical Journal of Australia	Med J Aust	11.4	0025-729X
NPJ Clean Water	NPJ Clean Water	11.4	2059-7037
Redox Biology	Redox Biol	11.4	2213-2317
Trends in Genetics	Trends Genet	11.4	0168-9525
Wiley Interdisciplinary Reviews: Computational Molecular Science	Wires Comput Mol Sci	11.4	1759-0876
Annual Review of Cell and Developmental Biology	Annu Rev Cell Dev Biol	11.3	1081-0706
Annual Review of Virology	Annu Rev Virol	11.3	2327-056X
Biomaterials Research	Biomaterials Research	11.3	1226-4601
Fems Microbiology Reviews	FEMS Microbiol Rev	11.3	0168-6445
JACC: Cardiovascular Interventions	JACC Cardiovasc Inte	11.3	1936-8798
Journal of Experimental & Clinical Cancer Research	J Exp Clin Canc Res	11.3	1756-9966
Psychiatry Research	Psychiatry Res	11.3	0165-1781
Annals of Neurology	Ann Neurol	11.2	0364-5134
Applied Energy	Appl Energ	11.2	0306-2619
Biochimica et Biophysica Acta: Reviews on Cancer	Biochim Biophys Acta Rev Cancer	11.2	0304-419X
Cancer Research	Cancer Res	11.2	0008-5472
Carbohydrate Polymers	Carbohydr Polym	11.2	0144-8617
IEEE Communications Magazine	IEEE Commun Mag	11.2	0163-6804
IEEE Transactions on Affective Computing	IEEE T Affect Comput	11.2	1949-3045
Trends in Environmental Analytical Chemistry	Trends in Environmental Analytical Chemistry	11.2	2214-1588
Annual Review of Genetics	Annu Rev Genet	11.1	0066-4197
Biomarker Research	Biomark Res	11.1	2050-7771
Bulletin of the World Health Organization	Bull World Health Organ	11.1	0042-9686
EBioMedicine	EBioMedicine	11.1	2352-3964
EMBO Molecular Medicine	EMBO Mol Med	11.1	1757-4676
JACC: Cardiooncology	JACC Cardiooncol	11.1	2666-0873
Journal of Cleaner Production	J Clean Prod	11.1	0959-6526
Journal of Internal Medicine	J Intern Med	11.1	0954-6820
Proceedings of the National Academy of Sciences of the United States of America	Proc Natl Acad Sci U S A	11.1	0027-8424
Reviews in Medical Virology	Rev Med Virol	11.1	1052-9276
Additive Manufacturing	Additive Manufacturing	11	2214-8604
Current Opinion in Solid State & Materials Science	Curr Opin Solid St M	11	1359-0286
Isme Journal	Isme J	11	1751-7362
Journal of Biomedical Science	J Biomed Sci	11	1021-7770
Journal of Neurology, Neurosurgery, and Psychiatry	J Neurol Neurosurg Psychiatry	11	0022-3050
Laser & Photonics Reviews	Laser Photonics Rev	11	1863-8880
Molecular Psychiatry	Mol Psychiatry	11	1359-4184
Protection and Control of Modern Power Systems	Protection and Control of Modern Power Systems	11	2367-2617
Research	Research	11	2096-5168
Acta Physico: Chimica Sinica	Acta Phys Chim Sin	10.9	1000-6818
Carbon	Carbon	10.9	0008-6223
Catalysis Reviews: Science and Engineering	Catal Rev	10.9	0161-4940
Environmental Science & Technology Letters	Environ Sci Tech Let	10.9	2328-8930
Experimental Hematology & Oncology	Experimental Hematology & Oncology	10.9	2162-3619
JAMA Dermatology	JAMA Dermatol	10.9	2168-6068
Journal for Immunotherapy of Cancer	J Immunolther Cancer	10.9	2051-1426
Journal of Materials Science & Technology	J Mater Sci Technol	10.9	1005-0302
Medical Image Analysis	Med Image Anal	10.9	1361-8415
Transactions of the Association for Computational Linguistics	Transactions of the Association for Computational Linguistics	10.9	2307-387X
Trends in Endocrinology and Metabolism	Trends Endocrinol Metab	10.9	1043-2760
Cardiovascular Research	Cardiovasc Res	10.8	0008-6363
Critical Reviews in Solid State and Materials Sciences	Crit Rev Solid State Mater Sci	10.8	1040-8436
Globalization and Health	Globalization Health	10.8	1744-8603
International Journal of Antimicrobial Agents	Int J Antimicrob Agents	10.8	0924-8579
Journal of Controlled Release	J Controlled Release	10.8	0168-3659
Nano Letters	Nano Lett	10.8	1530-6984
Anaesthesia	Anaesthesia	10.7	0003-2409
Food Hydrocolloids	Food Hydrocolloid	10.7	0268-005X
Journal of Advanced Research	J Adv Res	10.7	2090-1232
Molecular Biology and Evolution	Mol Biol Evol	10.7	0737-4038
Biological Psychiatry	Biol Psychiatry	10.6	0006-3223
Clinical and Translational Medicine	Clin Transl Med	10.6	2001-1326
Clinical Nuclear Medicine	Clin Nucl Med	10.6	0363-9762
IEEE Internet of Things Journal	IEEE Internet Things	10.6	2327-4662
IEEE Transactions on Image Processing	IEEE T Image Process	10.6	1057-7149
IEEE Transactions on Medical Imaging	IEEE Trans Med Imaging	10.6	0278-0062
Molecular Aspects of Medicine	Mol Aspects Med	10.6	0098-2997
Transportation Research Part e: Logistics and Transportation Review	Transport Res E Log	10.6	1366-5545
Virtual and Physical Prototyping	Virtual and Physical Prototyping	10.6	1745-2759
Annual Review of Medicine	Annu Rev Med	10.5	0066-4219
Annual Review of Microbiology	Annu Rev Microbiol	10.5	0066-4227
British Journal of Psychiatry	Br J Psychiatry	10.5	0007-1250
Cement & Concrete Composites	Cem Concr Compos	10.5	0958-9465
Genes & Development	Genes Dev	10.5	0890-9369
Journal of Product Innovation Management	J Prod Innovat Manag	10.5	0737-6782
Plant Communications	Plant Communications	10.5	2590-3462
Sleep Medicine Reviews	Sleep Med Rev	10.5	1087-0792
Energy Conversion and Management	Energy Convers Manage	10.4	0196-8904
Environmental Health Perspectives	Environ Health Perspect	10.4	0091-6765
Foundations and Trends in Information Retrieval	Found Trends Inf Ret	10.4	1554-0669
IEEE Transactions on Neural Networks and Learning Systems	IEEE T Neur Net Lear	10.4	2162-237X
IEEE Transactions on Wireless Communications	IEEE T Wirel Commun	10.4	1536-1276
Journal of Thrombosis and Haemostasis	J Thromb Haemost	10.4	1538-7933
Optica	Optica	10.4	2334-2536
Reviews in Aquaculture	Rev Aquacult	10.4	1753-5123
Robotics and Computer: Integrated Manufacturing	Robot Cim Int Manuf	10.4	0736-5845
Automation in Construction	Automat Constr	10.3	0926-5805
British Journal of Dermatology	Br J Dermatol	10.3	0007-0963
Frontiers in Ecology and the Environment	Front Ecol Environ	10.3	1540-9295
JNCI: Journal of the National Cancer Institute	J Natl Cancer Inst	10.3	0027-8874
Journal of Pineal Research	J Pineal Res	10.3	0742-3098
Materials Today Nano	Mater Today Nano	10.3	2588-8420
Space Science Reviews	Space Sci Rev	10.3	0038-6308
Journal of Anxiety Disorders	J Anxiety Disord	10.3	0887-6185
Annual Review of Phytopathology	Annu Rev Phytopathol	10.2	0066-4286
Asian Journal of Pharmaceutical Sciences	Asian J Pharm Sci	10.2	1818-0876
Critical Reviews in Food Science and Nutrition	Crit Rev Food Sci Nutr	10.2	1040-8398
Journal of Nanobiotechnology	J Nanobiotechnol	10.2	1477-3155
Siam Review	Siam Rev	10.2	0036-1445
Bioscience	Bioscience	10.1	0006-3568
Cancer Immunology Research	Cancer Immunol Res	10.1	2326-6066
Haematologica	Haematologica	10.1	0390-6078
Journal of Nanostructure in Chemistry	Journal of Nanostructure in Chemistry	10.1	2008-9244
Advanced Healthcare Materials	Adv Healthc Mater	10	2192-2640
Applied and Computational Mathematics	Appl Comput Math Bak	10	1683-3511
Biological Reviews	Biol Rev	10	1464-7931
Computers in Industry	Comput Ind	10	0166-3615
Critical Reviews in Clinical Laboratory Sciences	Crit Rev Clin Lab Sci	10	1040-8363
Materials Today Advances	Mater Today Adv	10	2590-0498
Particle and Fibre Toxicology	Part Fibre Toxicol	10	1743-8977
Swarm and Evolutionary Computation	Swarm Evol Comput	10	2210-6502
Thorax	Thorax	10	0040-6376
Diabetes & Metabolic Syndrome: Clinical Research & Reviews	Diabetes Metab Syndr	10	1871-4021
Current Opinion in Food Science	Curr Opin Food Sci	9.9	2214-7993
Desalination	Desalination	9.9	0011-9164
Information & Management	Inform Manage Amster	9.9	0378-7206
Journal of Colloid and Interface Science	J Colloid Interface Sci	9.9	0021-9797
Molecular Systems Biology	Mol Syst Biol	9.9	1744-4292
Nano Research	Nano Res	9.9	1998-0124
Neurology	Neurology	9.9	0028-3878
American Journal of Gastroenterology	Am J Gastroenterol	9.8	0002-9270
American Journal of Human Genetics	Am J Hum Genet	9.8	0002-9297
American Journal of Obstetrics and Gynecology	Am J Obstet Gynecol	9.8	0002-9378
Angiogenesis	Angiogenesis	9.8	0969-6970
British Journal of Anaesthesia	Br J Anaesth	9.8	0007-0912
Clinical Journal of the American Society of Nephrology	Clin J Am Soc Nephrol	9.8	1555-9041
Green Chemistry	Green Chem	9.8	1463-9262
International Journal of Plasticity	Int J Plast	9.8	0749-6419
Metabolism: Clinical and Experimental	Metabolism	9.8	0026-0495
Plos Biology	PLoS Biol	9.8	1544-9173
Research Synthesis Methods	Res Synth Methods	9.8	1759-2879
Science of the Total Environment	Sci Total Environ	9.8	0048-9697
Scientific Data	Sci Data	9.8	2052-4463
Sports Medicine	Sports Med	9.8	0112-1642
Surface Science Reports	Surf Sci Rep	9.8	0167-5729
Acta Biomaterialia	Acta Biomater	9.7	1742-7061
Annual Review of Biomedical Engineering	Annu Rev Biomed Eng	9.7	1523-9829
Annual Review of Materials Research	Annu Rev Mater Res	9.7	1531-7331
Archives of Computational Methods in Engineering	Arch Comput Method E	9.7	1134-3060
Cancer Letters	Cancer Lett	9.7	0304-3835
Circulation: Heart Failure	Circ Heart Fail	9.7	1941-3289
Health Affairs	Health Aff	9.7	0278-2715
JACC: Basic to Translational Science	JACC Basic Transl Sc	9.7	2452-302X
Nanoscale Horizons	Nanoscale Horiz	9.7	2055-6756
NPG Asia Materials	NPG Asia Mater	9.7	1884-4049
NPJ 2D Materials and Applications	NPJ 2D Materials and Applications	9.7	2397-7132
NPJ Computational Materials	NPJ Comput Mater	9.7	2057-3960
Prx Quantum	Prx Quantum	9.7	2691-3399
Soil Biology & Biochemistry	Soil Biol Biochem	9.7	0038-0717
British Journal of Surgery	Br J Surg	9.6	0007-1323
Chest	Chest	9.6	0012-3692
Computer: Aided Civil and Infrastructure Engineering	Copmut Aided Civil Infrastruct Eng	9.6	1093-9687
IEEE Transactions on Smart Grid	IEEE T Smart Grid	9.6	1949-3053
Progress in Aerospace Sciences	Prog Aerosp Sci	9.6	0376-0421
Progress in Particle and Nuclear Physics	Prog Part Nucl Phys	9.6	0146-6410
Science China: Chemistry	Sci China Chem	9.6	1674-7291
Sustainable Materials and Technologies	Sustainable Materials and Technologies	9.6	2214-9937
Trends in Parasitology	Trends Parasitol	9.6	1471-4922
Acs Applied Materials & Interfaces	ACS Appl Mater Interfaces	9.5	1944-8244
Asian Journal of Psychiatry	Asian J Psychiatr	9.5	1876-2018
Basic Research in Cardiology	Basic Res Cardiol	9.5	0300-8428
Briefings in Bioinformatics	Brief Bioinform	9.5	1467-5463
Current Climate Change Reports	Current Climate Change Reports	9.5	2198-6061
Current Forestry Reports	Curr For Rep	9.5	2198-6436
Current Opinion in Plant Biology	Curr Opin Plant Biol	9.5	1369-5266
European Journal of Information Systems	Eur J Inform Syst	9.5	0960-085X
Genomics Proteomics & Bioinformatics	Genomics Proteomics Bioinformatics	9.5	1672-0229
Journal of Membrane Science	J Membr Sci	9.5	0376-7388
Acta Materialia	Acta Mater	9.4	1359-6454
Annual Reviews in Control	Annu Rev Control	9.4	1367-5788
Journal of Allergy and Clinical Immunology: In Practice	J Allergy Clin Immunol Pract	9.4	2213-2198
Journal of Clinical Microbiology	J Clin Microbiol	9.4	0095-1137
Journal of Energy Storage	Journal of Energy Storage	9.4	2352-152X
Journal of Materiomics	Journal of Materiomics	9.4	2352-8478
New Phytologist	New Phytol	9.4	0028-646X
Advances in Nutrition	Adv Nutr	9.3	2161-8313
BMC Medicine	BMC Med	9.3	1741-7015
Cardiovascular Diabetology	Cardiovasc Diabetol	9.3	1475-2840
Cell Systems	Cell Syst	9.3	2405-4712
Clinical Chemistry	Clin Chem	9.3	0009-9147
Computational Linguistics	Comput Linguist	9.3	0891-2017
Current Opinion in Green and Sustainable Chemistry	Current Opinion in Green and Sustainable Chemistry	9.3	2452-2236
Endoscopy	Endoscopy	9.3	0013-726X
IEEE Network	IEEE Network	9.3	0890-8044
Journal of Neuroinflammation	J Neuroinflammation	9.3	1742-2094
Journal of Nuclear Medicine	J Nucl Med	9.3	0161-5505
Materials Today Energy	Materials Today Energy	9.3	2468-6069
Pharmacological Research	Pharmacol Res	9.3	1043-6618
Trends in Cardiovascular Medicine	Trends Cardiovasc Med	9.3	1050-1738
Cancer and Metastasis Reviews	Cancer Metastasis Rev	9.2	0167-7659
Current Biology	Curr Biol	9.2	0960-9822
Gigascience	Gigascience	9.2	2047-217X
International Journal of Biological Sciences	Int J Biol Sci	9.2	1449-2288
International Journal of Production Research	Int J Prod Res	9.2	0020-7543
International Journal of Robotics Research	Int J Robot Res	9.2	0278-3649
Journal of Power Sources	J Power Sources	9.2	0378-7753
Journal of the European Academy of Dermatology and Venereology	J Eur Acad Dermatol Venereol	9.2	0926-9959
NPJ Biofilms and Microbiomes	NPJ Biofilms Microbi	9.2	2055-5008
NPJ Vaccines	NPJ Vaccines	9.2	2059-0105
Revista De Psiquiatria y Salud Mental	Rev Psiquiatr Salud	9.2	1888-9891
Wiley Interdisciplinary Reviews: Climate Change	Wires Clim Change	9.2	1757-7780
Chinese Chemical Letters	Chin Chem Lett	9.1	1001-8417
Clinical Reviews in Allergy & Immunology	Clin Rev Allergy Immunol	9.1	1080-0549
Composites Science and Technology	Composites Sci Technol	9.1	0266-3538
European Journal of Nuclear Medicine and Molecular Imaging	Eur J Nucl Med Mol Imag	9.1	1619-7070
Journal of Clinical Immunology	J Clin Immunol	9.1	0271-9142
Landscape and Urban Planning	Landscape Urban Plann	9.1	0169-2046
Persoonia	Persoonia	9.1	0031-5850
Progress in Cardiovascular Diseases	Prog Cardiovasc Dis	9.1	0033-0620
Science China: Life Sciences	Sci China Life Sci	9.1	1674-7305
Advanced Optical Materials	Adv Opt Mater	9	2195-1071
Alzheimer's Research & Therapy	Alzheimers Res Ther	9	1758-9193
Annals of Surgery	Ann Surg	9	0003-4932
Biofabrication	Biofabrication	9	1758-5082
Canadian Journal of Agricultural Economics: Revue Canadienne d Agroeconomie	Can J Agr Econ	9	0008-3976
Cell Death & Disease	Cell Death Dis	9	2041-4889
Critical Reviews in Biotechnology	Crit Rev Biotechnol	9	0738-8551
Energy	Energy	9	0360-5442
Energy Policy	Energy Policy	9	0301-4215
IEEE Computational Intelligence Magazine	IEEE Comput Intell M	9	1556-603X
NPJ Climate and Atmospheric Science	NPJ Climate and Atmospheric Science	9	2397-3722
Seminars in Immunopathology	Semin Immunopathol	9	1863-2297
Acs Sensors	Acs Sensors	8.9	2379-3694
Annual Review of Nutrition	Annu Rev Nutr	8.9	0199-9885
Cell Reports Physical Science	Cell Reports Physical Science	8.9	2666-3864
Clinical and Molecular Hepatology	Clinical and Molecular Hepatology	8.9	2287-2728
Current Opinion in Colloid & Interface Science	Curr Opin Colloid In	8.9	1359-0294
Environmental Pollution	Environ Pollut	8.9	0269-7491
Geoscience Frontiers	Geosci Front	8.9	1674-9871
Global Environmental Change: Human and Policy Dimensions	Global Environ Chang	8.9	0959-3780
Global Food Security: Agriculture Policy Economics and Environment	Glob Food Secur Agr	8.9	2211-9124
IEEE Transactions on Knowledge and Data Engineering	IEEE T Knowl Data En	8.9	1041-4347
Journal of Cachexia Sarcopenia and Muscle	J Cachexia Sarcopeni	8.9	2190-5991
Journal of Heart and Lung Transplantation	J Heart Lung Transplant	8.9	1053-2498
Mayo Clinic Proceedings	Mayo Clin Proc	8.9	0025-6196
Obesity Reviews	Obes Rev	8.9	1467-7881
Quarterly Journal of the Royal Meteorological Society	Q J Roy Meteor Soc	8.9	0035-9009
Radiologia Medica	Radiol Med	8.9	0033-8362
Advanced Engineering Informatics	Adv Eng Inform	8.8	1474-0346
American Journal of Transplantation	Am J Transplantation	8.8	1600-6135
Anesthesiology	Anesthesiology	8.8	0003-3022
British Journal of Cancer	Br J Cancer	8.8	0007-0920
Cell Reports	Cell Rep	8.8	2211-1247
Chemosphere	Chemosphere	8.8	0045-6535
Critical Care Medicine	Crit Care Med	8.8	0090-3493
Current Obesity Reports	Current Obesity Reports	8.8	2162-4968
Ecology Letters	Ecol Lett	8.8	1461-023X
Food Chemistry	Food Chem	8.8	0308-8146
Genetics in Medicine	Genet Med	8.8	1098-3600
IEEE Transactions on Sustainable Energy	IEEE T Sustain Energ	8.8	1949-3029
Journal of Clinical Virology	J Clin Virol	8.8	1386-6532
Journal of Pharmaceutical Analysis	Journal of Pharmaceutical Analysis	8.8	2095-1779
Knowledge: Based Systems	Knowl Based Syst	8.8	0950-7051
Molecular Therapy: Nucleic Acids	Mol Ther Nucleic Acids	8.8	2162-2531
Neurology: Neuroimmunology & Neuroinflammation	Neurol Neuroimmunol Neuroinflamm	8.8	2332-7812
Rare Metals	Rare Metals	8.8	1001-0521
Science China: Information Sciences	Sci China Inform Sci	8.8	1674-733X
Annual Review of Genomics and Human Genetics	Annu Rev Genomics Hum Genet	8.7	1527-8204
Applied Soft Computing	Appl Soft Comput	8.7	1568-4946
Arteriosclerosis Thrombosis and Vascular Biology	Arterioscler Thromb Vasc Biol	8.7	1079-5642
Astrophysical Journal Supplement Series	Astrophys J Suppl S	8.7	0067-0049
Composites Part a: Applied Science and Manufacturing	Compos Part A Appl S	8.7	1359-835X
Engineering with Computers	Eng Comput Germany	8.7	0177-0667
Horticulture Research	Hortic Res England	8.7	2662-6810
IEEE Transactions on Systems Man Cybernetics: Systems	IEEE T Syst Man Cy S	8.7	2168-2216
Immunological Reviews	Immunol Rev	8.7	0105-2896
International Journal of Behavioral Nutrition and Physical Activity	Int J Behav Nutr Phy	8.7	1479-5868
Journal of Environmental Management	J Environ Manage	8.7	0301-4797
Journal of Network and Computer Applications	J Netw Comput Appl	8.7	1084-8045
NPJ Parkinsons Disease	NPJ Parkinsons Dis	8.7	2373-8057
Renewable Energy	Renew Energ	8.7	0960-1481
World Journal of Pediatrics	World J Pediatr	8.7	1708-8569
Cell Chemical Biology	Cell Chem Biol	8.6	2451-9456
Chemistry of Materials	Chem Mater	8.6	0897-4756
Clinical Immunology	Clin Immunol	8.6	1521-6616
IEEE Transactions on Cognitive Communications and Networking	IEEE Transactions on Cognitive Communications and Networking	8.6	2332-7731
Information Processing & Management	Inf Process Manag	8.6	0306-4573
Journal of Cheminformatics	J Cheminform	8.6	1758-2946
Movement Disorders	Mov Disord	8.6	0885-3185
Physical Review Letters	Phys Rev Lett	8.6	0031-9007
Separation and Purification Technology	Sep Purif Technol	8.6	1383-5866
Topics in Current Chemistry	Top Curr Chem	8.6	2365-0869
Wiley Interdisciplinary Reviews: Nanomedicine and Nanobiotechnology	Wires Nanomed Nanobi	8.6	1939-5116
Cell Proliferation	Cell Prolif	8.5	0960-7722
Conservation Letters	Conserv Lett	8.5	1755-263X
Current Opinion in Electrochemistry	Current Opinion in Electrochemistry	8.5	2451-9103
Expert Systems with Applications	Expert Syst Appl	8.5	0957-4174
IEEE Transactions on Intelligent Transportation Systems	IEEE T Intell Transp	8.5	1524-9050
JMIR Public Health and Surveillance	JMIR Public Hlth Sur	8.5	2369-2960
Acs Sustainable Chemistry & Engineering	Acs Sustain Chem Eng	8.4	2168-0485
Agu Advances	Agu Advances	8.4	2576-604X
Annual Review of Chemical and Biomolecular Engineering	Annu Rev Chem Biomol	8.4	1947-5438
Cell Communication and Signaling	Cell Commun Signal	8.4	1478-811X
Chemical Science	Chem Sci	8.4	2041-6520
Chemsuschem	Chemsuschem	8.4	1864-5631
Circulation: Arrhythmia and Electrophysiology	Circ Arrhythmia Elec	8.4	1941-3149
Cochrane Database of Systematic Reviews	Cochrane Database Syst Rev	8.4	1469-493X
European Journal of Cancer	Eur J Cancer	8.4	0959-8049
IEEE Transactions on Circuits and Systems for Video Technology	IEEE T Circ Syst Vid	8.4	1051-8215
International Journal of Bioprinting	Int J Bioprinting	8.4	2424-7723
International Journal of Infectious Diseases	Int J Infect Dis	8.4	1201-9712
Materials & Design	Mater Design	8.4	0264-1275
Mechanical Systems and Signal Processing	Mech Syst Signal Pr	8.4	0888-3270
Metabolic Engineering	Metab Eng	8.4	1096-7176
Physiology	Physiology	8.4	1548-9213
Sensors and Actuators b: Chemical	Sensors and Actuators b-Chemical	8.4	0925-4005
Ultrasonics Sonochemistry	Ultrason Sonochem	8.4	1350-4177
Annals of the American Thoracic Society	Annals of the American Thoracic Society	8.3	1546-3222
Applied Materials Today	Applied Materials Today	8.3	2352-9407
Cellular & Molecular Biology Letters	Cell Mol Biol Lett	8.3	1425-8153
Computers and Electronics in Agriculture	Comput Electron Agric	8.3	0168-1699
Corrosion Science	Corros Sci	8.3	0010-938X
Dialogues in Clinical Neuroscience	Dialogues in Clinical Neuroscience	8.3	1294-8322
Environmental Research	Environ Res	8.3	0013-9351
European Journal of Preventive Cardiology	Eur J Prev Cardiol	8.3	2047-4873
Human Reproduction Open	Human Reproduction Open	8.3	2399-3529
Hypertension	Hypertension	8.3	0194-911X
IEEE Transactions on Communications	IEEE T Commun	8.3	0090-6778
Jhep Reports	Jhep Reports	8.3	2589-5559
Journal of Field Robotics	J Field Robot	8.3	1556-4959
Journal of Intelligent Manufacturing	J Intell Manuf	8.3	0956-5515
Materials Research Letters	Mater Res Lett	8.3	2166-3831
Production Planning & Control	Prod Plan Control	8.3	0953-7287
Radiocarbon	Radiocarbon	8.3	0033-8222
Stroke	Stroke	8.3	0039-2499
Transportation Research Part c: Emerging Technologies	Transport Res C Emer	8.3	0968-090X
Acta Pharmacologica Sinica	Acta Pharmacol Sin	8.2	1671-4083
Developments in the Built Environment	Developments in the Built Environment	8.2	2666-1659
Diabetologia	Diabetologia	8.2	0012-186X
Earths Future	Earths Future	8.2	2328-4277
Energy Strategy Reviews	Energy Strateg Rev	8.2	2211-467X
European Urology Oncology	Eur Urol Oncol	8.2	2588-9311
IEEE Transactions on Geoscience and Remote Sensing	IEEE T Geosci Remote	8.2	0196-2892
IEEE Transactions on Intelligent Vehicles	IEEE Transactions on Intelligent Vehicles	8.2	2379-8858
International Journal of Biological Macromolecules	Int J Biol Macromol	8.2	0141-8130
Journal of Stroke	J Stroke	8.2	2287-6391
Journal of Tissue Engineering	J Tissue Eng	8.2	2041-7314
Materials Today Bio	Mater Today Bio	8.2	2590-0064
Neuroscience and Biobehavioral Reviews	Neurosci Biobehav Rev	8.2	0149-7634
Reviews in Endocrine & Metabolic Disorders	Rev Endocr Metab Disord	8.2	1389-9155
Wiley Interdisciplinary Reviews: Water	Wires Water	8.2	2049-1948
Psychological Science	Psychol Sci	8.2	0956-7976
Annals of Intensive Care	Ann Intensive Care	8.1	2110-5820
BMJ Global Health	BMJ Glob Health	8.1	2059-7908
Epidemiology and Psychiatric Sciences	Epidemiol Psychiatr Sci	8.1	2045-7960
Food Research International	Food Res Int	8.1	0963-9969
Frontiers of Medicine	Front Med	8.1	2095-0217
IEEE Transactions on Services Computing	IEEE T Serv Comput	8.1	1939-1374
IEEE Vehicular Technology Magazine	IEEE Veh Technol Mag	8.1	1556-6072
Infectious Diseases of Poverty	Infect Dis Poverty	8.1	2095-5162
Inflammation and Regeneration	Inflamm Regen	8.1	1880-8190
Information Sciences	Inform Sciences	8.1	0020-0255
International Journal of Nursing Studies	Int J Nurs Stud	8.1	0020-7489
JAMA Ophthalmology	JAMA Ophthalmol	8.1	2168-6165
Journal of Big Data	J Big Data	8.1	2196-1115
Molecular Metabolism	Mol Metab	8.1	2212-8778
Reliability Engineering & System Safety	Reliab Eng Syst Saf	8.1	0951-8320
Science China: Materials	Sci China Mater	8.1	2095-8226
Waste Management	Waste Manage	8.1	0956-053X
Annual Review of Analytical Chemistry	Annu Rev Anal Chem	8	1936-1327
Archivos De Bronconeumologia	Arch Bronconeumol	8	0300-2896
Bulletin of the American Meteorological Society	B Am Meteorol Soc	8	0003-0007
Cellular and Molecular Life Sciences	Cell Mol Life Sci	8	1420-682X
Composites Communications	Composites Communications	8	2452-2139
Diabetes: Metabolism Research and Reviews	Diabetes Metab Res Rev	8	1520-7552
Engineering Applications of Artificial Intelligence	Eng Appl Artif Intel	8	0952-1976
European Journal of Internal Medicine	Eur J Intern Med	8	0953-6205
Food Packaging and Shelf Life	Food PackAging Shelf	8	2214-2894
Hepatobiliary Surgery and Nutrition	Hepatobil Surg Nutr	8	2304-3881
Hla	Hla	8	2059-2302
International Journal of Mental Health and Addiction	Int J Ment Health Addict	8	1557-1874
International Journal of Nanomedicine	Int J Nanomed	8	1178-2013
International Journal of Neural Systems	Int J Neural Syst	8	0129-0657
JCI Insight	JCI Insight	8	2379-3708
Journal of Crohns & Colitis	J Crohns Colitis	8	1873-9946
Journal of Science: Advanced Materials and Devices	Journal of Science Advanced Materials and Devices	8	2468-2284
Mucosal Immunology	Mucosal Immunol	8	1933-0219
Oncogene	Oncogene	8	0950-9232
Pattern Recognition	Pattern Recogn	8	0031-3203
Pediatrics	Pediatrics	8	0031-4005
Protein Science	Protein Sci	8	0961-8368
Sustainable Energy Technologies and Assessments	Sustainable Energy Technologies and Assessments	8	2213-1388
Weather and Climate Extremes	Weather and Climate Extremes	8	2212-0947
World Journal of Emergency Surgery	World J Emerg Surg	8	1749-7922
Annual Review of Statistics and Its Application	Annu Rev Stat Appl	7.9	2326-8298
Astrophysical Journal Letters	Astrophys J Lett	7.9	2041-8205
Bio: Design and Manufacturing	Bio Design and Manufacturing	7.9	2096-5524
Biology of Sex Differences	Biol Sex Differ	7.9	2042-6410
Business & Information Systems Engineering	Bus Inform Syst Eng+	7.9	2363-7005
Communications Earth & Environment	Communications Earth & Environment	7.9	2662-4435
Computers & Industrial Engineering	Comput Ind Eng	7.9	0360-8352
Current Environmental Health Reports	Curr Env Hlth Rep	7.9	2196-5412
Digital Communications and Networks	Digital Communications and Networks	7.9	2468-5925
Environmental Microbiome	Environ Microbiome	7.9	2524-6372
Facta Universitatis: Series Mechanical Engineering	Facta Univ Ser Mech	7.9	0354-2025
IEEE Transactions on Mobile Computing	IEEE T Mobile Comput	7.9	1536-1233
Immunity & Ageing	Immun Ageing	7.9	1742-4933
Materials Science & Engineering c: Materials for Biological Applications	Mat Sci Eng C Mater	7.9	0928-4931
Microsystems & Nanoengineering	Microsyst Nanoeng	7.9	2055-7434
NPJ Precision Oncology	NPJ Precision Oncology	7.9	2397-768X
Photoacoustics	Photoacoustics	7.9	2213-5979
Phytomedicine	Phytomedicine	7.9	0944-7113
Soft Robotics	Soft Robot	7.9	2169-5172
Solar Rrl	Solar Rrl	7.9	2367-198X
Wiley Interdisciplinary Reviews: Systems Biology and Medicine	Wires Syst Biol Med	7.9	1939-5094
Aging Cell	Aging Cell	7.8	1474-9718
Chaos Solitons & Fractals	Chaos Soliton Fract	7.8	0960-0779
Current Opinion in Chemical Biology	Curr Opin Chem Biol	7.8	1367-5931
European Psychiatry	Eur Psychiatry	7.8	0924-9338
IEEE Transactions on Robotics	IEEE T Robot	7.8	1552-3098
JAMA Otolaryngology: Head & Neck Surgery	JAMA Otolaryngol Head Neck Surg	7.8	2168-6181
Journal of Behavioral Addictions	J Behav Addict	7.8	2062-5871
Journal of Cell Biology	J Cell Biol	7.8	0021-9525
Journal of Operations Management	J Oper Manag	7.8	0272-6963
Limnology and Oceanography Letters	Limnology and Oceanography Letters	7.8	2378-2242
Materials Today Sustainability	Mater Today Sustain	7.8	2589-2347
Network: Computation in Neural Systems	Network Comp Neural	7.8	0954-898X
Neural Networks	Neural Networks	7.8	0893-6080
Process Safety and Environmental Protection	Process Saf Environ Prot	7.8	0957-5820
Seminars in Immunology	Semin Immunol	7.8	1044-5323
Translational Research	Transl Res	7.8	1931-5244
Vaccines	Vaccines	7.8	2076-393X
Wiley Interdisciplinary Reviews: Data Mining and Knowledge Discovery	Wires Data Min Knowl	7.8	1942-4787
Annual Review of Cancer Biology	Annual Review of Cancer Biology Series	7.7	2472-3428
Archives of Medical Research	Arch Med Res	7.7	0188-4409
Brain Stimulation	Brain Stimul	7.7	1935-861X
Computers in Biology and Medicine	Comput Biol Med	7.7	0010-4825
Current Opinion in Biotechnology	Curr Opin Biotechnol	7.7	0958-1669
Deutsches Arzteblatt International	Dtsch Arztebl Int	7.7	1866-0452
Diabetes	Diabetes	7.7	0012-1797
Elife	Elife	7.7	2050-084X
EMBO Reports	EMBO Rep	7.7	1469-221X
Gastrointestinal Endoscopy	Gastrointest Endosc	7.7	0016-5107
IEEE Journal of Biomedical and Health Informatics	IEEE J Biomed Health	7.7	2168-2194
IEEE Transactions on Industrial Electronics	IEEE T Ind Electron	7.7	0278-0046
International Journal of Epidemiology	Int J Epidemiol	7.7	0300-5771
Journal of Co2 Utilization	J Co2 Util	7.7	2212-9820
Journal of Environmental Chemical Engineering	Journal of Environmental Chemical Engineering	7.7	2213-2929
Journal of Management Information Systems	J Manage Inform Syst	7.7	0742-1222
Molecular Ecology Resources	Mol Ecol Resour	7.7	1755-098X
Phytochemistry Reviews	Phytochem Rev	7.7	1568-7767
Russian Chemical Reviews	Russ Chem Rev+	7.7	0036-021X
Alimentary Pharmacology & Therapeutics	Aliment Pharmacol Ther	7.6	0269-2813
Antiviral Research	Antiviral Res	7.6	0166-3542
Ecosystem Services	Ecosyst Serv	7.6	2212-0416
Journal of Adolescent Health	J Adolesc Health	7.6	1054-139X
Journal of Child Psychology and Psychiatry	J Child Psychol Psychiatry	7.6	0021-9630
Journal of Dental Research	J Dent Res	7.6	0022-0345
Journal of Manufacturing Technology Management	J Manuf Technol Mana	7.6	1741-038X
Journal of the American Medical Directors Association	J Am Med Dir Assoc	7.6	1525-8610
Neuropsychopharmacology	Neuropsychopharmacology (Berl)	7.6	0893-133X
NPJ Quantum Information	NPJ Quantum Inform	7.6	2056-6387
Photonics Research	Photonics Res	7.6	2327-9125
Transportation Research Part d: Transport and Environment	Transport Res D Tr E	7.6	1361-9209
Artificial Intelligence in Medicine	Artif Intell Med	7.5	0933-3657
Biomedicine & Pharmacotherapy	Biomed Pharmacother	7.5	0753-3322
Blood Advances	Blood Advances	7.5	2473-9529
Cell and Bioscience	Cell Biosci	7.5	2045-3701
Circulation: Cardiovascular Imaging	Circ Cardiovasc Imag	7.5	1941-9651
Current Opinion in Cell Biology	Curr Opin Cell Biol	7.5	0955-0674
Decision Support Systems	Decis Support Syst	7.5	0167-9236
European Respiratory Review	European Respiratory Review	7.5	0905-9180
Frontiers of Physics	Front Phys Beijing	7.5	2095-0462
Fuel Processing Technology	Fuel Process Technol	7.5	0378-3820
Future Generation Computer Systems: the International Journal of Escience	Future Gener Comp Sy	7.5	0167-739X
IEEE Journal of Selected Topics in Signal Processing	IEEE J Stsp	7.5	1932-4553
Infection	Infection	7.5	0300-8126
International Journal of Applied Earth Observation and Geoinformation	Int J Appl Earth Obs	7.5	1569-8432
Machine Learning	Mach Learn	7.5	0885-6125
Modern Pathology	Mod Pathol	7.5	0893-3952
Nanophotonics	Nanophotonics Berlin	7.5	2192-8606
Petroleum Exploration and Development	Petrol Explor Dev+	7.5	2096-4803
Stem Cell Research & Therapy	Stem Cell Res Ther	7.5
Thrombosis Research	Thromb Res	7.5	0049-3848
Water Research x	Water Research x	7.5
International Journal of Social Psychiatry	Int J Soc Psychiatry	7.5	0020-7640
Academic Medicine	Acad Med	7.4	1040-2446
Advanced Intelligent Systems	Advanced Intelligent Systems	7.4
Advances in Climate Change Research	Advances in Climate Change Research	7.4	1674-9278
Aging and Disease	Aging Dis	7.4	2152-5250
Analytical Chemistry	Anal Chem	7.4	0003-2700
Best Practice & Research Clinical Endocrinology & Metabolism	Best Pract Res Cl En	7.4	1521-690X
Bioengineering & Translational Medicine	Bioengineering & Translational Medicine	7.4
Blood Reviews	Blood Rev	7.4	0268-960X
Breast Cancer Research	Breast Cancer Res	7.4	1465-5411
Building and Environment	Build Environ	7.4	0360-1323
Circulation: Genomic and Precision Medicine	Circ Genom Precis Med	7.4	2574-8300
Construction and Building Materials	Constr Build Mater	7.4	0950-0618
Depression and Anxiety	Depress Anxiety	7.4	1091-4269
Drug Discovery Today	Drug Discov Today	7.4	1359-6446
Engineering Geology	Eng Geol	7.4	0013-7952
Free Radical Biology and Medicine	Free Radical Biol Med	7.4	0891-5849
Frontiers in Neuroendocrinology	Front Neuroendocrinol	7.4	0091-3022
Fuel	Fuel	7.4	0016-2361
Gastric Cancer	Gastric Cancer	7.4	1436-3291
IEEE Transactions on Software Engineering	IEEE T Software Eng	7.4	0098-5589
Journal of Headache and Pain	J Headache Pain	7.4	1129-2369
Journal of Management in Engineering	J Manage Eng	7.4	0742-597X
Journal of Medical Internet Research	J Med Internet Res	7.4	1438-8871
Journal of Microbiology Immunology and Infection	J Microbiol Immunol	7.4	1684-1182
Journal of Translational Medicine	J Transl Med	7.4	1479-5876
Minds and Machines	Mind Mach	7.4	0924-6495
Nanotechnology Reviews	Nanotechnol Rev	7.4	2191-9089
Pain	Pain	7.4	0304-3959
Plant Physiology	Plant Physiol	7.4	0032-0889
Agronomy for Sustainable Development	Agron Sustain Dev	7.3	1774-0746
American Journal of Clinical Dermatology	Am J Clin Dermatol	7.3	1175-0561
Anatomical Sciences Education	Anat Sci Educ	7.3	1935-9772
British Journal of Pharmacology	Br J Pharmacol	7.3	0007-1188
Comprehensive Psychiatry	Compr Psychiatry	7.3	0010-440X
Current Pollution Reports	Current Pollution Reports	7.3	2198-6592
Earth System Dynamics	Earth Syst Dyn	7.3	2190-4979
Environmental Science: Nano	Environ Sci Nano	7.3	2051-8153
Esmo Open	Esmo Open	7.3	2059-7029
Exercise Immunology Review	Exerc Immunol Rev	7.3	1077-5552
Fluids and Barriers of the CNS	Fluids and Barriers of the CNS	7.3	2045-8118
Frontiers in Immunology	Front Immunol	7.3	1664-3224
IEEE Transactions on Dependable and Secure Computing	IEEE T Depend Secure	7.3	1545-5971
IEEE Transactions on Multimedia	IEEE T Multimedia	7.3	1520-9210
International Journal of Mechanical Sciences	Int J Mech Sci	7.3	0020-7403
Isa Transactions	ISA Trans	7.3	0019-0578
Journal of Catalysis	J Catal	7.3	0021-9517
Journal of Epidemiology and Global Health	Journal of Epidemiology and Global Health	7.3	2210-6006
Journal of Evidence Based Medicine	Journal of Evidence Based Medicine	7.3	1756-5383
Journal of Medicinal Chemistry	J Med Chem	7.3	0022-2623
Journal of Pathology	J Pathol	7.3	0022-3417
Journal of Rock Mechanics and Geotechnical Engineering	Journal of Rock Mechanics and Geotechnical Engineering	7.3	1674-7755
Materials Today Chemistry	Mater Today Chem	7.3	2468-5194
Mis Quarterly	Mis Quart	7.3	0276-7783
Plant Cell and Environment	Plant Cell Environ	7.3	0140-7791
Science Signaling	Sci Signal	7.3	1945-0877
Seminars in Cell & Developmental Biology	Semin Cell Dev Biol	7.3	1084-9521
Wiley Interdisciplinary Reviews: Rna	Wires Rna	7.3	1757-7004
American Journal of Geriatric Psychiatry	Am J Geriatr Psychiatry	7.2	1064-7481
Apoptosis	Apoptosis	7.2	1360-8185
Cellular and Molecular Gastroenterology and Hepatology	Cell Mol Gastroenterol Hepatol	7.2	2352-345X
Cold Spring Harbor Perspectives in Biology	Cold Spring Harb Perspect Biol	7.2	1943-0264
Computer Methods in Applied Mechanics and Engineering	Comput Method Appl M	7.2	0045-7825
Current Opinion in Environmental Sustainability	Curr Opin Env Sust	7.2	1877-3435
Diabetes & Metabolism	Diabetes Metab	7.2	1262-3636
Environmental Innovation and Societal Transitions	Environ Innov Soc Tr	7.2	2210-4224
IEEE Transactions on Big Data	IEEE T Big Data	7.2	2332-7790
Implementation Science	Implement Sci	7.2	1748-5908
International Journal of Hydrogen Energy	Int J Hydrogen Energy	7.2	0360-3199
International Journal of Rock Mechanics and Mining Sciences	Int J Rock Mech Min Sci	7.2	1365-1609
Journal of Clinical Epidemiology	J Clin Epidemiol	7.2	0895-4356
Journal of Global Health	J Glob Health	7.2	2047-2978
Journal of Investigational Allergology and Clinical Immunology	J Investig Allergol Clin Immunol	7.2	1018-9068
Journal of Toxicology and Environmental Health: Part b: Critical Reviews	J Toxicol Env Heal B	7.2	1093-7404
NPJ Regenerative Medicine	NPJ Regenerative Medicine	7.2	2057-3995
Obstetrics and Gynecology	Obstet Gynecol	7.2	0029-7844
Oncoimmunology	Oncoimmunology	7.2	2162-402X
Phytotherapy Research	Phytother Res	7.2	0951-418X
Plant Journal	Plant J	7.2	0960-7412
Rhinology	Rhinology	7.2	0300-0729
Acta Neuropathologica Communications	Acta Neuropathol Com	7.1	2051-5960
Advanced Sustainable Systems	Advanced Sustainable Systems	7.1	2366-7486
American Journal of Clinical Nutrition	Am J Clin Nutr	7.1	0002-9165
Csee Journal of Power and Energy Systems	Csee Journal of Power and Energy Systems	7.1	2096-0042
Environmental Technology & Innovation	Environmental Technology & Innovation	7.1	2352-1864
European Heart Journal: Cardiovascular Pharmacotherapy	Eur Heart J Cardiovasc Pharmacother	7.1	2055-6837
Journal of Intensive Care	Journal of Intensive Care	7.1	2052-0492
Journal of Ocean Engineering and Science	J Ocean Eng Sci	7.1	2468-0133
Lancet Regional Health: Western Pacific	Lancet Regional Health-Western Pacific	7.1	2666-6065
Meat Science	Meat Sci	7.1	0309-1740
Ultrasound in Obstetrics & Gynecology	Ultrasound Obst Gyn	7.1	0960-7692
Acs Photonics	Acs Photonics	7	2330-4022
Antioxidants	Antioxidants	7
Cell Death Discovery	Cell Death Discovery	7
Current Opinion in Immunology	Curr Opin Immunol	7	0952-7915
Ecological Economics	Ecol Econ	7	0921-8009
Food Science and Human Wellness	Food Science and Human Wellness	7
General Hospital Psychiatry	Gen Hosp Psychiatry	7	0163-8343
Genome Research	Genome Res	7	1088-9051
IEEE Transactions on Transportation Electrification	IEEE Transactions on Transportation Electrification	7	2332-7782
Innovation in Aging	Innovation in Aging	7
Inorganic Chemistry Frontiers	Inorg Chem Front	7	2052-1553
International Communications in Heat and Mass Transfer	Int Commun Heat Mass	7	0735-1933
International Journal of Intelligent Systems	Int J Intell Syst	7	0884-8173
International Journal of Radiation Oncology Biology Physics	Int J Radiat Oncol	7	0360-3016
International Psychogeriatrics	Int Psychogeriatr	7	1041-6102
JACC: Clinical Electrophysiology	JACC Clin Electrophy	7	2405-500X
Journal of Animal Science and Biotechnology	J Anim Sci Biotechno	7	1674-9782
Journal of Environmental Informatics	J Environ Inform	7	1726-2135
Journal of Materials Chemistry b	J Mater Chem B	7	2050-750X
Journal of Strategic Information Systems	J Strategic Inf Syst	7	0963-8687
Journal of Water Process Engineering	Journal of Water Process Engineering	7	2214-7144
Materials Chemistry Frontiers	Materials Chemistry Frontiers	7
Molecular & Cellular Proteomics	Mol Cell Proteomics	7
Osteoarthritis and Cartilage	Osteoarthritis Cartilage	7	1063-4584
Postharvest Biology and Technology	Postharvest Biol Technol	7	0925-5214
Proceedings of the Nutrition Society	Proc Nutr Soc	7	0029-6651
Circulation: Cardiovascular Quality and Outcomes	Circ Cardiovasc Qual	6.9	1941-7705
Computational Visual Media	Computational Visual Media	6.9	2096-0433
Critical Reviews in Plant Sciences	Crit Rev Plant Sci	6.9	0735-2689
Current Opinion in Psychiatry	Curr Opin Psychiatry	6.9	0951-7367
Ecological Indicators	Ecol Indicators	6.9	1470-160X
Entomologia Generalis	Entomol Gen	6.9	0171-8177
IEEE Circuits and Systems Magazine	IEEE Circ Syst Mag	6.9	1531-636X
Journal of Computing in Civil Engineering	J Comput Civ Eng	6.9	0887-3801
Journal of Environmental Sciences	Journal of Environmental Sciences	6.9	1001-0742
Journal of Experimental Botany	J Exp Bot	6.9	0022-0957
Journal of Hospital Infection	J Hosp Infect	6.9	0195-6701
Journal of King Saud University: Computer and Information Sciences	J King Saud Univ Com	6.9	1319-1578
Journal of Physics: Energy	J Phys Energy	6.9	2515-7655
Lab Animal	Lab Animal	6.9	0093-7355
Matrix Biology	Matrix Biol	6.9	0945-053X
Obesity	Obesity (Silver Spring)	6.9	1930-7381
Omega: International Journal of Management Science	Omega Int J Manage S	6.9	0305-0483
Psychological Medicine	Psychol Med	6.9	0033-2917
Respirology	Respirology	6.9	1323-7799
Solar Energy Materials and Solar Cells	Sol Energy Mater Sol Cells	6.9	0927-0248
Translational Stroke Research	Transl Stroke Res	6.9	1868-4483
Tunnelling and Underground Space Technology	Tunnel Underground Space Technol	6.9	0886-7798
Advanced Materials Technologies	Adv Mater Technol	6.8	2365-709X
Alexandria Engineering Journal	Alexandria Engineering Journal	6.8	1110-0168
Allergology International	Allergol Int	6.8	1323-8930
Biodrugs	Biodrugs	6.8	1173-8804
Case Studies in Thermal Engineering	Case Studies in Thermal Engineering	6.8	2214-157X
Clinical Chemistry and Laboratory Medicine	Clin Chem Lab Med	6.8	1434-6621
Current Opinion in Structural Biology	Curr Opin Struct Biol	6.8	0959-440X
Ecotoxicology and Environmental Safety	Ecotoxicol Environ Saf	6.8	0147-6513
Evolutionary Computation	Evol Comput	6.8	1063-6560
Friction	Friction	6.8	2223-7690
Genes & Diseases	Genes Dis	6.8	2352-4820
IEEE Transactions on Automatic Control	IEEE T Automat Contr	6.8	0018-9286
IEEE Transactions on Information Forensics and Security	IEEE T Inf Foren Sec	6.8	1556-6013
IEEE Transactions on Vehicular Technology	IEEE T Veh Technol	6.8	0018-9545
Journal of Advances in Modeling Earth Systems	J Adv Model Earth Sy	6.8
Machine Learning: Science and Technology	Machine Learning-Science and Technology	6.8
Soil	Soil	6.8	2199-3971
Translational Psychiatry	Transl Psychiatry	6.8	2158-3188
Transportation Research Part b: Methodological	Transport Res B Meth	6.8	0191-2615
Acta Psychiatrica Scandinavica	Acta Psychiatr Scand	6.7	0001-690X
Advances in Anatomic Pathology	Adv Anat Pathol	6.7	1072-4109
Age and Ageing	Age Ageing	6.7	0002-0729
Agricultural Water Management	Agric Water Manage	6.7	0378-3774
Applied Surface Science	Appl Surf Sci	6.7	0169-4332
Archives of Pharmacal Research	Arch Pharmacal Res	6.7	0253-6269
Biological Research	Biol Res	6.7	0716-9760
British Medical Bulletin	Br Med Bull	6.7	0007-1420
Clinical Pharmacology & Therapeutics	Clin Pharmacol Ther	6.7	0009-9236
Current Psychiatry Reports	Curr Psychiatry Rep	6.7	1523-3812
Energy and Buildings	Energ Buildings	6.7	0378-7788
Environmental Research Letters	Environ Res Lett	6.7	1748-9326
European Journal of Medicinal Chemistry	Eur J Med Chem	6.7	0223-5234
Exposure and Health	Expos Health	6.7	2451-9766
Fertility and Sterility	Fertil Steril	6.7	0015-0282
Fish and Fisheries	Fish Fish	6.7	1467-2960
Food Security	Food Secur	6.7	1876-4517
Giscience & Remote Sensing	Gisci Remote Sens	6.7	1548-1603
IEEE Transactions on Power Electronics	IEEE T Power Electr	6.7	0885-8993
Inflammation Research	Inflammation Res	6.7	1023-3830
International Journal of Stem Education	International Journal of Stem Education	6.7	2196-7822
International Journal of Stroke	Int J Stroke	6.7	1747-4930
Investigative Radiology	Invest Radiol	6.7	0020-9996
Journal of Clinical Anesthesia	J Clin Anesth	6.7	0952-8180
Journal of Clinical Periodontology	J Clin Periodontol	6.7	0303-6979
Journal of Infection and Public Health	J Infect Public Heal	6.7	1876-0341
Landslides	Landslides	6.7	1612-510X
Liver International	Liver Int	6.7	1478-3223
Microbiological Research	Microbiol Res	6.7	0944-5013
Nanoscale	Nanoscale	6.7	2040-3364
Plos Pathogens	PLoS Path	6.7	1553-7366
Progress in Electromagnetics Research: Pier	Prog Electromagn Res	6.7	1070-4698
Progress in Neurobiology	Prog Neurobiol	6.7	0301-0082
Progress in Photovoltaics	Prog Photovoltaics	6.7	1062-7995
Quantum Science and Technology	Quantum Science and Technology	6.7	2058-9565
Regenerative Biomaterials	Regenerative Biomaterials	6.7	2056-3418
Solar Energy	Sol Energy	6.7	0038-092X
Thrombosis and Haemostasis	Thromb Haemost	6.7	0340-6245
Vehicular Communications	Veh Commun	6.7	2214-2096
Agricultural Systems	Agr Syst	6.6	0308-521X
Agriculture Ecosystems & Environment	Agr Ecosyst Environ	6.6	0167-8809
Antioxidants & Redox Signaling	Antioxid Redox Sign	6.6	1523-0864
Biomaterials Science	Biomater Sci	6.6	2047-4830
Cellular Oncology	Cell Oncol	6.6	2211-3428
Chemical and Biological Technologies in Agriculture	Chemical and Biological Technologies in Agriculture	6.6
Chemical Record	Chem Rec	6.6	1527-8999
Crop Journal	Crop J	6.6	2095-5421
Current Opinion in Chemical Engineering	Curr Opin Chem Eng	6.6	2211-3398
Electrochimica Acta	Electrochim Acta	6.6	0013-4686
European Journal of Cell Biology	Eur J Cell Biol	6.6	0171-9335
Expert Opinion on Drug Delivery	Expert Opin Drug Del	6.6	1742-5247
Expert Opinion on Therapeutic Patents	Expert Opin Ther Pat	6.6	1354-3776
Food Engineering Reviews	Food Eng Rev	6.6	1866-7910
Green Chemistry Letters and Reviews	Green Chem Lett Rev	6.6	1751-8253
Harmful Algae	Harmful Algae	6.6	1568-9883
Hemasphere	Hemasphere	6.6
Hepatology International	Hepatol Int	6.6	1936-0533
Human: Centric Computing and Information Sciences	Human-Centric Computing and Information Sciences	6.6
IEEE Transactions on Network Science and Engineering	IEEE Transactions on Network Science and Engineering	6.6	2327-4697
IEEE Transactions on Power Systems	IEEE T Power Syst	6.6	0885-8950
Innovative Food Science & Emerging Technologies	Innov Food Sci Emerg Technol.	6.6	1466-8564
International Journal of Engineering Science	Int J Eng Sci	6.6	0020-7225
Japanese Dental Science Review	Jpn Dent Sci Rev	6.6	1882-7616
Journal of Affective Disorders	J Affect Disord	6.6	0165-0327
Journal of Non: Equilibrium Thermodynamics	J Non Equilib Thermodyn	6.6	0340-0204
Journal of Orthopaedic Translation	J Orthop Transl	6.6	2214-031X
Journal of Urban Health: Bulletin of the New York Academy of Medicine	J Urban Health	6.6	1099-3460
Journal of Urology	J Urol	6.6	0022-5347
Mass Spectrometry Reviews	Mass Spectrom Rev	6.6	0277-7037
Methods in Ecology and Evolution	Methods Ecol Evol	6.6	2041-210X
Milbank Quarterly	Milbank Q	6.6	0887-378X
Molecular Oncology	Mol Oncol	6.6	1574-7891
Progress in Organic Coatings	Prog Org Coat	6.6	0300-9440
Schizophrenia Bulletin	Schizophr Bull	6.6	0586-7614
Structural Health Monitoring: an International Journal	Struct Health Monit	6.6	1475-9217
Thyroid	Thyroid	6.6	1050-7256
Tsinghua Science and Technology	Tsinghua Sci Technol	6.6	1007-0214
Ambio	Ambio	6.5	0044-7447
Astronomy & Astrophysics	Astron Astrophys	6.5	0004-6361
Biology and Fertility of Soils	Biol Fertility Soils	6.5	0178-2762
British Journal of Haematology	Br J Haematol	6.5	0007-1048
Critical Reviews in Biochemistry and Molecular Biology	Crit Rev Biochem Mol Biol	6.5	1040-9238
Critical Reviews in Microbiology	Crit Rev Microbiol	6.5	1040-841X
EPMA Journal	EPMA Journal	6.5	1878-5077
Food Policy	Food Policy	6.5	0306-9192
IEEE Transactions on Cloud Computing	IEEE T Cloud Comput	6.5	2168-7161
Integrated Computer: Aided Engineering	Integr Comput Aid E	6.5	1069-2509
Journal of Investigative Dermatology	J Invest Dermatol	6.5	0022-202X
Journal of Lipid Research	J Lipid Res	6.5	0022-2275
Journal of Organizational and End User Computing	J Organ End User Com	6.5	1546-2234
Journal of the American Society of Echocardiography	J Am Soc Echocardiogr	6.5	0894-7317
Plant Phenomics	Plant Phenomics	6.5	2643-6515
Plant Physiology and Biochemistry	Plant Physiol Biochem	6.5	0981-9428
Quarterly Review of Biology	Q Rev Biol	6.5	0033-5770
Resuscitation	Resuscitation	6.5	0300-9572
Soil & Tillage Research	Soil Till Res	6.5	0167-1987
Systematic Biology	Syst Biol	6.5	1063-5157
Acs Applied Energy Materials	Acs Applied Energy Materials	6.4	2574-0962
American Journal of Respiratory Cell and Molecular Biology	Am J Respir Cell Mol Biol	6.4	1044-1549
Applied Thermal Engineering	Appl Therm Eng	6.4	1359-4311
Automatica	Automatica	6.4	0005-1098
Biocybernetics and Biomedical Engineering	Biocybern Biomed Eng	6.4	0208-5216
Biological Procedures Online	Biol Proced Online	6.4
Brain Pathology	Brain Pathol	6.4	1015-6305
Cancer Gene Therapy	Cancer Gene Ther	6.4	0929-1903
Essays in Biochemistry	Essays Biochem	6.4	0071-1365
European Child & Adolescent Psychiatry	Eur Child Adolesc Psychiatry	6.4	1018-8827
European Journal of Operational Research	Eur J Oper Res	6.4	0377-2217
Frontiers of Environmental Science & Engineering	Front Env Sci Eng	6.4	2095-2201
Global Ecology and Biogeography	Global Ecol Biogeogr	6.4	1466-822X
Histopathology	Histopathology	6.4	0309-0167
IEEE Intelligent Systems	IEEE Intell Syst	6.4	1541-1672
IEEE: Asme Transactions on Mechatronics	IEEE Asme T Mech	6.4	1083-4435
Immunology	Immunology	6.4	0019-2805
International Forum of Allergy & Rhinology	Int Forum Allergy Rh	6.4	2042-6976
International Journal of Cancer	Int J Cancer	6.4	0020-7136
International Soil and Water Conservation Research	International Soil and Water Conservation Research	6.4	2095-6339
Journal of Building Engineering	Journal of Building Engineering	6.4
Journal of Cardiovascular Magnetic Resonance	J Cardiovasc Magn Reson	6.4	1097-6647
Journal of Cosmology and Astroparticle Physics	J Cosmol Astropart P	6.4	1475-7516
Journal of Hydrology	J Hydrol	6.4	0022-1694
Journal of Infectious Diseases	J Infect Dis	6.4	0022-1899
Journal of Materials Chemistry c	J Mater Chem C	6.4	2050-7526
Journal of Materials Research and Technology: Jmr&t	J Mater Res Technol	6.4	2238-7854
Journal of the American Medical Informatics Association	J Am Med Inf Assoc	6.4	1067-5027
Journal of Prevention of Alzheimer's Disease	J Prev Alzheimers Dis	6.4	2274-5807
Materials Science and Engineering a: Structural Materials Properties Microstructure and Processing	Mat Sci Eng A Struct	6.4	0921-5093
Mbio	Mbio	6.4	2150-7511
Microbial Cell Factories	Microb Cell Fact	6.4
Msystems	Msystems	6.4	2379-5077
NPJ Science of Food	NPJ Sci Food	6.4	7
Ocular Surface	Ocul Surf	6.4	1542-0124
Physiologia Plantarum	Physiol Plant	6.4	0031-9317
Progress in Surface Science	Prog Surf Sci	6.4	0079-6816
Quantum	Quantum	6.4	2521-327X
Science China: Physics Mechanics & Astronomy	Sci China Phys Mech	6.4	1674-7348
Thin: Walled Structures	Thin Wall Struct	6.4	0263-8231
Tissue Engineering Part b: Reviews	Tissue Engineering Part b Reviews	6.4	1937-3368
Transportation Research Part a: Policy and Practice	Transport Res A Pol	6.4	0965-8564
Underground Space	Undergr Space	6.4	2096-2754
Urban Climate	Urban Climate	6.4	2212-0955
Urban Forestry & Urban Greening	Urban For Urban Gree	6.4	1618-8667
Veterinary Quarterly	Vet Q	6.4	0165-2176
Acta Physiologica	Acta Physiol	6.3	1748-1708
American Journal of Obstetrics & Gynecology Mfm	American Journal of Obstetrics & Gynecology Mfm	6.3	2589-9333
Animal Nutrition	Animal Nutrition	6.3	2405-6383
Atmospheric Chemistry and Physics	Atmos Chem Phys	6.3	1680-7316
Biotechnology for Biofuels	Biotechnol Biofuels	6.3
Clinical Nutrition	Clin Nutr	6.3	0261-5614
Composite Structures	Compos Struct	6.3	0263-8223
Computer Physics Communications	Comput Phys Commun	6.3	0010-4655
Conservation Biology	Conserv Biol	6.3	0888-8892
Current Research in Food Science	Current Research in Food Science	6.3
European Review of Aging and Physical Activity	Eur Rev Aging Phys Act	6.3	1813-7253
Expert Opinion on Drug Discovery	Expert Opin Drug Dis	6.3	1746-0441
Hydrology and Earth System Sciences	Hydrol Earth Syst Sc	6.3	1027-5606
IEEE Industrial Electronics Magazine	IEEE Ind Electron M	6.3	1932-4529
IEEE Wireless Communications Letters	IEEE Wirel Commun Le	6.3	2162-2337
Journal of Cerebral Blood Flow and Metabolism	J Cereb Blood Flow Metab	6.3	0271-678X
Journal of Econometrics	J Econometrics	6.3	0304-4076
Journal of Epidemiology and Community Health	J Epidemiol Community Health	6.3	0143-005X
Journal of Gastroenterology	J Gastroenterol	6.3	0944-1174
Journal of Ginseng Research	J Ginseng Res	6.3	1226-8453
Journal of Materials Processing Technology	J Mater Process Technol	6.3	0924-0136
Journal of Modern Power Systems and Clean Energy	J Mod Power Syst Cle	6.3	2196-5625
Journal of the American Geriatrics Society	J Am Geriatr Soc	6.3	0002-8614
M&som: Manufacturing & Service Operations Management	M&Som Manuf Serv Op	6.3	1523-4614
Mathematical Programming Computation	Mathematical Programming Computation	6.3	1867-2949
Philosophical Transactions of the Royal Society b: Biological Sciences	Philos T R Soc B	6.3	0962-8436
Publications of the Astronomical Society of Australia	Publ Astron Soc Aust	6.3	1323-3580
Scandinavian Journal of Work Environment & Health	Scand J Work Env Hea	6.3	0355-3140
Acm Transactions on Graphics	Acm T Graphic	6.2	0730-0301
Advanced Electronic Materials	Adv Electron Mater	6.2	2199-160X
Agricultural and Forest Meteorology	Agr Forest Meteorol	6.2	0168-1923
Analytica Chimica Acta	Anal Chim Acta	6.2	0003-2670
Annals of Emergency Medicine	Ann Emergency Med	6.2	0196-0644
Biochimica et Biophysica Acta: Molecular Basis of Disease	Bba Mol Basis Dis	6.2	0925-4439
Biomacromolecules	Biomacromolecules	6.2	1525-7797
Canadian Journal of Cardiology	Can J Cardiol	6.2	0828-282X
Cancer	Cancer	6.2	0008-543X
Case Studies in Construction Materials	Case Stud Constr Mat	6.2	2214-5095
Catena	Catena	6.2	0341-8162
Critical Reviews in Oncology Hematology	Crit Rev Oncol Hemat	6.2	1040-8428
Eurointervention	EuroIntervention	6.2	1774-024X
European Heart Journal: Cardiovascular Imaging	Eur Heart J Card Img	6.2	2047-2404
Expert Review of Vaccines	Expert Rev Vaccines	6.2	1476-0584
Expert Reviews in Molecular Medicine	Expert Rev Mol Med	6.2	1462-3994
Flatchem	Flatchem	6.2	2452-2627
Glia	Glia	6.2	0894-1491
Information Systems Management	Inform Syst Manage	6.2	1058-0530
Journal of Alloys and Compounds	J Alloys Compd	6.2	0925-8388
Journal of Bone and Mineral Research	J Bone Miner Res	6.2	0884-0431
Journal of Manufacturing Processes	J Manuf Process	6.2	1526-6125
Journal of Neuroimmune Pharmacology	J Neuroimmune Pharmacol	6.2	1557-1890
Journals of Gerontology Series b: Psychological Sciences and Social Sciences	J Gerontol B Psychol Sci Soc Sci	6.2	1079-5014
Molecular Autism	Mol Autism	6.2	2040-2392
Obstetrical & Gynecological Survey	Obstet Gynecol Surv	6.2	0029-7828
Oncogenesis	Oncogenesis	6.2	2157-9024
Plant Cell Reports	Plant Cell Rep	6.2	0721-7714
Precision Agriculture	Precis Agric	6.2	1385-2256
Publications Mathematiques De l Ihes	Publ Math Paris	6.2	0073-8301
Reviews in Fish Biology and Fisheries	Rev Fish Biol Fish	6.2	0960-3166
Rmd Open	Rmd Open	6.2	2056-5933
Rock Mechanics and Rock Engineering	Rock Mech Rock Eng	6.2	0723-2632
Surfaces and Interfaces	Surfaces and Interfaces	6.2	2468-0230
Transplantation	Transplantation	6.2	0041-1337
Tribology International	Tribol Int	6.2	0301-679X
Apl Materials	Apl Mater	6.1	2166-532X
Applied Spectroscopy Reviews	Appl Spectrosc Rev	6.1	0570-4928
Archives of Toxicology	Arch Toxicol	6.1	0340-5761
Cell Biology and Toxicology	Cell Biol Toxicol	6.1	0742-2091
Child and Adolescent Mental Health	Child Adol Ment H	6.1	1475-357X
Chinese Medical Journal	Chin Med J (Engl)	6.1	0366-6999
Cleveland Clinic Journal of Medicine	Cleve Clin J Med	6.1	0891-1150
Clinical and Experimental Allergy	Clin Exp Allergy	6.1	0954-7894
Computer Methods and Programs in Biomedicine	Comput Methods Programs Biomed	6.1	0169-2607
Ecological Monographs	Ecol Monogr	6.1	0012-9615
Econometrica	Econometrica	6.1	0012-9682
Engineering Applications of Computational Fluid Mechanics	Eng Appl Comp Fluid	6.1	1994-2060
Europace	Europace	6.1	1099-5129
European Stroke Journal	European Stroke Journal	6.1	2396-9873
Expert Opinion on Investigational Drugs	Curr Opin Investig Drugs	6.1	1354-3784
Food & Function	Food Funct	6.1	2042-6496
Food Chemistry: x	Food Chem X	6.1	2590-1575
Geoderma	Geoderma	6.1	0016-7061
Gondwana Research	Gondwana Res	6.1	1342-937X
Human Reproduction	Hum Reprod	6.1	0268-1161
International Reviews in Physical Chemistry	Int Rev Phys Chem	6.1	0144-235X
Journal of Agricultural and Food Chemistry	J Agric Food Chem	6.1	0021-8561
Journal of Applied Crystallography	J Appl Crystallogr	6.1	1600-5767
Journal of Industrial and Engineering Chemistry	J Ind Eng Chem	6.1	1226-086X
Journal of Orthopaedic & Sports Physical Therapy	J Orthop Sport Phys	6.1	0190-6011
Lab on a Chip	Lab Chip	6.1	1473-0197
Life Sciences	Life Sci	6.1	0024-3205
Nephrology Dialysis Transplantation	Nephrol Dial Transpl	6.1	0931-0509
Neural Regeneration Research	Neural Regen Res	6.1	1673-5374
Neurobiology of Disease	Neurobiol Dis	6.1	0969-9961
Nutrition & Diabetes	Nutr Diabetes	6.1	2044-4052
Nutrition Reviews	Nutr Rev	6.1	0029-6643
People and Nature	People and Nature	6.1
Progress in Nuclear Magnetic Resonance Spectroscopy	Prog Nucl Magn Reson Spectrosc	6.1	0079-6565
Quarterly Reviews of Biophysics	Q Rev Biophys	6.1	0033-5835
Safety Science	Saf Sci	6.1	0925-7535
Socio: Economic Planning Sciences	Socioecon Plann Sci	6.1	0038-0121
Talanta	Talanta	6.1	0039-9140
Wiley Interdisciplinary Reviews: Energy and Environment	Wires Energy Environ	6.1	2041-8396
Addiction	Addiction	6	0965-2140
Advances in Physics: x	Advances in Physics X	6	2374-6149
Ain Shams Engineering Journal	Ain Shams Engineering Journal	6	2090-4479
American Journal of Pathology	Am J Pathol	6	0002-9440
Annual Review of Vision Science	Annu Rev Vis Sci	6	2374-4642
Apl Bioengineering	Apl Bioengineering	6	2473-2877
Arabian Journal of Chemistry	Arab J Chem	6	1878-5352
Biofactors	BioFactors	6	0951-6433
Biomass & Bioenergy	Biomass Bioenergy	6	0961-9534
Cells	Cells	6
Clinical Science	Clin Sci	6	0143-5221
CNS Drugs	CNS Drugs	6	1172-7047
Computational and Structural Biotechnology Journal	Comput Struct Biotechnol J	6	2001-0370
Computer Communications	Comput Commun	6	0140-3664
Drug Delivery	Drug Deliv	6	1071-7544
Electronic Commerce Research and Applications	Electron Commer R A	6	1567-4223
Environmental Health	Environ Health	6
Environmental Science & Policy	Environ Sci Policy	6	1462-9011
European Polymer Journal	Eur Polym J	6	0014-3057
Food Control	Food Control	6	0956-7135
Fungal Biology Reviews	Fungal Biol Rev	6	1749-4613
Geo: Spatial Information Science	Geo Spat Inf Sci	6	1009-5020
Health Information Science and Systems	Health Information Science and Systems	6	2047-2501
Immune Network	Immune Netw	6	1598-2629
International Journal of Fatigue	Int J Fatigue	6	0142-1123
International Journal of Hygiene and Environmental Health	Int J Hyg Environ Health	6	1438-4639
Journal of Analytical and Applied Pyrolysis	J Anal Appl Pyrolysis	6	0165-2370
Journal of Cardiac Failure	J Card Fail	6	1071-9164
Journal of Machine Learning Research	J Mach Learn Res	6	1532-4435
Journal of Molecular Liquids	J Mol Liq	6	0167-7322
Journal of Neurology	J Neurol	6	0340-5354
Journal of the International Aids Society	J Int AIDS Soc	6
Journal of Thoracic and Cardiovascular Surgery	J Thorac Cardiovasc Surg	6	0022-5223
Kidney International Reports	Kidney International Reports	6	2468-0249
Lwt: Food Science and Technology	Lwt Food Sci Technol	6	0023-6438
Medical Education	Med Educ	6	0308-0110
Neural Computing & Applications	Neural Comput Appl	6	0941-0643
Neurocomputing	Neurocomputing	6	0925-2312
New Astronomy Reviews	New Astron Rev	6	1387-6473
Reviews of Environmental Contamination and Toxicology	Rev Environ Contam Toxicol	6	0179-5953
Scripta Materialia	Scripta Mater	6	1359-6462
Stem Cells Translational Medicine	Stem Cell Transl Med	6	2157-6564
Structural Equation Modeling: a Multidisciplinary Journal	Struct Equ Modeling	6	1070-5511
Sustainability Science	Sustain Sci	6	1862-4065
Sustainable Chemistry and Pharmacy	Sustainable Chemistry and Pharmacy	6
United European Gastroenterology Journal	United Eur Gastroent	6	2050-6406
Acs Applied Nano Materials	Acs Appl Nano Mater	5.9
American Journal of Medicine	Am J Med	5.9	0002-9343
Annals of Agricultural Sciences	Annals of Agricultural Science	5.9	0570-1783
Annals of Allergy Asthma & Immunology	Ann Allergy Asthma Immunol	5.9	1081-1206
Biological Conservation	Biol Conserv	5.9	0006-3207
Biological Psychiatry: Cognitive Neuroscience and Neuroimaging	Biol Psychiatry Cogn Neurosci Neuroimaging	5.9	2451-9022
British Journal of General Practice	Br J Gen Pract	5.9	0960-1643
Cancer & Metabolism	Cancer & Metabolism	5.9
Communications Biology	Commun Biol	5.9
Communications Chemistry	Commun Chem	5.9	2399-3669
Critical Reviews in Toxicology	Crit Rev Toxicol	5.9	1040-8444
Current Opinion in Virology	Curr Opin Virol	5.9	1879-6257
Diabetes & Metabolism Journal	Diabetes Metab J	5.9	2233-6079
Drug Metabolism Reviews	Drug Metab Rev	5.9	0360-2532
Ecography	Ecography	5.9	0906-7590
Environmental Sciences Europe	Environ Sci Eur	5.9	2190-4707
European Radiology	Eur Radiol	5.9	0938-7994
IEEE Transactions on Emerging Topics in Computing	IEEE T Emerg Top Com	5.9	2168-6750
IEEE Transactions on Reliability	IEEE T Reliab	5.9	0018-9529
Industrial Crops and Products	Ind Crop Prod	5.9	0926-6690
Information Systems Frontiers	Inform Syst Front	5.9	1387-3326
Internet of Things	Internet of Things	5.9	2543-1536
Internet Research	Internet Res	5.9	1066-2243
Journal of Genetics and Genomics	J Genet Genomics	5.9	1673-8527
Journal of Industrial Ecology	J Ind Ecol	5.9	1088-1980
Medical Clinics of North America	Med Clin North Am	5.9	0025-7125
NPJ Breast Cancer	NPJ Breast Cancer	5.9
Nutrients	Nutrients	5.9
Polymer Degradation and Stability	Polym Degradation Stab	5.9	0141-3910
Revista Espanola De Cardiologia	Rev Esp Cardiol	5.9	1885-5857
Stem Cell Reports	Stem Cell Reports	5.9	2213-6711
Stroke and Vascular Neurology	Stroke and Vascular Neurology	5.9	2059-8688
Therapeutic Advances in Neurological Disorders	Ther Adv Neurol Disord	5.9	1756-2856
Acs Biomaterials Science & Engineering	Acs Biomater Sci Eng	5.8	2373-9878
Acs Macro Letters	ACS Macro Lett	5.8
Advances in Atmospheric Sciences	Adv Atmos Sci	5.8	0256-1530
Annual Review of Resource Economics	Annu Rev Resour Econ	5.8	1941-1340
Applied Economic Perspectives and Policy	Appl Econ Perspect P	5.8	2040-5790
Artificial Cells Nanomedicine and Biotechnology	Artif Cell Nanomed B	5.8	2169-1401
Biochemical Pharmacology	Biochem Pharmacol	5.8	0006-2952
Bioinformatics	Bioinformatics	5.8	1367-4803
Bjog: an International Journal of Obstetrics and Gynaecology	Bjog Int J Obstet Gy	5.8	1470-0328
BMJ Evidence: Based Medicine	BMJ Evidence-Based Medicine	5.8	2515-446X
Cancer Cell International	Cancer Cell Int	5.8
Cancer Immunology Immunotherapy	Cancer Immunol Immun	5.8	0340-7004
Clinical & Translational Immunology	Clin Transl Immunology	5.8
Clinical Autonomic Research	Clin Auton Res	5.8	0959-9851
Colloids and Surfaces b: Biointerfaces	Colloid Surface B	5.8	0927-7765
Complex & Intelligent Systems	Complex & Intelligent Systems	5.8	2199-4536
Comprehensive Physiology	Compr Physiol	5.8	2040-4603
Current Atherosclerosis Reports	Curr Atheroscler Rep	5.8	1523-3804
Database: the Journal of Biological Databases and Curation	Database (Oxford)	5.8	1758-0463
Diabetes Obesity & Metabolism	Diabetes Obes Metab	5.8	1462-8902
Economic Geology	Econ Geol	5.8	0361-0128
Environmental Science and Pollution Research	Environ Sci Pollut R	5.8	0944-1344
European Journal of Endocrinology	Eur J Endocrinol	5.8	0804-4643
Expert Opinion on Therapeutic Targets	Expert Opin Ther Targets	5.8	1472-8222
Field Crops Research	Field Crops Res	5.8	0378-4290
Food Reviews International	Food Rev Int	5.8	8755-9129
Geology	Geology	5.8	0091-7613
Geotechnique	Geotechnique	5.8	0016-8505
IEEE Transactions on Engineering Management	IEEE T Eng Manage	5.8	0018-9391
Indoor Air	Indoor Air	5.8	0905-6947
Infectious Diseases	Infect Dis	5.8	2374-4235
Inflammopharmacology	Inflammopharmacology	5.8	0925-4692
International Journal of Pharmaceutics	Int J Pharm	5.8	0378-5173
iScience	iScience	5.8
Journal of Clinical Endocrinology & Metabolism	J Clin Endocrinol Metab	5.8	0021-972X
Journal of Nutrition Health & Aging	J Nutr Health Aging	5.8	1279-7707
Journal of Statistical Software	J Stat Softw	5.8	1548-7660
Journal of the Association for Information Systems	J Assoc Inf Syst	5.8	1536-9323
Journal of the Royal Statistical Society Series b: Statistical Methodology	J R Stat Soc B	5.8	1369-7412
Marine Pollution Bulletin	Mar Pollut Bull	5.8	0025-326X
Microbes and Infection	Microb Infect	5.8	1286-4579
Multiple Sclerosis Journal	Mult Scler J	5.8	1352-4585
Neuropsychology Review	Neuropsychol Rev	5.8	1040-7308
Oncologist	Oncologist	5.8	1083-7159
Open Biology	Open Biol	5.8
Paediatric Respiratory Reviews	Paediatr Respir Rev	5.8	1526-0542
Respiratory Research	Respir Res	5.8
Structural Safety	Struct Saf	5.8	0167-4730
Acta Geotechnica	Acta Geotech	5.7	1861-1125
Advances in Nano Research	Adv Nano Res	5.7	2287-237X
American Journal of Chinese Medicine	Am J Chin Med	5.7	0192-415X
Anesthesia and Analgesia	Anesth Analg	5.7	0003-2999
Annals of Clinical Microbiology and Antimicrobials	Ann Clin Microbiol Antimicrob	5.7
Batteries & Supercaps	Batteries Supercaps	5.7
Cancer Nanotechnology	Cancer Nanotechnol	5.7	1868-6958
Cancer Science	Cancer Sci	5.7	1347-9032
Cellulose	Cellulose	5.7	0969-0239
Chinese Journal of Aeronautics	Chinese J Aeronaut	5.7	1000-9361
Clinical Epigenetics	Clin Epigenetics	5.7	1868-7075
Clinics in Chest Medicine	Clin Chest Med	5.7	0272-5231
Computerized Medical Imaging and Graphics	Comput Med Imaging Graphics	5.7	0895-6111
Current Opinion in Neurobiology	Curr Opin Neurobiol	5.7	0959-4388
Engineering Science and Technology: an International Journal: Jestech	Engineering Science and Technology an International Journal Jestech	5.7	2215-0986
Environmental and Experimental Botany	Environ Exp Bot	5.7	0098-8472
Environmental Reviews	Environ Rev	5.7	1208-6053
European Journal of Vascular and Endovascular Surgery	Eur J Vasc Endovasc Surg	5.7	1078-5884
Exercise and Sport Sciences Reviews	Exerc Sport Sci Rev	5.7	0091-6331
Expert Review of Anti: Infective Therapy	Expert Rev Anti Infect Ther	5.7	1478-7210
Frontiers in Bioengineering and Biotechnology	Front Bioeng Biotechnol	5.7	2296-4185
Frontiers in Cellular and Infection Microbiology	Front Cell Infect Microbiol	5.7	2235-2988
Heart	Heart	5.7	1355-6037
Horticultural Plant Journal	Horticultural Plant Journal	5.7	2095-9885
IEEE Control Systems Magazine	IEEE Contr Syst Mag	5.7	1066-033X
IEEE Robotics & Automation Magazine	IEEE Robot Autom Mag	5.7	1070-9932
IEEE Transactions on Antennas and Propagation	IEEE Trans Antennas Propag	5.7	0018-926X
International Journal of Geographical Information Science	Int J Geogr Inf Sci	5.7	1365-8816
Journal of Applied Ecology	J Appl Ecol	5.7	0021-8901
Journal of General Internal Medicine	J Gen Intern Med	5.7	0884-8734
Journal of Physical Chemistry Letters	J Phys Chem Lett	5.7	1948-7185
Journal of the Energy Institute	J Energy Inst	5.7	1743-9671
Journal of the European Ceramic Society	J Eur Ceram Soc	5.7	0955-2219
Journal of the Taiwan Institute of Chemical Engineers	J Taiwan Inst Chem E	5.7	1876-1070
Marine Life Science & Technology	Marine Life Science & Technology	5.7	2096-6490
Microbial Biotechnology	Microb Biotechnol	5.7	1751-7915
Microchimica Acta	Microchim Acta	5.7	0026-3672
Molecular Cancer Therapeutics	Mol Cancer Ther	5.7	1535-7163
Molecular Medicine	Mol Med	5.7	1076-1551
Molecular Therapy: Oncolytics	Mol Ther Oncolytics	5.7	2372-7705
Neuroepidemiology	Neuroepidemiology	5.7	0251-5350
Neuroimage	Neuroimage	5.7	1053-8119
Neurotherapeutics	Neurotherapeutics	5.7	1933-7213
New Carbon Materials	New Carbon Mater	5.7	2097-1605
NPJ Quantum Materials	NPJ Quantum Materials	5.7
Nutrition Research Reviews	Nutr Res Rev	5.7	0954-4224
Pedosphere	Pedosphere	5.7	1002-0160
Radiotherapy and Oncology	Radiother Oncol	5.7	0167-8140
Science China: Earth Sciences	Sci China Earth Sci	5.7	1674-7313
Seminars in Thrombosis and Hemostasis	Semin Thromb Hemost	5.7	0094-6176
Statistical Science	Stat Sci	5.7	0883-4237
Structure	Structure	5.7	0969-2126
Acm Transactions on Information Systems	Acm T Inform Syst	5.6	1046-8188
Aerospace Science and Technology	Aerosp Sci Technol	5.6	1270-9638
Altex: Alternatives to Animal Experimentation	Altex Altern Anim Ex	5.6	1868-596X
American Journal of Surgical Pathology	Am J Surg Pathol	5.6	0147-5185
Annals of Epidemiology	Ann Epidemiol	5.6	1047-2797
Apl Photonics	Apl Photonics	5.6	2378-0967
Applied Clay Science	Appl Clay Sci	5.6	0169-1317
Biology of Sport	Biol Sport	5.6	0860-021X
Child and Adolescent Psychiatry and Mental Health	Child Adolesc Psychiatry Ment Health	5.6
Circulation: Cardiovascular Interventions	Circ Cardiovasc Interv	5.6	1941-7640
Computer Networks	Comput Netw	5.6	1389-1286
Computers & Security	Comput Secur	5.6	0167-4048
Current Hypertension Reports	Curr Hypertens Rep	5.6	1522-6417
Current Neurology and Neuroscience Reports	Curr Neurol Neurosci Rep	5.6	1528-4042
Epilepsia	Epilepsia	5.6	0013-9580
European Neuropsychopharmacology	Eur Neuropsychopharmacol	5.6	0924-977X
Food and Bioprocess Technology	Food Bioprocess Tech	5.6	1935-5130
Food Quality and Safety	Food Qual Saf Oxford	5.6	2399-1399
Frontiers in Pharmacology	Front Pharmacol	5.6
Frontiers in Plant Science	Front Plant Sci	5.6	1664-462X
Geroscience	Geroscience	5.6	2509-2715
Global Change Biology Bioenergy	Gcb Bioenergy	5.6	1757-1693
IEEE Transactions on Automation Science and Engineering	IEEE T Autom Sci Eng	5.6	1545-5955
IEEE Transactions on Instrumentation and Measurement	IEEE Trans Instrum Meas	5.6	0018-9456
International Immunopharmacology	Int Immunopharmacol	5.6	1567-5769
International Journal of Coal Geology	Int J Coal Geol	5.6	0166-5162
International Journal of Machine Learning and Cybernetics	Int J Mach Learn Cyb	5.6	1868-8071
International Journal of Mental Health Nursing	Int J Mental Health Nurs	5.6	1445-8330
International Journal of Molecular Sciences	Int J Mol Sci	5.6	1661-6596
International Journal of Multimedia Information Retrieval	Int J Multimed Inf R	5.6	2192-6611
International Journal of Sustainable Development and World Ecology	Int J Sust Dev World	5.6	1350-4509
Journal of Biological Engineering	J Biol Eng	5.6	1754-1611
Journal of Cellular Physiology	J Cell Physiol	5.6	0021-9541
Journal of Chemical Information and Modeling	J Chem Inf Model	5.6	1549-9596
Journal of Enzyme Inhibition and Medicinal Chemistry	J Enzyme Inhib Med Chem	5.6	1475-6366
Journal of Functional Foods	J Funct Foods	5.6	1756-4646
Journal of Information Security and Applications	Journal of Information Security and Applications	5.6	2214-2126
Journal of Information Technology	J Inf Technol	5.6	0268-3962
Journal of Molecular Biology	J Mol Biol	5.6	0022-2836
Journal of Nutritional Biochemistry	J Nutr Biochem	5.6	0955-2863
Journal of Saudi Chemical Society	J Saudi Chem Soc	5.6	1319-6103
Measurement	Measurement	5.6	0263-2241
Neuroscience Bulletin	Neurosci Bull	5.6	1673-7067
Neuroscientist	Neuroscientist	5.6	1073-8584
Nonlinear Dynamics	Nonlinear Dyn	5.6	0924-090X
Petroleum Science	Petrol Sci	5.6	1672-5107
Progress in Neuropsychopharmacology & Biological Psychiatry	Prog Neuropsychopharmacol Biol Psychiatry	5.6	0278-5846
Sleep	Sleep	5.6	0161-8105
Sustainable Energy & Fuels	Sustain Energ Fuels	5.6	2398-4902
Telecommunications Policy	Telecommunications Pol	5.6	0308-5961
2D Materials	2D Mater	5.5	2053-1583
American Journal of Physiology: Cell Physiology	Am J Physiol Cell Ph	5.5	0363-6143
American Journal of Preventive Medicine	Am J Prev Med	5.5	0749-3797
Amyloid: Journal of Protein Folding Disorders	Amyloid	5.5	1350-6129
Anaesthesia Critical Care & Pain Medicine	Anaesth Crit Care Pa	5.5	2352-5568
Antimicrobial Resistance and Infection Control	Antimicrob Resist In	5.5	2047-2994
Applied Catalysis a: General	Appl Catal A Gen	5.5	0926-860X
Applied Water Science	Appl Water Sci	5.5	2190-5487
Atmospheric Research	Atmos Res	5.5	0169-8095
Best Practice & Research Clinical Obstetrics & Gynaecology	Best Pract Res Cl Ob	5.5	1521-6934
Biology Direct	Biol Direct	5.5
Biomedical Journal	Biomed J	5.5	2319-4170
Biomolecules	Biomolecules	5.5
Bioscience Trends	Biosci Trends	5.5	1881-7815
Brazilian Journal of Psychiatry	Braz J Psychiatry	5.5	1516-4446
Building Simulation	Build Simul China	5.5	1996-3599
Cancer Biology & Medicine	Cancer Biol Med	5.5	2095-3941
CNS Neuroscience & Therapeutics	CNS Neurosci Ther	5.5	1755-5930
Communications Physics	Communications Physics	5.5	2399-3650
Contact Dermatitis	Contact Dermatitis	5.5	0105-1873
Current Allergy and Asthma Reports	Curr Allergy Asthma Rep	5.5	1529-7322
Diagnostic and Interventional Imaging	Diagn Interv Imaging	5.5	2211-5684
Emergencias	Emergencias	5.5	1137-6821
Energy for Sustainable Development	Energy Sustain Dev	5.5	0973-0826
Engineering Structures	Eng Struct	5.5	0141-0296
Environmental Science: Processes & Impacts	Environ Sci Proc Imp	5.5	2050-7887
Epidemiologic Reviews	Epidemiol Rev	5.5	0193-936X
European Journal of Clinical Investigation	Eur J Clin Invest	5.5	0014-2972
Frontiers in Cell and Developmental Biology	Front Cell Dev Biol	5.5	2296-634X
Frontiers in Chemistry	Front Chem	5.5	2296-2646
Heart Rhythm	Heart Rhythm	5.5	1547-5271
IEEE Journal of Emerging and Selected Topics in Power Electronics	IEEE J Em Sel Top P	5.5	2168-6777
IEEE Journal of Selected Topics in Applied Earth Observations and Remote Sensing	IEEE J Stars	5.5	1939-1404
Industrial Management & Data Systems	Ind Manage Data Syst	5.5	0263-5577
International Journal of Eating Disorders	Int J Eat Disord	5.5	0276-3478
International Journal of Optomechatronics	Int J Optomechatroni	5.5	1559-9612
Journal of Addiction Medicine	J Addict Med	5.5	1932-0620
Journal of Chemical Theory and Computation	J Chem Theory Comput	5.5	1549-9618
Journal of Ecology	J Ecol	5.5	0022-0477
Journal of Food Engineering	J Food Eng	5.5	0260-8774
Journal of Grid Computing	J Grid Comput	5.5	1570-7873
Journal of Leukocyte Biology	J Leukoc Biol	5.5	0741-5400
Journal of Molecular Cell Biology	J Mol Cell Biol	5.5	1674-2788
Journal of Nursing Management	J Nurs Manage	5.5	0966-0429
Journal of Pharmaceutical Investigation	Journal of Pharmaceutical Investigation	5.5	2093-5552
Journal of Physiology: London	J Physiol London	5.5	0022-3751
Journal of Virus Eradication	Journal of Virus Eradication	5.5	2055-6640
Kidney International Supplements	Kidney Int Suppl	5.5	2157-1724
Macromolecules	Macromolecules	5.5	0024-9297
Mycopathologia	Mycopathologia	5.5	0301-486X
Nanomedicine	Nanomedicine	5.5	1743-5889
Physics of the Dark Universe	Phys Dark Universe	5.5
Preventing Chronic Disease	Prev Chronic Dis	5.5	1545-1151
Radiographics	Radiographics	5.5	0271-5333
Remote Sensing in Ecology and Conservation	Remote Sensing in Ecology and Conservation	5.5
Rheumatology	Rheumatology (Oxford)	5.5	1462-0324
Rice	Rice	5.5	1939-8425
Science and Technology of Advanced Materials	Sci Technol Adv Mat	5.5	1468-6996
Scipost Physics	Scipost Physics	5.5	2542-4653
Vaccine	Vaccine	5.5	0264-410X
Virologica Sinica	Virol Sin	5.5	1674-0769
Advanced Materials Interfaces	Adv Mater Interfaces	5.4	2196-7350
Advanced Synthesis & Catalysis	Adv Synth Catal	5.4	1615-4150
Appetite	Appetite	5.4	0195-6663
Beneficial Microbes	Benef Microbes	5.4	1876-2883
Biosensors: Basel	Biosensors (Basel)	5.4
Bipolar Disorders	Bipolar Disord	5.4	1398-5647
Bjpsych Open	Bjpsych Open	5.4	2056-4724
BMC Biology	BMC Biol	5.4
BMJ Quality & Safety	BMJ Qual Saf	5.4	2044-5415
Chinese Journal of Chemistry	Chin J Chem	5.4	1001-604X
Cognitive Computation	Cogn Comput	5.4	1866-9956
Cold Spring Harbor Perspectives in Medicine	Cold Spring Harb Perspect Med	5.4	2157-1422
Comments on Inorganic Chemistry	Comments Inorg Chem	5.4	0260-3594
Current Opinion in Microbiology	Curr Opin Microbiol	5.4	1369-5274
Diabetes Technology & Therapeutics	Diabetes Technol Ther	5.4	1520-9156
Drug Delivery and Translational Research	Drug Deliv Transl Re	5.4	2190-393X
Electrochemistry Communications	Electrochem Commun	5.4	1388-2481
Engineering Fracture Mechanics	Eng Fract Mech	5.4	0013-7944
Environmental Development	Environ Dev	5.4	2211-4645
Epidemiology	Epidemiology	5.4	1044-3983
European Journal of Immunology	Eur J Immunol	5.4	0014-2980
European Urology Focus	European Urology Focus	5.4
FEBS Journal	FEBS J	5.4	1742-464X
Fractal and Fractional	Fractal Fract	5.4
Hypertension Research	Hypertens Res	5.4	0916-9636
Ict Express	Ict Express	5.4	2405-9595
IEEE Journal of Solid: State Circuits	IEEE J Solid St Circ	5.4	0018-9200
IEEE Transactions on Computational Imaging	IEEE Transactions on Computational Imaging	5.4	2573-0436
IEEE Transactions on Signal Processing	IEEE T Signal Proces	5.4	1053-587X
IEEE: Acm Transactions on Audio Speech and Language Processing	IEEE Acm T Audio Spe	5.4	2329-9290
Ima Fungus	Ima Fungus	5.4	2210-6340
Infectious Diseases and Therapy	Infectious Diseases and Therapy	5.4	2193-8229
International Journal of Food Microbiology	Int J Food Microbiol	5.4	0168-1605
International Journal of Human: Computer Studies	Int J Hum Comput Stud	5.4	1071-5819
International Journal of Molecular Medicine	International Journal of Molecular Medicine	5.4	1107-3756
Journal of Cardiovascular Computed Tomography	J Cardiovasc Comput Tomogr	5.4	1934-5925
Journal of Endocrinological Investigation	J Endocrinol Invest	5.4	0391-4097
Journal of Ethnopharmacology	J Ethnopharmacol	5.4	0378-8741
Journal of High Energy Physics	J High Energy Phys	5.4	1029-8479
Journal of Photochemistry and Photobiology b: Biology	J Photoch Photobio B	5.4	1011-1344
Journal of the American Heart Association	J Am Heart Assoc	5.4
Journal of Virology	J Virol	5.4	0022-538X
Management Science	Manage Sci	5.4	0025-1909
Marine Drugs	Mar Drugs	5.4
Materials Research Bulletin	Mater Res Bull	5.4	0025-5408
Medical Microbiology and Immunology	Med Microbiol Immunol	5.4	0300-8584
Nanomedicine: Nanotechnology Biology and Medicine	Nanomed Nanotechnol	5.4	1549-9634
Natural Resources Research	Nat Resour Res	5.4	1520-7439
New Biotechnology	N Biotechnol	5.4	1871-6784
NPJ Schizophrenia	NPJ Schizophr	5.4
Nutrition Journal	Nutr J	5.4
Organic Chemistry Frontiers	Org Chem Front	5.4	2052-4129
Pharmaceutics	Pharmaceutics	5.4
Psychological Review	Psychol Rev	5.4	0033-295X
Separation and Purification Reviews	Sep Purif Rev	5.4	1542-2119
Social Science & Medicine	Soc Sci Med	5.4	0277-9536
Structural Control & Health Monitoring	Struct Control Hlth	5.4	1545-2255
Surface & Coatings Technology	Surf Coat Tech	5.4	0257-8972
Sustainable Energy Grids & Networks	Sustainable Energy Grids & Networks	5.4	2352-4677
Targeted Oncology	Target Oncol	5.4	1776-2596
Theoretical and Applied Genetics	Theor Appl Genet	5.4	0040-5752
Water Resources Research	Water Resour Res	5.4	0043-1397
Acm Transactions on Internet Technology	Acm T Internet Techn	5.3	1533-5399
Acs Infectious Diseases	Acs Infect Dis	5.3	2373-8227
American Journal of Cancer Research	Am J Cancer Res	5.3	2156-6976
Annals of Clinical and Translational Neurology	Ann Clin Transl Neurol	5.3	2328-9503
Applied Intelligence	Appl Intell	5.3	0924-669X
Astronomical Journal	Astron J	5.3	0004-6256
Atherosclerosis	Atherosclerosis	5.3	0021-9150
BMC Plant Biology	BMC Plant Biol	5.3	1471-2229
Burns & Trauma	Burns & Trauma	5.3	2321-3868
Catalysis Today	Catal Today	5.3	0920-5861
Computers and Geotechnics	Comput Geotech	5.3	0266-352X
Connection Science	Connection Science	5.3	0954-0091
Current Neuropharmacology	Curr Neuropharmacol	5.3	1570-159X
Current Opinion in Insect Science	Curr Opin Insect Sci	5.3	2214-5745
Digestive Endoscopy	Dig Endosc	5.3	0915-5635
Earth and Planetary Science Letters	Earth Planet Sci Lett	5.3	0012-821X
Energy & Fuels	Energy Fuels	5.3	0887-0624
Epj Quantum Technology	Epj Quantum Technol	5.3	2662-4400
Experimental Neurology	Exp Neurol	5.3	0014-4886
Food Microbiology	Food Microbiol	5.3	0740-0020
Food Quality and Preference	Food Qual Prefer	5.3	0950-3293
Frontiers in Cellular Neuroscience	Front Cell Neurosci	5.3
Human Genetics	Hum Genet	5.3	0340-6717
Human: Computer Interaction	Hum Comput Interact	5.3	0737-0024
IEEE Transactions on Emerging Topics in Computational Intelligence	IEEE Transactions on Emerging Topics in Computational Intelligence	5.3	2471-285X
IEEE Transactions on Network and Service Management	IEEE T Netw Serv Man	5.3	1932-4537
IEEE Transactions on Parallel and Distributed Systems	IEEE T Parall Distr	5.3	1045-9219
Intensive and Critical Care Nursing	Intensive Crit Care Nurs	5.3	0964-3397
Journal of Bone and Joint Surgery: American Volume	J Bone Joint Surg Am	5.3	0021-9355
Journal of Cellular and Molecular Medicine	J Cell Mol Med	5.3	1582-1838
Journal of Clinical Psychiatry	J Clin Psychiatry	5.3	0160-6689
Journal of Innate Immunity	J Innate Immun	5.3	1662-811X
Journal of Medical Systems	J Med Syst	5.3	0148-5598
Journal of Neuroscience	J Neurosci	5.3	0270-6474
Journal of Polymers and the Environment	J Polym Environ	5.3	1566-2543
Journal of the Mechanics and Physics of Solids	J Mech Phys Solids	5.3	0022-5096
Lung Cancer	Lung Cancer	5.3	0169-5002
Mabs	MAbs	5.3	1942-0862
Mechanisms of Ageing and Development	Mech Ageing Dev	5.3	0047-6374
Molecular and Cellular Biology	Mol Cell Biol	5.3	0270-7306
Mutation Research: Reviews in Mutation Research	Mutat Res Rev Mut Res	5.3	1383-5742
Nanomaterials	Nanomaterials (Basel)	5.3
Neurophotonics	Neurophotonics	5.3	2329-423X
NPJ Genomic Medicine	NPJ Genom Med	5.3
Propulsion and Power Research	Propuls Power Res	5.3	2212-540X
Results in Physics	Results Phys	5.3	2211-3797
Theoretical and Applied Fracture Mechanics	Theor Appl Fract Mech	5.3	0167-8442
Transportation Geotechnics	Transportation Geotechnics	5.3	2214-3912
Virus Evolution	Virus Evolution	5.3
Advanced Powder Technology	Adv Powder Technol	5.2	0921-8831
Advances in Manufacturing	Adv Manuf	5.2	2095-3127
Aerosol Science and Technology	Aerosol Sci Technol	5.2	0278-6826
Aging: US	Aging (Albany NY)	5.2	1945-4589
Annals Academy of Medicine Singapore	Ann Acad Med Singap	5.2	0304-4602
Annals of the New York Academy of Sciences	Ann N Y Acad Sci	5.2	0077-8923
Archives of Disease in Childhood	Arch Dis Child	5.2	0003-9888
Best Practice & Research in Clinical Rheumatology	Best Pract Res Clin Rheumatol	5.2	1521-6942
Cancers	Cancers (Basel)	5.2
Ceramics International	Ceram Int	5.2	0272-8842
Colloids and Surfaces a: Physicochemical and Engineering Aspects	Colloid Surface A	5.2	0927-7757
Cryosphere	Cryosphere	5.2	1994-0416
Dermatitis	Dermatitis	5.2	1710-3568
Egyptian Informatics Journal	Egyptian Informatics Journal	5.2	1110-8665
Energy Reports	Energy Reports	5.2	2352-4847
European Heart Journal: Quality of Care and Clinical Outcomes	Eur Heart J Qual Car	5.2	2058-5225
European Journal of Agronomy	Eur J Agron	5.2	1161-0301
European Journal of Human Genetics	Eur J Hum Genet	5.2	1018-4813
Evidence: Based Mental Health	Evid Based Ment Health	5.2	1362-0347
Food Bioscience	Food Biosci	5.2	2212-4292
Foods	Foods	5.2
Frontiers in Endocrinology	Front Endocrinol (Lausanne)	5.2	1664-2392
Frontiers in Microbiology	Front Microbiol	5.2
Frontiers in Public Health	Front Public Health	5.2
Functional Ecology	Funct Ecol	5.2	0269-8463
Geophysical Research Letters	Geophys Res Lett	5.2	0094-8276
Geotextiles and Geomembranes	Geotext Geomembranes	5.2	0266-1144
Global Biogeochemical Cycles	Global Biogeochem Cycles	5.2	0886-6236
IEEE Robotics and Automation Letters	IEEE Robotics and Automation Letters	5.2	2377-3766
IEEE Transactions on Visualization and Computer Graphics	IEEE T Vis Comput Gr	5.2	1077-2626
International Journal of Electrical Power & Energy Systems	Int J Elec Power	5.2	0142-0615
International Journal of Heat and Mass Transfer	Int J Heat Mass Transfer	5.2	0017-9310
International Journal of Oncology	Int J Oncol	5.2	1019-6439
JMIR Mental Health	JMIR Ment Health	5.2	2368-7959
Journal of Antimicrobial Chemotherapy	J Antimicrob Chemother	5.2	0305-7453
Journal of Cystic Fibrosis	J Cyst Fibros	5.2	1569-1993
Journal of Parkinsons Disease	J Parkinsons Dis	5.2	1877-7171
Journal of the American College of Surgeons	J Am Coll Surg	5.2	1072-7515
Landscape Ecology	Landscape Ecol	5.2	0921-2973
Mechanism and Machine Theory	Mech Mach Theory	5.2	0094-114X
Microporous and Mesoporous Materials	Microporous Mesoporous Mater	5.2	1387-1811
Molecular Cancer Research	Mol Cancer Res	5.2	1541-7786
Molecular Nutrition & Food Research	Mol Nutr Food Res	5.2	1613-4125
Organic Letters	Org Lett	5.2	1523-7060
Plant Science	Plant Sci	5.2	0168-9452
Polymer Composites	Polym Compos	5.2	0272-8397
Powder Technology	Powder Technol	5.2	0032-5910
Public Health	Public Health	5.2	0033-3506
Stem Cells	Stem Cells	5.2	1066-5099
Tobacco Control	Tob Control	5.2	0964-4563
Virulence	Virulence	5.2	2150-5594
Journal?of Obesity & Metabolic Syndrome	J Obes Metab Syndr	5.2	2508-6235
Autism	Autism	5.2	1362-3613
BMJ Mental Health	BMJ Ment Health	5.2	2755-9734
Acm Transactions on Multimedia Computing Communications and Applications	Acm T Multim Comput	5.1	1551-6857
Air Quality Atmosphere and Health	Air Qual Atmos Hlth	5.1	1873-9318
Algal Research: Biomass Biofuels and Bioproducts	Algal Res	5.1	2211-9264
American Journal of Physiology: Endocrinology and Metabolism	Am J Physiol Endoc M	5.1	0193-1849
Archiv Der Pharmazie	Arch Pharm	5.1	0365-6233
Behavioral and Brain Functions	Behav Brain Funct	5.1
Biochimica et Biophysica Acta: Molecular Cell Research	Bba Mol Cell Res	5.1	0167-4889
Biomedical Signal Processing and Control	Biomed Signal Process Control	5.1	1746-8094
Bioorganic Chemistry	Bioorg Chem	5.1	0045-2068
Biosystems Engineering	Biosys Eng	5.1	1537-5110
Caai Transactions on Intelligence Technology	Caai Transactions on Intelligence Technology	5.1	2468-6557
Chemico: Biological Interactions	Chem Biol Interact	5.1	0009-2797
China Agricultural Economic Review	China Agr Econ Rev	5.1	1756-137X
Chinese Journal of Cancer Research	Chinese J Cancer Res	5.1	1000-9604
Clinics in Liver Disease	Clin Liver Dis	5.1	1089-3261
Current Opinion in Rheumatology	Curr Opin Rheumatol	5.1	1040-8711
Defence Technology	Defence Technology	5.1	2096-3459
Diabetes Research and Clinical Practice	Diabetes Res Clin Pract	5.1	0168-8227
Ecological Informatics	Ecol Inform	5.1	1574-9541
Environmental Microbiology	Environ Microbiol	5.1	1462-2912
European Journal of Neurology	Eur J Neurol	5.1	1351-5101
Evolution and Human Behavior	Evol Hum Behav	5.1	1090-5138
Expert Review of Molecular Diagnostics	Expert Rev Mol Diagn	5.1	1473-7159
Fire Ecology	Fire Ecol	5.1	1933-9747
Gene Therapy	Gene Ther	5.1	0969-7128
Geomechanics for Energy and the Environment	Geomechanics for Energy and the Environment	5.1	2352-3808
Geoscientific Model Development	Geosci Model Dev	5.1	1991-959X
Hepatology Communications	Hepatol Commun	5.1
IEEE Transactions on Biomedical Circuits and Systems	IEEE T Biomed Circ S	5.1	1932-4545
IEEE Transactions on Circuits and Systems i: Regular Papers	IEEE T Circuits I	5.1	1549-8328
Inflammation	Inflammation	5.1	0360-3997
International Journal of Digital Earth	Int J Digit Earth	5.1	1753-8947
International Journal of Impact Engineering	Int J Impact Eng	5.1	0734-743X
Journal of Construction Engineering and Management	J Constr Eng Manage	5.1	0733-9364
Journal of Inflammation: London	J Inflamm (Lond)	5.1	1476-9255
Journal of Insects as Food and Feed	Journal of Insects as Food and Feed	5.1
Journal of Natural Products	J Nat Prod	5.1	0163-3864
Journal of Neuroengineering and Rehabilitation	J Neuroeng Rehabil	5.1
Journal of Pediatrics	J Pediatr	5.1	0022-3476
Journal of the International Society of Sports Nutrition	J Int Soc Sports Nutr	5.1
Journal of Zhejiang University: Science b	J Zhejiang Univ Sc B	5.1	1673-1581
Journals of Gerontology Series a: Biological Sciences and Medical Sciences	J Gerontol A Biol Sci Med Sci	5.1	1079-5006
Liquid Crystals Reviews	Liq Cryst Rev	5.1	2168-0396
Matter and Radiation at Extremes	Matter and Radiation at Extremes	5.1	2468-2047
Molecular Neurobiology	Mol Neurobiol	5.1	0893-7648
Neobiota	Neobiota	5.1	1619-0033
NPJ Materials Degradation	NPJ Mat Degrad	5.1
NPJ Microgravity	NPJ Microgravity	5.1
Occupational Medicine: Oxford	Occup Med Oxford	5.1	0962-7480
Pattern Recognition Letters	Pattern Recog Lett	5.1	0167-8655
Plant Methods	Plant Methods	5.1
Plant Molecular Biology	Plant Mol Biol	5.1	0167-4412
Plants People Planet	Plants People Planet	5.1
Polymer Testing	Polym Test	5.1	0142-9418
Postgraduate Medical Journal	Postgrad Med J	5.1	0032-5473
Preventive Medicine	Prev Med	5.1	0091-7435
Progress in Crystal Growth and Characterization of Materials	Prog Cryst Growth Charact Mater	5.1	0960-8974
Reactive & Functional Polymers	React Funct Polym	5.1	1381-5148
Regional Anesthesia and Pain Medicine	Reg Anesth Pain Med	5.1	1098-7339
Survey of Ophthalmology	Surv Ophthalmol	5.1	0039-6257
Water Resources and Industry	Water Resources and Industry	5.1
World Allergy Organization Journal	World Allergy Organ	5.1	1939-4551
Acm Transactions on Intelligent Systems and Technology	Acm T Intel Syst Tec	5	2157-6904
Acs Applied Polymer Materials	Acs Appl Polym Mater	5	2637-6105
Acs Chemical Neuroscience	ACS Chem Neurosci	5	1948-7193
American Journal of Epidemiology	Am J Epidemiol	5	0002-9262
American Journal of Roentgenology	Am J Roentgenol	5	0361-803X
Applied Mathematical Modelling	Appl Math Model	5	0307-904X
Applied Microbiology and Biotechnology	Appl Microbiol Biotechnol	5	0175-7598
Asian Pacific Journal of Allergy and Immunology	Asian Pac J Allergy Immunol	5	0125-877X
Atmospheric Environment	Atmos Environ	5	1352-2310
Bioelectrochemistry	Bioelectrochemistry	5	1567-5394
Catalysis Science & Technology	Catal Sci Technol	5	2044-4753
Chinese Journal of Physics	Chinese J Phys	5	0577-9073
Clinica Chimica Acta	Clin Chim Acta	5	0009-8981
Clinical Research in Cardiology	Clin Res Cardiol	5	1861-0684
Computer Standards & Interfaces	Comput Stand Inter	5	0920-5489
Critical Reviews in Analytical Chemistry	Crit Rev Anal Chem	5	1040-8347
Current Opinion in Behavioral Sciences	Current Opinion in Behavioral Sciences	5	2352-1546
Current Rheumatology Reports	Curr Rheumatol Rep	5	1523-3774
Dental Materials	Dent Mater	5	0109-5641
Earthquake Spectra	Earthquake Spectra	5	8755-2930
Ecological Applications	Ecol Appl	5	1051-0761
Environmental Science: Water Research & Technology	Environ Sci Wat Res	5	2053-1400
European Journal of Nutrition	Eur J Nutr	5	1436-6207
European Journal of Pharmacology	Eur J Pharmacol	5	0014-2999
Evolution Letters	Evolution Letters	5
Food and Energy Security	Food Energy Secur	5	2048-3694
Frontiers in Molecular Biosciences	Front Mol Biosci	5
Frontiers in Nutrition	Front Nutr	5	2296-861X
Genes and Immunity	Genes Immun	5	1466-4879
Geochimica et Cosmochimica Acta	Geochim Cosmochim Acta	5	0016-7037
Geomechanics and Geophysics for Geo: Energy and Geo: Resources	Geomechanics and Geophysics for Geo Energy and Geo Resources	5	2363-8419
Headache	Headache	5	0017-8748
Health Reports	Health Rep	5	0840-6529
IEEE Transactions on Cognitive and Developmental Systems	IEEE T Cogn Dev Syst	5	2379-8920
IEEE Transactions on Computational Social Systems	IEEE Transactions on Computational Social Systems	5	2329-924X
International Endodontic Journal	Int Endod J	5	0143-2885
International Journal of Disaster Risk Reduction	Int J Disast Risk Re	5	2212-4209
International Journal of Electronic Commerce	Int J Electron Comm	5	1086-4415
International Reviews of Immunology	Int Rev Immunol	5	0883-0185
JMIR Mhealth and Uhealth	JMIR Mhealth Uhealth	5	2291-5222
Journal of Artificial Intelligence Research	J Artif Intell Res	5	1076-9757
Journal of Drug Delivery Science and Technology	J Drug Deliv Sci Technol	5	1773-2247
Journal of Molecular and Cellular Cardiology	J Mol Cell Cardiol	5	0022-2828
Journal of Optical Communications and Networking	J Opt Commun Netw	5	1943-0620
Laboratory Investigation	Lab Invest	5	0023-6837
Lung	Lung	5	0341-2040
Medecine et Maladies Infectieuses	Med Maladies Infect	5	0399-077X
Mineral Processing and Extractive Metallurgy Review	Miner Process Extr Metall Rev	5	0882-7508
Mrs Bulletin	MRS Bull	5	0883-7694
Nanotoxicology	Nanotoxicology	5	1743-5390
Neurobiology of Stress	Neurobiology of Stress	5	2352-2895
Neuropathology and Applied Neurobiology	Neuropathol Appl Neurobiol	5	0305-1846
Ocean Engineering	Ocean Eng	5	0029-8018
One Health	One Health	5	9
Optics and Laser Technology	Opt Laser Technol	5	0030-3992
Pathobiology	Pathobiology	5	1015-2008
Permafrost and Periglacial Processes	Permafrost and Periglacial Processes	5	1045-6740
Philosophical Transactions of the Royal Society a: Mathematical Physical and Engineering Sciences	Philos T R Soc A	5	1364-503X
Physical Review d	Phys Rev D	5	2470-0010
Polymers	Polymers Basel	5
Production and Operations Management	Prod Oper Manag	5	1059-1478
Remote Sensing	Remote Sens Basel	5
Seminars in Arthritis and Rheumatism	Semin Arthritis Rheum	5	0049-0172
Translational Oncology	Transl Oncol	5	1936-5233
Virus Research	Virus Res	5	0168-1702
Wear	Wear	5	0043-1648
European Journal of Psychotraumatology	Eur J Psychotraumatol	5	2000-8198
Advances in Wound Care	Adv Wound Care	4.9	2162-1918
Aids Patient Care and Stds	AIDS Patient Care STDs	4.9	1087-2914
American Journal of Infection Control	Am J Infect Control	4.9	0196-6553
American Journal of Physiology: Lung Cellular and Molecular Physiology	Am J Physiol Lung Cell Mol Physiol	4.9	1040-0605
Annals of Laboratory Medicine	Ann Lab Med	4.9	2234-3806
Annals of Mathematics	Ann Math	4.9	0003-486X
Antimicrobial Agents and Chemotherapy	Antimicrob Agents Chemother	4.9	0066-4804
Arthritis Research & Therapy	Arthritis Res Ther	4.9	1478-6354
Astrophysical Journal	Astrophys J	4.9	0004-637X
Bioengineered	Bioengineered	4.9	2165-5979
Biogeosciences	Biogeosciences	4.9	1726-4170
Cancer Imaging	Cancer Imaging	4.9	1740-5025
Cephalalgia	Cephalalgia	4.9	0333-1024
Chemical Communications	Chem Commun (Camb)	4.9	1359-7345
Chinese Medicine	Chin Med	4.9	1749-8546
Control Engineering Practice	Control Eng Pract	4.9	0967-0661
Current Nutrition Reports	Current Nutrition Reports	4.9
Ecosystem Health and Sustainability	Ecosystem Health and Sustainability	4.9	2096-4129
Energy Sustainability and Society	Energy Sustain Soc	4.9	2192-0567
Environment Development and Sustainability	Environ Dev Sustain	4.9	1387-585X
Environmental Modelling & Software	Environ Model Software	4.9	1364-8152
European Journal of Pharmaceutics and Biopharmaceutics	Eur J Pharm Biopharm	4.9	0939-6411
Geochemical Perspectives Letters	Geochemical Perspectives Letters	4.9	2410-339X
Geological Society of America Bulletin	Geol Soc Am Bull	4.9	0016-7606
Global Challenges	Global Challenges	4.9
Gps Solutions	Gps Solut	4.9	1080-5370
IEEE Electron Device Letters	IEEE Electron Device Lett	4.9	0741-3106
IEEE Journal of Selected Topics in Quantum Electronics	IEEE J Sel Top Quant	4.9	1077-260X
IEEE Transactions on Energy Conversion	IEEE T Energy Conver	4.9	0885-8969
IEEE Transactions on Neural Systems and Rehabilitation Engineering	IEEE Trans Neural Syst Rehab Eng	4.9	1534-4320
Inflammatory Bowel Diseases	Inflamm Bowel Dis	4.9	1078-0998
International Journal of Health Geographics	Int J Health Geogr	4.9	1476-072X
International Journal of Information Technology & Decision Making	Int J Inf Tech Decis	4.9	0219-6220
International Journal of Medical Informatics	Int J Med Inf	4.9	1386-5056
International Journal of Obesity	Int J Obes (Lond)	4.9	0307-0565
Journal of Biomedical Materials Research Part a	J Biomed Mater Res A	4.9	1549-3296
Journal of Climate	J Clim	4.9	0894-8755
Journal of Computational Design and Engineering	Journal of Computational Design and Engineering	4.9
Journal of Geographical Sciences	J Geogr Sci	4.9	1009-637X
Journal of Hypertension	J Hypertens	4.9	0263-6352
Journal of Neurodevelopmental Disorders	J Neurodev Disord	4.9	1866-1947
Journal of Rare Earths	J Rare Earth	4.9	1002-0721
Journal of Rural Health	J Rural Health	4.9	0890-765X
Journal of Translational Internal Medicine	J Transl Intern Med	4.9	2450-131X
Mammal Review	Mamm Rev	4.9	0305-1838
Maturitas	Maturitas	4.9	0378-5122
Minerva Urology and Nephrology	Minerva Urology and Nephrology	4.9	2724-6051
Mobile Dna	Mobile Dna	4.9	1759-8753
Molecular Ecology	Mol Ecol	4.9	0962-1083
Molecular Pharmaceutics	Mol Pharm	4.9	1543-8384
Molecular Plant Pathology	Mol Plant Pathol	4.9	1464-6722
Mycoses	Mycoses	4.9	0933-7407
Nanoimpact	Nanoimpact	4.9	2452-0748
Occupational and Environmental Medicine	Occup Environ Med	4.9	1351-0711
Plant and Cell Physiology	Plant Cell Physiol	4.9	0032-0781
Plant and Soil	Plant Soil	4.9	0032-079X
Probiotics and Antimicrobial Proteins	Probiotics Antimicro	4.9	1867-1306
Progress in Biomaterials	Progress in Biomaterials	4.9	2194-0509
Qualitative Research in Sport Exercise and Health	Qual Res Sport Exerc	4.9	2159-676X
Seminars in Nuclear Medicine	Semin Nucl Med	4.9	0001-2998
Skeletal Muscle	Skelet Muscle	4.9	2044-5040
Studies in Science Education	Stud Sci Educ	4.9	0305-7267
Sustainable Environment Research	Sustain Environ Res	4.9	2468-2039
Therapeutic Advances in Medical Oncology	Ther Adv Med Oncol	4.9	1758-8340
Zoological Research	Zool Res	4.9	2095-8137
Academic Radiology	Acad Radiol	4.8	1076-6332
Ad Hoc Networks	Ad Hoc Netw	4.8	1570-8705
Advances in Engineering Software	Adv Eng Software	4.8	0965-9978
American Heart Journal	Am Heart J	4.8	0002-8703
American Journal of Physiology: Heart and Circulatory Physiology	Am J Physiol Heart Circ Physiol	4.8	0363-6135
American Journal of Sports Medicine	Am J Sports Med	4.8	0363-5465
Annals of Operations Research	Ann Oper Res	4.8	0254-5330
Antibiotics: Basel	Antibiotics Basel	4.8	2079-6382
Applied Soil Ecology	Appl Soil Ecol	4.8	0929-1393
Best Practice & Research: Clinical Anaesthesiology	Best Prac Res Cl Ana	4.8	1521-6896
Biochimica et Biophysica Acta: Molecular and Cell Biology of Lipids	Bba Mol Cell Biol L	4.8	1388-1981
Bone Marrow Transplantation	Bone Marrow Transplant	4.8	0268-3369
Cellular Signalling	Cell Signal	4.8	0898-6568
Chembioeng Reviews	Chembioeng Reviews	4.8	2196-9744
Cirp Journal of Manufacturing Science and Technology	Cirp Journal of Manufacturing Science and Technology	4.8	1755-5817
Climatic Change	Clim Change	4.8	0165-0009
Clinical Psychological Science	Clin Psychol Sci	4.8	2167-7026
Current Opinion in Neurology	Curr Opin Neurol	4.8	1350-7540
Data Mining and Knowledge Discovery	Data Min Knowl Disc	4.8	1384-5810
Diabetology & Metabolic Syndrome	Diabetol Metab Syndr	4.8
Drones	Drones	4.8
Drug Design Development and Therapy	Drug Des Dev Ther	4.8	1177-8881
Ecological Processes	Ecological Processes	4.8
Ecology	Ecology	4.8	0012-9658
Endocrinology	Endocrinology	4.8	0013-7227
Faseb Journal	FASEB J	4.8	0892-6638
Frontiers in Aging Neuroscience	Front Aging Neurosci	4.8	1663-4365
Frontiers in Molecular Neuroscience	Front Mol Neurosci	4.8	1662-5099
Geohealth	Geohealth	4.8	2471-1403
Georisk: Assessment and Management of Risk for Engineered Systems and Geohazards	Georisk	4.8	1749-9518
Health & Place	Health Place	4.8	1353-8292
High Power Laser Science and Engineering	High Power Laser Sci	4.8	2095-4719
Human Brain Mapping	Hum Brain Mapp	4.8	1065-9471
Human Vaccines & Immunotherapeutics	Hum Vaccin Immunother	4.8	2164-5515
IEEE Geoscience and Remote Sensing Letters	IEEE Geosci Remote S	4.8	1545-598X
IEEE Transactions on Control Systems Technology	IEEE T Contr Syst T	4.8	1063-6536
IEEE Transactions on Green Communications and Networking	IEEE Transactions on Green Communications and Networking	4.8	2473-2400
Interdisciplinary Sciences: Computational Life Sciences	Interdiscip Sci	4.8	1913-2751
International Biodeterioration & Biodegradation	Int Biodeterior Biodegrad	4.8	0964-8305
International Journal of Gynecological Cancer	Int J Gynecol Cancer	4.8	1048-891X
International Journal of Life Cycle Assessment	Int J Life Cycle Ass	4.8	0948-3349
International Journal of Minerals Metallurgy and Materials	Int J Min Met Mater	4.8	1674-4799
International Journal of Neuropsychopharmacology	Int J Neuropsychopharmacol	4.8	1461-1457
Irbm	Irbm	4.8	1959-0318
Journal of Animal Ecology	J Anim Ecol	4.8	0021-8790
Journal of Biological Chemistry	J Biol Chem	4.8
Journal of Engineering and Technology Management	J Eng Technol Manage	4.8	0923-4748
Journal of Functional Biomaterials	Journal of Functional Biomaterials	4.8
Journal of Geophysical Research: Planets	J Geophys Res Planet	4.8	2169-9097
Journal of Integrative Agriculture	J Integr Agr	4.8	2095-3119
Journal of Integrative Medicine: Jim	Journal of Integrative Medicine Jim	4.8	2095-4964
Journal of Neurointerventional Surgery	J Neurointerv Surg	4.8	1759-8478
Journal of Pest Science	J Pest Sci	4.8	1612-4758
Journal of Physics: Materials	Journal of Physics-Materials	4.8
Journal of Plant Growth Regulation	J Plant Growth Regul	4.8	0721-7595
Journal of Psychiatric Research	J Psychiatr Res	4.8	0022-3956
Journal of the Academy of Nutrition and Dietetics	J Acad Nutr Diet	4.8	2212-2672
Journal of Wind Engineering and Industrial Aerodynamics	J Wind Eng Ind Aerod	4.8	0167-6105
Korean Journal of Radiology	Korean J Radiol	4.8	1229-6929
Lgbt Health	Lgbt Health	4.8	2325-8292
Materials and Manufacturing Processes	Mater Manuf Processes	4.8	1042-6914
Methods	Methods	4.8	1046-2023
Microchemical Journal	Microchem J	4.8	0026-265X
Mineralium Deposita	Miner Deposita	4.8	0026-4598
[truncated: 7,506 more rows]
