# Supplementary material for: Gene-level connections between anxiety disorders, ADHD, and head and neck cancer: insights from a computational biology approach
Source: Front Psychiatry. 2025 Mar 20;16:1552815. doi: 10.3389/fpsyt.2025.1552815 (PMC11967369; doi:10.3389/fpsyt.2025.1552815)
Supplement: Supplementary file 1 [file DataSheet1.zip › Python pakage/Main.py]

import os
import pandas as pd
from datetime import datetime
from pathlib import Path

try:
    ########### not for Django############
    import UsefulTools
    import HandlingData
    import ProcessText
    import CalDirection
    import CalPolarity
    import QueryPubMed
    import QueryOpenAI
    import DirectedGraph
    import DBManagement
    import MySQLManagement
    import StatsModel
except Exception: 
    ########### for Django############
    from . import UsefulTools
    from . import HandlingData
    from . import ProcessText
    from . import CalDirection
    from . import CalPolarity
    from . import QueryPubMed
    from . import QueryOpenAI
    from . import DirectedGraph
    from . import DBManagement
    from . import MySQLManagement
    from . import StatsModel


##################################################
# Batchprocess() batch process the relationship between each entity in Entity1File and all the entities in Entity2File
# BatchProcess_getVennStats() Batch generates Venn-related stats using source and target files containing relation data.
# Entity1File and Entity2File name should be in the formate like 'EntityType_List' (e.g., disease_list and gene_list)
# getDirectedNetworkData() Generates a directed network using source and target files containing relation data.
# getVennStats() Generates the Venn related stats using source and target files containing relation data.
# relationSummary() sets the worksheet 'RelationSummary', which summary the relation data in 'pubmed' with stats

##################################################
def Batchprocess(Entity1File,Entity2File,processDepth='pubmed',leng=20,beBackground=0,beQueryMySQL=1):
       
    #get the enity1 and entity2 list
    Entity1List = pd.read_excel(Entity1File)
    Entity2List = pd.read_excel(Entity2File)
    Entity1List=Entity1List.iloc[:,0].tolist()
    Entity2List=Entity2List.iloc[:,0].tolist()
    # print(Entity1List)
    # print(Entity2List)
    
    
    #get the file name for Entity1 and Entity2
    Entity1filename, directory, extension=UsefulTools.fileParts(Entity1File)
    Entity2filename, directory, extension=UsefulTools.fileParts(Entity2File)
    
    #get the entity type for Entity1 and Entity2
    Entity1Type=UsefulTools.splitStr(Entity1filename, ['_'])
    Entity1Type=Entity1Type[0]
    Entity2Type=UsefulTools.splitStr(Entity2filename, ['_'])
    Entity2Type=Entity2Type[0]
    Entitytype=f'{Entity1Type};{Entity2Type}'
    
    nEntity1=len(Entity1List)
    i=0
    for Entity1 in Entity1List:
        Entity1=Entity1.strip()
        sourceName=f'{Entity1}_{Entity2Type}{extension}'
        sourcePath=os.path.join(directory, sourceName)
        i+=1
        print('==========================================')
        print(f'Processing file {i}: {sourcePath}')
        #generate source file for process
        sourcePath=DBManagement.generateSourceFile(sourcePath,Entity1,Entity2List,Entitytype)
        #process to get literature data
        process(sourcePath, processDepth,leng,beBackground=beBackground,beQueryMySQL=beQueryMySQL)
    

 
#df_c.index[df_c['Sentence'].isna()].tolist()[0]
##################################################
#batch process entance: process()
#processDepth='pubmed' sepcify process to 'pubmed' search, 
#same as for other paras: AISummary, PolarityDirection, PathSummary
##################################################
def process(sourcefilePath,processDepth='pubmed',leng=20,beBackground=0,beQueryMySQL=1,pathlength=2,messageFile='',beSave2SQL=0):
    if processDepth=='pubmed':
       checkOutput_pubmed(sourcefilePath,leng,beBackground=beBackground,beQueryMySQL=beQueryMySQL,messageFile=messageFile,beSave2SQL=beSave2SQL)  
    elif processDepth=='AISummary':
       checkOutput_AISummary(sourcefilePath,leng,beBackground=beBackground,messageFile=messageFile,beSave2SQL=beSave2SQL)  
    elif processDepth=='PolarityDirection':
       checkOutput_PolarityDirection(sourcefilePath,leng,beBackground=beBackground,messageFile=messageFile,beSave2SQL=1)#save results to Table pubmed
    elif processDepth=='PathSummary':
       checkOutput_PathSummary(sourcefilePath,beBackground=beBackground,pathlength=pathlength,messageFile=messageFile,beSave2SQL=beSave2SQL)  
 
        
##################################################
#checkOutput_pubmed() check the status of output file for pubmed step, use info from df_inf to decide call getDataFromPubMed() or not.
# 1. get the output file inf: df_inf
# 2. according to df_inf, judge if need to call getDataFromPubMed() or not
# 3. If needed, ajudge the input parameter for getDataFromPubMed() and call the function
##################################################        
def checkOutput_pubmed(sourcefilePath,leng=20,beBackground=0,beQueryMySQL=1,messageFile='',beSave2SQL=0):    
    ########get the df_inf from outputFile########  
    df_inf=DBManagement.get_df_inf(sourcefilePath)
    
    ########decide if to run pubmed search or not#######
    pdate = df_inf.loc[0, 'Process date']
    pdate = [int(i) for i in pdate.split('/')]
    tdate = datetime.today().strftime('%Y/%m')
    tdate = [int(i) for i in tdate.split('/')]
#    if df_inf.loc[0, 'Process step']=='pubmed' and pdate[0] == tdate[0] and pdate[1] == tdate[1]:
    
    ##############################################
    #check if the data file is older than 3 months
    dateNow=datetime.today().strftime('%Y-%m-%d')
    searchDate=f"{df_inf.loc[0, 'SearchYear']}-{df_inf.loc[0, 'SearchMonth']}-{df_inf.loc[0, 'SearchDay']}"
    searchGap=UsefulTools.date_gap(dateNow, searchDate, 'day')
    
    if searchGap<90 and ((df_inf.loc[0, 'Process step'] == 'pubmed' and df_inf.loc[0, 'Process status(%)']==100) or df_inf.loc[0, 'Process step'] != 'pubmed'):
        print('-'*10)
        print('PubMed update completed!')
        print('-'*10)
        return
    elif searchGap>=90 and df_inf.loc[0, 'Process status(%)']==100:
        df_inf.loc[0, 'Process date'] = datetime.today().strftime('%Y/%m')
        df_inf.loc[0, 'Process step'] = 'pubmed'
        df_inf.loc[0, 'AISummary status(%)'] = 0
        df_inf.loc[0, 'Entity1_startIndex'] = 0
        df_inf.loc[0, 'Entity2_startIndex'] = 0
        DBManagement.update_df_inf(sourcefilePath,df_inf)
        
    ########adjust the parameters for calling getDataFromPubMed() #######
    print('PubMed is being updated ......')
    Entity1_startIndex = df_inf.loc[0, 'Entity1_startIndex']
    Entity2_startIndex = df_inf.loc[0, 'Entity2_startIndex']
    paperStartDate = f"{df_inf.loc[0, 'SearchYear']}/{df_inf.loc[0, 'SearchMonth']}/{df_inf.loc[0, 'SearchDay']}"
    paperEndDate = df_inf.loc[0, 'Process date']
    
    
    getDataFromPubMed(sourcefilePath, paperStartDate, paperEndDate, Entity1_startIndex, Entity2_startIndex, leng,beBackground=beBackground,beQueryMySQL=beQueryMySQL,messageFile=messageFile,beSave2SQL=beSave2SQL)

    
def checkOutput_AISummary(sourcefilePath, leng=20,beBackground=0,messageFile='',beSave2SQL=0):       
    #check pubmed step
    checkOutput_pubmed(sourcefilePath, leng,beBackground=beBackground,messageFile=messageFile,beSave2SQL=beSave2SQL)
    
    if leng>50:#make sure for AISummary, at most save the data every 50 summary process
        leng=50
    
    # print('No check of AISummary!')    
    # return 0
   
    outputFile=UsefulTools.modifyFileName(sourcefilePath, '_output')    
    if not UsefulTools.worksheet_exists(outputFile, 'pubmed'):
        print('No pubmed data!')
        return 0
    ###################################################################
    
    if UsefulTools.isemptyV(UsefulTools.getSpecificColumnIndex(outputFile, 'pubmed', 'Sentence')):#the column 'Sentence' dosenot exist
        start_index = 0
        print('AISummary is being updated ......')
        #---------------------------------#
        if messageFile:#dump message
            DBManagement.dumpMessage(messageFile,'Quality control and information extract from literature, please wait...') 
        #---------------------------------#
        getAISummary(sourcefilePath, outputFile, start_index, leng,beBackground=beBackground)
        col = UsefulTools.getSpecificColumnfromExcel([outputFile], 'pubmed', 'Sentence')

        #---------------------------------#
        if messageFile:#dump message
            DBManagement.dumpMessage(messageFile,f'Data are extracted from {len(col)} references! Compiling relation table, please wait...') 
        #---------------------------------#        
        return len(col)
    #----------------------------------------------------------------#
    col = UsefulTools.getSpecificColumnfromExcel([outputFile], 'pubmed', 'Sentence')
    # OtherValue2Check=[0,'0','error']
    # nGood,nBad=UsefulTools.CountNoEmpty(col, OtherValue2Check=OtherValue2Check)#get the empty or '0' row of 'Sentence' column
    nBad, nGood=UsefulTools.CountShortItems(col, 18)
    print(f'nGood:{nGood}--nBad:{nBad}')
    
    if nBad==0 and nGood>0:#no empty or 0 row:
        print('-'*10)
        print('AISummary update completed!')
        print('-'*10)
        return nGood
    else:
        temp = col.index[col['Sentence'].isna()].tolist()
        if len(temp):
            start_index = temp[0]
        else:
            start_index = 0
    print('AISummary is being updated ......')
    
    #---------------------------------#
    if messageFile:#dump message
        DBManagement.dumpMessage(messageFile,'Quality control and information extraction from literature, please wait...') 
    #---------------------------------#
        
    getAISummary(sourcefilePath, outputFile, start_index, leng,beBackground=beBackground,beSave2SQL=beSave2SQL)
    
    #---------------------------------#
    if messageFile:#dump message
        DBManagement.dumpMessage(messageFile,f'Data are extracted from {len(col)} references! Compiling relation table, please wait...') 
    #---------------------------------# 
    return len(col)
    


def checkOutput_PolarityDirection(sourcefilePath, leng=50,beBackground=0,messageFile='',beSave2SQL=1):  
    
    outputFile=UsefulTools.modifyFileName(sourcefilePath, '_output')
    #check AISummary
    nAISummary=checkOutput_AISummary(sourcefilePath, leng=leng,beBackground=beBackground,messageFile=messageFile)
    
    
    if not UsefulTools.worksheet_exists(outputFile, 'pubmed'):
        print('Warning from checkOutput_PolarityDirection(): No pubmed data!')
        return 0
    ################################################################
    col = UsefulTools.getSpecificColumnfromExcel([outputFile], 'pubmed', 'entity1')
    startIndex_df = UsefulTools.getSpecificColumnfromExcel(outputFile, 'info', 'PolarityDirection_startIndex')
    start_index=startIndex_df.loc[0,'PolarityDirection_startIndex']
    
    nGood,nBad=UsefulTools.CountNoEmpty(col, OtherValue2Check=[0])#get the empty row of 'entity1' column
     
    if start_index<len(col):#not all rows were processed
        # start_index = 0 #redo the whole polarityDirection calculation
        AddPolarityDirection(sourcefilePath, outputFile, start_index, leng=400)  
        #---------------------------------#
        if messageFile:#dump message
            DBManagement.dumpMessage(messageFile,f'{len(col)} reltaion data identified! Summarizing, please wait...') 
        #---------------------------------# 
        ######################################
       
        df = pd.read_excel(outputFile, sheet_name='pubmed')
        if beSave2SQL:
            #save the data to the database
            print('-'*10)
            print('Importing data to database(Table: pubmed)...')
            MySQLManagement.updateTablePubmed(df,cols_to_compare=['Relation Name'],beBackground=beBackground)
            # MySQLManagement.updateTablePubmed(df,cols_to_compare='',beBackground=beBackground)
        else:
            print('Will not save to database pubmed!')
    else:
        print('-'*10)
        print('PolarityDirection update completed!')
        print('-'*10) 
        #---------------------------------#
        if messageFile:#dump message
           DBManagement.dumpMessage(messageFile,f'{len(col)} reltaion data identified! Summarizing, please wait...') 
        #---------------------------------# 

    return len(col)
        
    
def checkOutput_PathSummary(sourcefilePath, leng=50, summaryLength=50, pathlength=2,beBackground=0,messageFile='',beSave2SQL=0):
    
    ########get the df_inf from outputFile########  
    df_inf=DBManagement.get_df_inf(sourcefilePath)
    ##############################################
    #check if the data file is older than 3 months
    dateNow=datetime.today().strftime('%Y-%m-%d')
    searchDate=f"{df_inf.loc[0, 'SearchYear']}-{df_inf.loc[0, 'SearchMonth']}-{df_inf.loc[0, 'SearchDay']}"
    searchGap=UsefulTools.date_gap(dateNow, searchDate, 'day')
    
    if searchGap>90: #new update needed
        beNewUpdate=1
    else:
        beNewUpdate=0
    
    
    outputFile=UsefulTools.modifyFileName(sourcefilePath, '_output')
    checkOutput_PolarityDirection(sourcefilePath, leng,beBackground=beBackground,messageFile=messageFile,beSave2SQL=1)
    
    if not UsefulTools.worksheet_exists(outputFile, 'pubmed'):
        print('Warning from checkOutput_PathSummary(): No pubmed data!')
        return   

    # sourcefile_update_gap = UsefulTools.getUpdateGap(UsefulTools.modifyFileName(sourcefilePath, '_output'))
    if beNewUpdate:#new update needed
        beQueryQL=0 #don't get the answer from Database
    else: 
        beQueryQL=1#get the answer from Database
        
    
    if UsefulTools.worksheet_exists(outputFile,'PathSummary') and not beNewUpdate:#no update needed
        print('-'*10)
        print('No PathSummary update needed!')
        print('-'*10)
        ######################################
        # #update the data to the database 'PathSummary'
        # print('-'*10)
        # print('Importing data to database (table: PathSummary)...')
        # df = pd.read_excel(outputFile, sheet_name='PathSummary')
        # MySQLManagement.updateTablePathSummary(df,beBackground=1)
        #Remove the signle connection nodes from PathWaummary
        if 'shortestPath' in outputFile:# this is for shortestPath analysis
            UsefulTools.removeLeaveNodeRowInExcel(outputFile, workSheet='PathSummary')
        return True
    else:
        print('-'*10)
        print('Conducting path summary...')
        getPathSummary(sourcefilePath, outputFile,pathlength=pathlength,beBackground=beBackground,beSave2SQL=beSave2SQL,beQueryQL=beQueryQL)            
        #---------------------------------#
        if messageFile:#dump message
            DBManagement.dumpMessage(messageFile,f'Generating report, please wait...') 
        #---------------------------------# 
    


def getDataFromPubMed(sourcefilePath, paperStartDate, paperEndDate, Entity1_startIndex, Entity2_startIndex, leng=20,beBackground=0,beQueryMySQL=1,messageFile='',beSave2SQL=0):
    outputFile = UsefulTools.modifyFileName(sourcefilePath, '_output')
    if messageFile:#dump message
        DBManagement.dumpMessage(messageFile,'Literature search is in process, please wait...') 
    QueryPubMed.query_ent1_ent2(sourcefilePath, outputFile, paperStartDate, paperEndDate, Entity1_startIndex, Entity2_startIndex, leng,beBackground=beBackground,beQueryMySQL=beQueryMySQL,beSave2SQL=0)

   
def getAISummary(sourcefilePath, outputfilePath, start_index, leng,beBackground=0,beSave2SQL=0):
    #2. To fetch data from a pubmed file and query OpenAI.
    try:
        df_pubmed = pd.read_excel(outputfilePath, sheet_name='pubmed')
        #    df_pubmed=UsefulTools.getSpecificColumnfromExcel([outputfilePath], 'pubmed', 'SPD')
        # df_info=pd.read_excel(outputfilePath, sheet_name='info')
        # EntityTypes=df_info.at[0,'Entity types']
    except :
        df_pubmed=pd.DataFrame()
        
    if not UsefulTools.isemptyV(df_pubmed):
        QueryOpenAI.summary_from_openai(df_pubmed, sourcefilePath, outputfilePath, start_index, leng,beBackground=beBackground,beSave2SQL=beSave2SQL)

#############################################################       
def AddPolarityDirection(sourcefilePath, outputFile, start_index, leng=200, fDebug=False):
    #################
    currentDir=os.getcwd()
    keywordsFilePath = os.path.join(currentDir,'verb vocabulary.xlsx')
    keywords, nopolarity = HandlingData.getKeywords(keywordsFilePath, False)  # beUpdate = True
    
    ################    
    col = 'TSummary'
    #get the position_A_B_Key 
    df = pd.read_excel(outputFile, 'pubmed')
    df[col] = df['Sentence']
    df['direction'] = df['Entity1 Name'] + ' -> ' + df['Entity2 Name']
    tot = len(df)

    part_df = df[start_index:start_index+leng]
    while len(part_df):
        leng = len(part_df)
        position_A_B_Key, res_df, spe = ProcessText.Entities_Keywords(part_df, keywords, col, fDebug)
        
        ########### get direction and polarity #############
        CalPolarity.calculate_polarity(position_A_B_Key, res_df, nopolarity, col, fDebug)
        CalDirection.calculate_direction(position_A_B_Key, res_df, col, fDebug)
        if len(spe):
            res_df = pd.concat([res_df, spe], ignore_index=True)
        header_df = UsefulTools.getHeader(outputFile, 'pubmed')
        temp_df = res_df[['entity1', 'entity2', 'Effect', 'Relation Name']]
        if 'Effect' in header_df:
            UsefulTools.writeExcle(outputFile, [temp_df], 'pubmed', 'a', startRow=start_index+1, startColumn='entity1',beCopy=1)  #save df to output file          
        else:
            UsefulTools.writeExcle(outputFile, [temp_df], 'pubmed', 'a', startRow=1, startColumn='entity1',beCopy=1)
        
        df_inf=DBManagement.get_df_inf(sourcefilePath)
        df_inf.loc[0, 'Process step'] = 'PolarityDirection'
        df_inf.loc[0, 'Process date'] = datetime.today().strftime('%Y/%m/%d')
        df_inf.loc[0, 'PolarityDirection_startIndex'] = start_index+leng # startIndex+counter

        logFilePath=DBManagement.update_df_inf(sourcefilePath, df_inf)
        print(f'{start_index+leng}/{tot}: {(start_index+leng)*100/tot:3.2f}%')
        processStatus = float(f'{(start_index+leng)/tot*100:3.2f}') 
        if processStatus==100: 
            print('PolarityDirection update completed!')
        
        start_index = start_index + leng
        part_df = df[start_index:start_index+leng]
    ###################################  
    # delete the backup files if any
    UsefulTools.deleteFileCopy([logFilePath,outputFile])

def getPathSummary(sourcefilePath, 
                   outputFile='', 
                   summaryLength=50, 
                   pathlength=2,
                   beBackground=0,
                   beSave2SQL=0,
                   beQueryQL=0,
                   beRemoveLeaveNodeRow=0):
    
    # ################################################################3
    # #old way to get PathSummary
    # ### Load data from a Excel file
    # df_ref = pd.read_excel(outputFile, sheet_name='pubmed')
    # df_ref.dropna(subset=['Relation Name'], inplace=True)       
    # if len(df_ref)>500:
    #     print(f'Too many paths ({len(df_ref)}>500)! PathSummary cannot proceed!')
    #     return
    
    # print('The PathSummary is being updated......')
    # all_paths = DirectedGraph.process(df_ref, pathlength)
    
    # ### Save the result to a csv file
    # all_paths = QueryOpenAI.summary_from_openai_for_paths(all_paths, sourcefilePath, summaryLength,beBackground=beBackground,beSave2SQL=beSave2SQL,beQueryQL=beQueryQL)
    
    # if beQueryQL:
    #     UsefulTools.writeExcle(outputFile, [all_paths], 'PathSummary', 'a',beCopy=1)  #save df to output file   
    # else:
    #     UsefulTools.writeExcle(outputFile, [all_paths], 'PathSummary', 'ow',beCopy=1)  #save df to output file  
        
    # #######################################################################
    #new way to get PathSummary -- update Nov 10 2024
    getPathSummary1(outputFile, sheet2write = 'PathSummary',beForceRegenerate=1)

    df_inf=DBManagement.get_df_inf(sourcefilePath)
    df_inf.loc[0, 'Process date'] = datetime.today().strftime('%Y/%m/%d')
    df_inf.loc[0, 'Process step'] = 'PathSummary'
    logFilePath=DBManagement.update_df_inf(sourcefilePath, df_inf)
    print('The PathSummary update completed!')
    
    #Remove the signle connection nodes from PathWaummary
    if 'shortestPath' in outputFile:# this is for shortestPath analysis
        beRemoveLeaveNodeRow=1
        
    if beRemoveLeaveNodeRow:
       UsefulTools.removeLeaveNodeRowInExcel(outputFile, workSheet='PathSummary')
    
    ###################################  
    # delete the backup files if any
    UsefulTools.deleteFileCopy([logFilePath,outputFile])
  
    
###############################################################
# getPathSummary() get the PathSummary using 'ReltionSummary' data
###############################################################   
def getPathSummary1(outputFile, sheet2write = 'PathSummary',beForceRegenerate=1): 
    
    # outputFile = UsefulTools.modifyFileName(sourcefilePath, '_output')
    
    if not UsefulTools.worksheet_exists(outputFile, 'RelationSummary'):#the worksheet 'RelationSummary' dose not exist
        outputFile=relationSummary(outputFile, 
                        sheet2write = 'RelationSummary',
                        beForceRegenerate=beForceRegenerate)
        
    if UsefulTools.isemptyV(outputFile):
        print(f"RelationSummary data is not available for PathSummary!")
        return ''
     
    if not beForceRegenerate and UsefulTools.worksheet_exists(outputFile, sheet2write):
        print(f'{sheet2write} alreadh done!')
        return outputFile
    try:     
        #read the RelationSummary data into df
        df = pd.read_excel(outputFile, sheet_name='RelationSummary') 
        
        
        def modifyItem(item):
            item = UsefulTools.strV2listV(item)  # Convert list in string to list
            item = UsefulTools.List2String(item, delimiter='', beUnique=1, beIndexed=0)  # Unify item into a single string
            return item  # Ensure to return the modified item
        
        # Deal with Entity1 Name
        Entity1Name = df['Entity1 Name'].tolist()
        modified_listV = []
        for item in Entity1Name:
            modified_item = modifyItem(item)
            modified_listV.append(modified_item)
        Entity1Name = modified_listV
        
        # Deal with Entity2 Name
        Entity2Name = df['Entity2 Name'].tolist()
        modified_listV = []
        for item in Entity2Name:  # Corrected to loop over Entity2Name
            modified_item = modifyItem(item)
            modified_listV.append(modified_item)
        Entity2Name = modified_listV
        
        
        def modifyItem2(item1,item2):
            item2 = UsefulTools.strV2listV(item2)  # Convert list in string to list
            item1 = UsefulTools.strV2listV(item1)  # Convert list in string to list   
            item=UsefulTools.merge_lists(item1, item2, separator='[PMID: ')# merge the two lists into one        
            item = UsefulTools.List2String(item, delimiter=']', beUnique=0, beIndexed=1)  # Unify item into a single string
            return item  # Ensure to return the modified item
        
        #Deal with Sentence and PMID
        Sentence=df['Sentence'].tolist()
        PMID=df['PMID'].tolist()
        
        # Initialize the list to store modified items
        modified_listV = []
        
        for item1, item2 in zip(Sentence, PMID):  # Iterate over both Sentence and PMID
            modified_item = modifyItem2(item1, item2)
            modified_listV.append(modified_item)
        
        # Assign the modified list back to Sentence
        Sentence = modified_listV
        
        #update df for columns of Entity1 Name,Entity2 Name, and Sentence
        df['Entity1 Name'] = Entity1Name
        df['Entity2 Name'] = Entity2Name
        df['Sentence'] = Sentence
        df['length of sentences'] = [len(item) for item in Sentence]
        
        
        # Rename the column 'Entity1' to 'start'
        # Rename columns in a single step to avoid overriding
        df = df.rename(columns={'entity1': 'start','entity2': 'target', 'Count': '#ref', 'Effect': 'polarity', 'Sentence': 'sentences'})
    
        
        # add a column 'paths' 'PureAI Summary' to df
        df['paths']=UsefulTools.merge_lists(df['start'].tolist(), df['target'].tolist(), separator=', ')
        df['PureAI Summary']=df['sentences']
        df['Path Summary']=df['sentences']
        df['Advanced Summary']=df['sentences']
        
        ## Drop columns 'column1' and 'column2'
        # df = df.drop(columns=['#_0', '#_1', '#_-1','edgeColor','PMID','p-value','q-value'])
        df = df.drop(columns=['PMID'])
        
        #save the df to a new worksheet
        status=UsefulTools.writeExcel(outputFile, df, sheet2write,optionMode='ow')
    
        return outputFile
    except Exception as e:
        print(f"Error in Main.getPathSummary1(): {e}")
        return ''

       
###############################################################
# relationSummary() sets the worksheet 'RelationSummary', which summary the relation data in 'pubmed' with stats
#date within RelationSummary is ready for cytoscape
###############################################################   
def relationSummary(outputFile, sheet2write = 'RelationSummary',beForceRegenerate=1,beShowStep=0):    
    # # Generate output file path with modified name
    # outputFile = UsefulTools.modifyFileName(sourcefilePath, '_output')
    
    try: 
        # Define key settings for processing relationships
        header2Check = ['entity1', 'entity2']
        effectValues = [0.0, 1.0, -1.0]
        sheet2read = 'pubmed'
        sheet2write = sheet2write
        header2Add=['Entity1 Name','Entity2 Name','Sentence','PMID']    
        
        # Check if the worksheet exists and skip regeneration if not forced
        if UsefulTools.worksheet_exists(outputFile, sheet2write) and beForceRegenerate == 0:
            return outputFile
    
        # Get unique rows based on entity relationships and categorize by effect
        status = UsefulTools.getUniqueRowsInExcel(
            outputFile, 
            sheet2read, 
            header2Check, 
            sheet2write=sheet2write, 
            header4categorize='Effect', 
            otherValue4categorize=effectValues,
            header2Add=header2Add,
            beShowStep=beShowStep
        )
        
        # Set effect and p-value for unique relationships in the target sheet
        status = StatsModel.set_effect_and_p_value4Excel(
            outputFile, 
            sheet2write, 
            sheet2write
        )
    
        return outputFile
    except Exception as e:
        print(f"Error in Main.relationSummary(): {e}")
        return ''


        
 ###############################################################
 # getDirectedNetworkData() Generates a directed network using source and target files containing relation data.
 ###############################################################      
def getDirectedNetworkData(sourceFilePath,
                           targetFilePath, 
                           outputFilePath=None,
                           workSheet='PathSummary',
                           PvalueThreshName='p-value1',
                           PvalueThresh=0.05,
                           beForceRegenerate=0,
                           optionMode='ow'): 
    """
    Generate a directed network using source and target files containing relation data.
    
    Args:
        sourceFilePath (str): Path to the source file containing relation data with a source item and internal items (e.g., genes).
        targetFilePath (str): Path to the target file containing relation data with a target item and the same internal items (e.g., genes).
        outputFilePath (str, optional): Path for saving the output file. Defaults to the source file path if not provided.
        PvalueThreshName: specify using which p-value for filter the valid relationship data
    
    Returns:
        None: Writes the directed network data to an Excel file.
    """
    # Get relation summary data for source and target files from workSheet
    # sourceFilePath=relationSummary(sourceFilePath, beForceRegenerate=beForceRegenerate)
    # targetFilePath=relationSummary(targetFilePath, beForceRegenerate=beForceRegenerate)    
    sourceFilePath=getPathSummary1(sourceFilePath, sheet2write = workSheet,beForceRegenerate=beForceRegenerate)
    targetFilePath=getPathSummary1(targetFilePath, sheet2write = workSheet,beForceRegenerate=beForceRegenerate)
    
    # Function to read and filter DataFrame based on p-value1
    def load_and_filter_data(filePath):
        try:
            df = pd.read_excel(filePath, sheet_name=workSheet)
            return UsefulTools.filterRows_df(df, [PvalueThreshName], PvalueThresh, option='<=', logic='AND')
        except Exception as e:
            print(f"Error loading or filtering data from {filePath}: {e}")
            return pd.DataFrame()  # Return an empty DataFrame on error

    # Load and filter data from source and target files
    dfs = load_and_filter_data(sourceFilePath)
    dft = load_and_filter_data(targetFilePath)

    if UsefulTools.isemptyV(dfs) or UsefulTools.isemptyV(dft):
        print(f"Error loading or filtering data from {sourceFilePath} or {targetFilePath}.")
        return False  # Return an empty DataFrame on error
    
    # Get the overlapped genes
    overlap_df = UsefulTools.getOverlap(dfs, dft, 'target', columns2Check2='start', beCombineOverlap=1)
    overlapItems = overlap_df.iloc[:, 0].tolist()
    
    # Get rows related to the overlapped genes from dfs and dft
    dfs_filtered = UsefulTools.getRows_df(dfs, 'target', overlapItems, logic='OR', beExactMatch=1, beColumnItemMatch=0)
    dft_filtered = UsefulTools.getRows_df(dft, 'start', overlapItems, logic='OR', beExactMatch=1, beColumnItemMatch=0)

   
    if outputFilePath is None:# Set output file path if not provided
        sourceFileName = Path(sourceFilePath).name
        targetFileName = Path(targetFilePath).name
        sourceFileName=UsefulTools.splitStr(sourceFileName, ['_'])[0]
        targetFileName=UsefulTools.splitStr(targetFileName, ['_'])[0]
        outputfileName=f'DirNet_{sourceFileName}_{targetFileName}'
        outputFilePath = UsefulTools.modifyFileName(sourceFilePath, outputfileName,modifyMode='replace')

    combined_df = pd.concat([dfs_filtered, dft_filtered], ignore_index=True)
    saveWorksheet='DirectNet_'+PvalueThreshName+'_'+str(PvalueThresh)
    status=UsefulTools.writeExcel(outputFilePath, combined_df, saveWorksheet,optionMode=optionMode)
    #remove the duplicated rows
    status=UsefulTools.removeDuplications_excel(outputFilePath, saveWorksheet)
    
    return status

###############################################################
# getVennStats() Generates the Venn related stats using source and target files containing relation data.
###############################################################      
def getVennStats(sourceFilePath, 
                 targetFilePath, 
                 outputFilePath=None, 
                 workSheet='RelationSummary',
                 PvalueThreshName='p-value1',
                 PvalueThresh=0.05,
                 beForceRegenerate=0,
                 n_total=210741): 
    """
    Generate the Venn related stats using source and target files containing relation data.
    
    Args:
        sourceFilePath (str): Path to the source file containing relation data with a source item and internal items (e.g., genes).
        targetFilePath (str): Path to the target file containing relation data with a target item and the same internal items (e.g., genes).
        outputFilePath (str, optional): Path for saving the output file. Defaults to the source file path if not provided.
        workSheet: the name of the worksheet for both target and source files where the relationship data were provided
        PvalueThreshName: specify using which p-value for filter the valid relationship data
    
    Returns:
        None: Writes the VennStats an Excel file.
    """
    # Get relation summary data for source and target files
    sourceFilePath=relationSummary(sourceFilePath, beForceRegenerate=beForceRegenerate)
    targetFilePath=relationSummary(targetFilePath, beForceRegenerate=beForceRegenerate)
    sourceFileName = Path(sourceFilePath).name
    targetFileName = Path(targetFilePath).name
    sourceFileName=UsefulTools.splitStr(sourceFileName, ['_'])[0]
    targetFileName=UsefulTools.splitStr(targetFileName, ['_'])[0]
    
    if outputFilePath is None:# Set output file path if not provided
       outputfileName=f'VENN_{sourceFileName}_{targetFileName}'
       outputFilePath = UsefulTools.modifyFileName(sourceFilePath, outputfileName,modifyMode='replace')
    
    # Function to read and filter DataFrame based on p-value1
    def load_and_filter_data(filePath):
        try:
            df = pd.read_excel(filePath, sheet_name=workSheet)
            return UsefulTools.filterRows_df(df, [PvalueThreshName], PvalueThresh, option='<=', logic='AND')
        except Exception as e:
            print(f"Error loading or filtering data from {filePath}: {e}")
            return pd.DataFrame()  # Return an empty DataFrame on error

    # Load and filter data from source and target files
    dfs = load_and_filter_data(sourceFilePath)
    dft = load_and_filter_data(targetFilePath)
    
    #get the number of reference
    countS = sum(dfs['Count'].tolist()) if not UsefulTools.isemptyV(dfs) else 0    
    countT=sum(dft['Count'].tolist()) if not UsefulTools.isemptyV(dft) else 0
    
    #source and target entity list
    listS=UsefulTools.df2list(dfs, ['entity1','entity2'], beUnique=1)
    listT=UsefulTools.df2list(dft, ['entity1','entity2'], beUnique=1)
    
    if UsefulTools.isemptyV(listS) or UsefulTools.isemptyV(listT):
        print(f"Warnning: No data passed filter opteration from {sourceFilePath} or {targetFilePath}.")
        # return False  # Return an empty DataFrame on error
    
    #get the overlap
    overlap = list(set(set(listS) & set(listT)))
    # print(overlap)
    
    
    ############################################################################
    #save the overlap gene lists to excel
    columnName=f'{sourceFileName}_{targetFileName}_{PvalueThreshName}_{PvalueThresh}'
    dftemp= pd.DataFrame(overlap, columns=[columnName])
    status=UsefulTools.writeExcel(outputFilePath, dftemp, 'Overlap',optionMode='a',startRow=0, startColumn=columnName)
    
    #save the source gene lists to excel
    columnName=f'{PvalueThreshName}_{PvalueThresh}'
    dftemp= pd.DataFrame(listS, columns=[columnName])
    status=UsefulTools.writeExcel(outputFilePath, dftemp, f'{sourceFileName}_unique',optionMode='a', startRow=0,startColumn=columnName)
    
    #save the target gene lists to excel
    columnName=f'{PvalueThreshName}_{PvalueThresh}'
    # print('='*15)
    # print(columnName)
    dftemp= pd.DataFrame(listT, columns=[columnName])
    status=UsefulTools.writeExcel(outputFilePath, dftemp, f'{targetFileName}_unique',optionMode='a', startRow=0,startColumn=columnName)
    
    
    ############################################################################
    #calculate Fisher's exact stats, and save to excel
    # Example values
    n_group1 = len(listS)-1     # Number of source genes
    n_group2 = len(listT)-1      # Number of target genes
    n_overlap = len(overlap)       # Overlap between genes
    n_total = n_total      # Total number of genes tested
    
    # Get Venn stats
    # Get the Fisher's exact test table
    contingency_table = StatsModel.getFisherTestTable(n_group1, n_group2, n_overlap, n_total)

    # Perform Fisher's exact test
    odds_ratio, p_value = StatsModel.perform_fisher_exact_test(contingency_table)


    # Save the combined data   
    #report stats
    data={
        'sourceFileName':sourceFileName,
        'targetFileName':targetFileName,
        'nRef4Source':countS,
        'nRef4Target':countT,
        'nSource':n_group1,
        'nTarget':n_group2,
        'nOverlap':n_overlap,
        'nTotal':n_total,
        'PvalueThreshName':PvalueThreshName,
        'PvalueThresh':PvalueThresh,
        'odds_ratio':odds_ratio,
        'p_value':p_value     
        }
    
    dfStats = pd.DataFrame([data])
    status=UsefulTools.writeExcel(outputFilePath, dfStats, 'VennStats_'+PvalueThreshName,optionMode='a')  
    
    return status
    
    
   
###############################################################
# BatchProcess_getVennStats() Batch generates Venn-related stats using source and target files containing relation data.
###############################################################      
def BatchProcess_getVennStats(sourcePaths, targetPaths, outputFilePath=None, workSheet='RelationSummary', PvalueThreshNames='q-value1', PvalueThreshs=0.05, n_total=210741): 
    """
    Batch generates Venn-related statistics using source and target files containing relation data.
    
    Parameters:
    sourcePaths (list): List of source file paths.
    targetPaths (list): List of target file paths.
    outputFilePath (str): Path to the output file.
    workSheet (str): Worksheet name.
    PvalueThreshNames (str or list): P-value threshold names.
    PvalueThreshs (float or list): P-value thresholds.
    n_total (int): Total number for calculation.
    """
    # Ensure sourcePaths and targetPaths are lists
    if isinstance(sourcePaths, str):
        sourcePaths = [sourcePaths]
    if isinstance(targetPaths, str):
        targetPaths = [targetPaths]
        
    # Ensure PvalueThreshNames and PvalueThreshs are lists
    if isinstance(PvalueThreshNames, str):
        PvalueThreshNames = [PvalueThreshNames]
    if isinstance(PvalueThreshs, (float, int)):
        PvalueThreshs = [PvalueThreshs]
    
    # Process each combination of source and target files
    for sourceFilePath in sourcePaths:
        for targetFilePath in targetPaths:
            if sourceFilePath == targetFilePath:
                continue
            for psvalue in PvalueThreshNames:
                for ps in PvalueThreshs:
                    getVennStats(
                        sourceFilePath,
                        targetFilePath,
                        outputFilePath=outputFilePath,
                        workSheet=workSheet,
                        PvalueThreshName=psvalue,
                        PvalueThresh=ps,
                        beForceRegenerate=0,
                        n_total=n_total
                    )
###############################################################
# BatchProcess_getDirectedNetworkData() Batch generates directed network datab using source and target files containing relation data in 'workSheet'
###############################################################      
def BatchProcess_getDirectedNetworkData(sourcePaths, 
                                        targetPaths,
                                        outputFilePath=None,
                                        workSheet='PathSummary', 
                                        PvalueThreshNames='q-value1', 
                                        PvalueThreshs=0.05, 
                                        beDilateralNet=0,
                                        beForceRegenerate=0): 
    """
    Batch generates directed network data using source and target files containing relation data in the specified worksheet.

    Parameters:
    - sourcePaths (list or str): List of source file paths, or a single source file path.
    - targetPaths (list or str): List of target file paths, or a single target file path.
    - outputFilePath (str, optional): Path to the output file. Default is None.
    - workSheet (str, optional): Worksheet name. Default is 'RelationSummary'.
    - PvalueThreshNames (str or list of str, optional): P-value threshold name(s). Default is 'q-value1'.
    - PvalueThreshs (float or list of float, optional): P-value threshold(s). Default is 0.05.
    - beDilateralNet (int, optional): If set to 1, generates both directed and reverse directed network data. Default is 0.
    """
    
    # Ensure sourcePaths and targetPaths are lists (convert if they are strings)
    if isinstance(sourcePaths, str):
        sourcePaths = [sourcePaths]
    if isinstance(targetPaths, str):
        targetPaths = [targetPaths]
    
    # Ensure PvalueThreshNames and PvalueThreshs are lists (convert if they are strings or single values)
    if isinstance(PvalueThreshNames, str):
        PvalueThreshNames = [PvalueThreshNames]
    if isinstance(PvalueThreshs, (float, int)):
        PvalueThreshs = [PvalueThreshs]
    
    # Process each combination of source and target files
    for sourceFilePath in sourcePaths:
        for targetFilePath in targetPaths:
            if sourceFilePath == targetFilePath:
                continue
            print('======================================================================')
            print(f'Processing {Path(sourceFilePath).name}-->{Path(targetFilePath).name}')
            for ptname in PvalueThreshNames:
                for pt in PvalueThreshs:
                    # Generate directed network data from source to target
                    getDirectedNetworkData(sourceFilePath, 
                                           targetFilePath, 
                                           outputFilePath=outputFilePath, 
                                           workSheet=workSheet,
                                           PvalueThreshName=ptname,
                                           PvalueThresh=pt,
                                           beForceRegenerate=beForceRegenerate,
                                           optionMode='a')
                    # If beDilateralNet is set, generate reverse directed network data
                    if beDilateralNet:
                        getDirectedNetworkData(targetFilePath, 
                                               sourceFilePath, 
                                               outputFilePath=outputFilePath, 
                                               workSheet=workSheet,
                                               PvalueThreshName=ptname,
                                               PvalueThresh=pt,
                                               beForceRegenerate=beForceRegenerate,
                                               optionMode='a')

       
def updateTablePubmedFromExcelOutput(outputFile):
    df = pd.read_excel(outputFile, sheet_name='pubmed')
    #save the data to the database
    print('-'*10)
    print('Importing data to database(Table: pubmed)...')
    MySQLManagement.updateTablePubmed(df,cols_to_compare=['Relation Name'],beBackground=0)
    
    
    
    
    
    
    
