# Supplementary material for: Gene-level connections between anxiety disorders, ADHD, and head and neck cancer: insights from a computational biology approach
Source: Front Psychiatry. 2025 Mar 20;16:1552815. doi: 10.3389/fpsyt.2025.1552815 (PMC11967369; doi:10.3389/fpsyt.2025.1552815)
Supplement: Supplementary file 1 [file DataSheet1.zip › Python pakage/manageGZFile.py]

import gzip
import os

# This file contains functions that mange GZFil


##########################################################
#isCompleteZP(file_path) check if a zip file is complete or not
##########################################################
def isCompleteZP(file_path):
    
    if not os.path.isfile(file_path):#file not exist
        return False
    size_in_bytes = os.path.getsize(file_path)
    print(size_in_bytes)
    
    if size_in_bytes<10:#file is too small
        return False
    
    with gzip.open(file_path, 'rt', encoding='utf-8') as f:
        # Seek to the end of the file
        try:
            f.seek(0, 2) 
            # pos=f.tell()
            return True
            
        except Exception as e:
            return False

##########################################################
#read_last_line_gz(file_path) read the last line of the file
##########################################################
def read_last_line_gz(file_path):
    with gzip.open(file_path, 'rt', encoding='utf-8') as f:
        # Seek to the end of the file
        f.seek(0, 2)
        
        # Find the position of the last newline character
        pos = f.tell()
        backStep=0
        while pos > 0:
            pos -= 1
            backStep+=1
            f.seek(pos)
            if f.read(1) == '\n' and backStep>1:
                break
        
        # Read the last line
        last_line = f.readline().strip()

    return last_line
