# Supplementary material for: Gene-level connections between anxiety disorders, ADHD, and head and neck cancer: insights from a computational biology approach
Source: Front Psychiatry. 2025 Mar 20;16:1552815. doi: 10.3389/fpsyt.2025.1552815 (PMC11967369; doi:10.3389/fpsyt.2025.1552815)
Supplement: Supplementary file 1 [file DataSheet1.zip › Python pakage/ManuscriptDraft.py]

import pandas as pd
import os
from datetime import datetime
import threading
import shutil

try:
    #########not for Django##########
    import UsefulTools
    import DBManagement
    import Main
    import QueryOpenAI
    import MySQLManagement
    import NetworkAnalysis
    
    
except Exception as e:    
    print(e)
    ######### for Django##########
    from . import UsefulTools
    from . import DBManagement
    from . import Main
    from . import QueryOpenAI
    from . import MySQLManagement
    from . import NetworkAnalysis

###########################################################################################
#addIntro2Report() adds Introduction content with corresponding title to the document;
#advancedQuery() get the AnswerDraft for a query based on four items:  Entity1,Entity2,KeyQuestion,Highlights
#AItranslate() translate the inputTxt into targetLanguage
#AIGrammarCheck() check the grammar and spelling of the inputTxt
#AIInspect() check the grammar and spelling of the inputTxt, rephrase if necessary
#AIRephrase() rephrase the inputTxt 
#batchDraftGenerator() gets the batch draft accoring to multiple outlines specified in sourcePath
#checkLangue() check the launge of list or dict inputs to make sure they are in targetLanguage
#isVIPServiceIn24H() check if an user has already used the specified VIP service
#getAdvanceLimit4Study() get the advantage and limitation for discussion according to results file; save results into json file
#getBackgroundKeywords() get the keywords for background search of a topic
#getIntroOutline() get the one-sentence outline based on title for Introduction
#getOutlineKeywords() get the primary and secondary keywords based on an outline (sentence)
#getRelatioinSummary() gets advanced summary accoring to requrirement and save the results in sourcePath
# getResultsSummary() summarize the results file into json file
#getSpecificItemName() get the specific (default: diase) name from sentence
#getVIPServiceRecord() get the status of an service
#reportVIPServiceStatus() report the status of an service
#setDraftSourceFile() set the source file for ManuDraft
#setDiscussionSourceFile()Generate discussion tasks based on the results file
#ShortestPathSearch() get the shortest path between entity1 and entity2
#simpleQuery() query the relationship of two entities 
###########################################################################################

def getIntro4Disease(sourcePath,diseaseName,keywords='',highlights='epidemicology stats',wordLimit=180):
    
    if not len(keywords): #set the default keywords for the instro of a disease
        keywords=['Epidemiology','Prognosis','Risk Factors','Diagnosis','Treatment']

    # #generate source file for process
    sourcePath=DBManagement.generateSourceFile(sourcePath,diseaseName,keywords,'Disease;clinical factors')
    #process to get literature data
    Main.process(sourcePath, 'PathSummary',20)
    
    #######################################
    #get the summarized relation data
    print("Generating the Introduction, please wait...")
    #get the Advanced Summary column
    outputPath=UsefulTools.modifyFileName(sourcePath, '_output') #get the output file
    # df=UsefulTools.getSpecificColumnfromExcel(outputPath, 'PathSummary', ['start','target','Advanced Summary'])
    df=UsefulTools.getSpecificColumnfromExcel(outputPath, 'PathSummary', ['Advanced Summary'])
    df=UsefulTools.dataframe2List(df)
    
    #######################################
    #Query OpenAI with no reference
    wordLimit=min([450,wordLimit])#make sure the wordLimit is not big than 450
    nSentence=round(wordLimit/90)

    message = f"""Please provide the key Global Statistics regarding the epidemiology of {diseaseName} in {nSentence} sentences. """
    response0=QueryOpenAI.getOpenAPIResponse(message, 0)
    
    #Query OpenAI again with both refernce and pure AI answer
    #######################################
    nPara=round(wordLimit/180)
    message = f"""Based on the content given below, please briefly introduce {diseaseName} by using {nPara} paragraph(s) with a word limit of {wordLimit}. 
    Please highlight {highlights}.
    Please cite the original PMIDs after each sentence in the introduction like [PMID:xxx]! Don't put them at the end of the introduction all together!
    
    {response0}
    
    {df} 
    
    Please use ese abbreviation of {diseaseName} if appliable, and keep PMIDs.     
    """ 
    #get the response and save it in data frame
    response=QueryOpenAI.getOpenAPIResponse(message, 0)    
    
    #############################################
    #save the results
    headerName='OneParaSummary'
    df_re=pd.DataFrame({headerName: [response]})
    #save the final summary
    UsefulTools.writeExcle(outputPath, df_re, 'Introduction', optionMode='a', beOpened=1,startRow=0, startColumn= headerName)
    print('-'*10)
    print('Please find the Introduction under the column "OneParaSummary"!')
    print('-'*10)
    
######################################################
#getRelatioinSummary() gets advanced summary accoring to requrirement and save the results in sourcePath
######################################################
def getRelatioinSummary(sourcePath, Entity1Name, Entity2Name,keyQuestion, inputs={}):
  
     default_inputs = {
        'highlights': '', 
        'wordLimit': 100,
        'beOpen':0,
        'beSave':1,
        'messageFile': '',
        'Entity3': '',
        'beReportRef': 1,
        'beRemoveLeaveNodeRow':0
     }
    
     # Update default inputs with user inputs
     for key, value in inputs.items():
        if not UsefulTools.isemptyV(value):
            default_inputs[key] = value   
     
     highlights=default_inputs['highlights']
     wordLimit=default_inputs['wordLimit']
     beOpen=default_inputs['beOpen']
     beSave=default_inputs['beSave']
     messageFile=default_inputs['messageFile']
     Entity3=default_inputs['Entity3']
     beReportRef=default_inputs['beReportRef']
     beRemoveLeaveNodeRow=default_inputs['beRemoveLeaveNodeRow']
     ###########################################################
     # #generate source file for process
     if UsefulTools.isemptyV(Entity3):
         sourcePath=DBManagement.generateSourceFile(sourcePath,Entity1Name,Entity2Name,'Other')
     else:
         sourcePath=DBManagement.generateSourceFile(sourcePath,[Entity1Name,Entity2Name],Entity3,'Other')
         
     #process to get literature data
     # Main.process(sourcePath, 'PathSummary',20)
     try:
        #process to get literature data
        Main.process(sourcePath, 'PathSummary',20,beBackground=0,messageFile=messageFile)  
     except:
         print('-'*10)
         print('Warning: No reference found!') 
         print('-'*10)
         # response='No reference found!'
         # return response
     
     #######################################
     #handle the case when keyQuestion is empty
     if not isinstance(keyQuestion, str): #make sure the keyQuestion is a tring
         keyQuestion=f'summarize the relationship between {Entity1Name} and {Entity2Name}'
     if UsefulTools.isemptyV(keyQuestion):# make sure the keyQuestion is not empty
         keyQuestion=f'summarize the relationship between {Entity1Name} and {Entity2Name}'
     #######################################
     try:
         #get the summarized relation data
         print('-'*10)
         print("Drafting the summary, please wait...")
         #---------------------------------#
         if messageFile:#dump message
             DBManagement.dumpMessage(messageFile,"Drafting the summary, please wait...") 
         #---------------------------------# 
         
         #get the Advanced Summary column
         outputPath=UsefulTools.modifyFileName(sourcePath, '_output') #get the output file
         if beRemoveLeaveNodeRow:#remove the entity2 items connected to only one item from entity1
             UsefulTools.removeLeaveNodeRowInExcel(outputPath, workSheet='PathSummary')
             
         df=UsefulTools.getSpecificColumnfromExcel(outputPath, 'PathSummary', ['Path Summary'])
         #the the reference level list
         df_sentences=UsefulTools.getSpecificColumnfromExcel(outputPath, 'PathSummary', ['sentences'])
         df_sentences = df_sentences.rename(columns={'sentences': 'Relation Summary(See: Relation and Reference Table)'})
         # str_sentences=f'{df_sentences}'
         df_sentences.index=df_sentences.index+1
         # str_sentences=df_sentences.to_string(index=True)
         str_sentences=f'{df_sentences}'
         
         if not UsefulTools.isemptyV(df):
             df=UsefulTools.dataframe2List(df)
         else:
             df=''
     except:
         df=''
         
  
     #######################################
     #Query OpenAI with no reference     
     if not isinstance(highlights, str): #make sure highlights is a string
         highlights=keyQuestion
         
     if UsefulTools.isemptyV(highlights):#make sure highlights is not empty
        highlights=keyQuestion
        
     wordLimit=min([500,wordLimit])#make sure the wordLimit is not big than 450
     nSentence=round(wordLimit/90)
     if keyQuestion==highlights:#no highlighting
         Message2AI=f'Regarding {Entity1Name} and {Entity2Name}, please provide answer to the "Key Question: {keyQuestion}" in {nSentence} sentences.'
     else:
         Message2AI=f'Regarding {Entity1Name} and {Entity2Name}, please provide answer to the "Key Question: {keyQuestion}" in {nSentence} sentences, highlighting "{highlights}".'
         
     print(Message2AI)
     print('----------------')
     response0=QueryOpenAI.getOpenAPIResponse(Message2AI, 0)
     response0=response0+'[AIC bioinformatics database (ABD)]'
     print(response0)
     if UsefulTools.isemptyV(response0) or UsefulTools.search_string('error',response0):#empty or error reply
        response0='error: server is not responding.' 

     if UsefulTools.isemptyV(df):#no reference data, then return summary from AI only
        print('No reference data will be used!')
        response=f"""
{response0}
        
[Kindly be advised that no reference was found to support the connection between the input items .]
        """        
        return response
        
             
     #Query OpenAI again with both refernce and pure AI answer
     #######################################
     nPara=round(wordLimit/250)
     if keyQuestion==highlights:#no highlighting
         message = f"""Based on the following content, please provide answer to the "Key Question: {keyQuestion}" regarding {Entity1Name} and {Entity2Name} into {nPara} paragraph(s) with a word limit of {wordLimit}. 
    
    {df}
    
    Note: 
    1) Some information in the provided content above may not related to the KeyQuestion; Donot cite or use these information.
    2) Please keep the relevant PMID(s) after each sentence within the paragraph in the format like [PMID:xxxx]. Do not place all PMIDs together at the end of the answer!
    3) If applicable, please use the abbreviation of {Entity1Name[0]}.  
        """ 
     else:
         message = f"""Based on the following content, please provide answer to the "Key Question: {keyQuestion}" regarding {Entity1Name} and {Entity2Name} into {nPara} paragraph(s) with a word limit of {wordLimit}, highlighting "{highlights}". 
    
    {df}
    
    Note: 
    1) Some information in the provided content above may not related to the KeyQuestion; Donot cite or use these information.
    2) For a sentence in your answer, if the content above were cited, please put the corresponding PMID immediately after the sentece, in the format: [PMID:xxxx]. 
    3) If no content above was cited in a sentence, don't put PMID after the sentence.
    4) If applicable, please use the abbreviation of {Entity1Name[0]}.  
        """ 
     #get the response and save it in data frame
     response=QueryOpenAI.getOpenAPIResponse(message, 0,modelName="gpt-4o") #use gpt-4o     
     # response=QueryOpenAI.getOpenAPIResponse(message, 0)
     if UsefulTools.search_string('error',response):#the response is 'error'
         response=df.loc[0,'Advanced Summary']         
         if beReportRef:
             response=response +'\n'+str_sentences         
     else:
         if beReportRef:
             response=response0 +'\n'+'\n'+response +'\n'+'\n'+str_sentences
         else:
             response=response0 +'\n'+'\n'+response
         
     
     if not beSave:         
         #---------------------------------#
         if messageFile:#dump message
             DBManagement.dumpMessage(messageFile,response) 
         #---------------------------------# 
         return response
     
     #############################################
      #save the results
     df_re=pd.DataFrame({'OneParaSummary': [response]})    

     #save the final summary
     UsefulTools.writeExcle(outputPath, df_re, "OneParaSummary", optionMode='a', beOpened=beOpen,startRow=0, startColumn= 0)
     print('-'*10)
     print(f'Please find the results in worksheet "OneParaSummary"!')
     print('-'*10)  
     
     #---------------------------------#
     if messageFile:#dump message
        DBManagement.dumpMessage(messageFile,response) 
     #---------------------------------# 
     
     return response
 
     
def batchDraftGenerator0(sourcePath,sheetName='Introduction',wordLimits=180,taskIndex=[]):
     
    df_task = pd.read_excel(sourcePath, sheet_name=sheetName)
    
    if len(taskIndex)>0:#process only the specific task by taskIndex
        # df_task=df_task.tail(1)
        # df_task=df_task.head(taskIndex)
        df_task=df_task.iloc[taskIndex]
    else:
        taskIndex=df_task.index.values
    
    if not len(df_task):#no task to perform
        return None
    
    for i in range(0,len(df_task)):
       try:
        
        df= df_task[i:i+1].reset_index(drop=True)#get the ith frame and reset index to start from 0
        print('-'*10)
        print(f'Processing draft task: {i+1}, please wait...')
        print('-'*10)
        DraftOneTask(sourcePath,df,sheetName,wordLimits)
        i+=1
       except Exception as e:
           print('-'*10)
           print(f'Warning: Processing draft task: {i+1} Failed!') 
           print('-'*10)
           #save the failed task
           UsefulTools.writeExcle(sourcePath, df, 'TaskFailed', optionMode='a')
           i+=1
           continue
      
        
######################################################
#batchDraftGenerator() gets the batch draft accoring to multiple outlines specified in sourcePath
######################################################
def batchDraftGenerator(sourcePath,sheetName='Outline',wordLimits=180,taskIndex=[],messageFile='',Entity3='',Entity3Type='genetic',beReportRef=1,beRemoveLeaveNodeRow=0):
     
    response=[]
    # OutputFilePath=[]
    df_task = pd.read_excel(sourcePath, sheet_name=sheetName)
    
    if len(taskIndex)>0:#process only the specific task by taskIndex
        # df_task=df_task.tail(1)
        # df_task=df_task.head(taskIndex)
        df_task=df_task.iloc[taskIndex]
    else:
        taskIndex=df_task.index.values
    
    if not len(df_task):#no task to perform
        if messageFile:#dump message
            DBManagement.dumpMessage(messageFile,'Something is wrong in getting the task file!')
        return response
    
    for i in range(0,len(df_task)):
        df=df_task.iloc[[i]]
        index=df.index.values[0] #get the index of this task 
        try:        
            print('-'*10)
            print(f'Processing draft task: {index+1}, please wait...')
            print('-'*10)
            if messageFile:#dump message
                DBManagement.dumpMessage(messageFile,'Processing task, please wait...')                
            tempR=DraftOneTask(sourcePath,df,sheetName,wordLimits,messageFile=messageFile,Entity3=Entity3,Entity3Type=Entity3Type,beReportRef=beReportRef,beRemoveLeaveNodeRow=beRemoveLeaveNodeRow)      
            response.append(tempR)
            # OutputFilePath.append(tempOutputFilePath)
        except Exception as e:
            response.append('error: no information found!')
            if messageFile:#dump message
                DBManagement.dumpMessage(messageFile,response)
            print('-'*10)
            print(f'Warning: Processing draft task: {index+1} Failed!') 
            print('-'*10)
            #save the failed task
            UsefulTools.writeExcle(sourcePath, df, 'TaskFailed', optionMode='a')           
            continue       
        
    return response

######################################################
#DraftOneTask() gets the draft for one outline and save the answer in sourcePath, the corresponding line
######################################################    
def DraftOneTask(sourcePath,df,sheetName,wordLimits,messageFile='',Entity3='',Entity3Type='genetic',beReportRef=1,beRemoveLeaveNodeRow=0):  
    
    
    #check if the Answer already exsit or not
    if 'AnswerDraft' in df.columns:
        AnswerDraft=df['AnswerDraft'].iloc[0]
    else:
        AnswerDraft=''
    
    #check if the task has a specific wordLimits
    if 'wordLimits' in df.columns:
        wordLimits0=df['wordLimits'].iloc[0]
        if not UsefulTools.isemptyV(wordLimits0):
            wordLimits=wordLimits0    
        
    #case 2, the file, and query, and answer all exist
    if isinstance(AnswerDraft, str):#the answer is already exist
        if not UsefulTools.search_string('error',AnswerDraft) and len(AnswerDraft)>5:#make sure the answer is not error
            #############################################
            #check if the data in the database or not
            columns_to_check=['DraftType','Entity1','Entity2','KeyQuestion','Highlights']
            response=MySQLManagement.checkDfColInDB(df,columns_to_check,'AnswerDraft',conn='',tableName='AICSearch')
            if len(response)==0 or response=='0':  #save the data to database if not already there
                print('Saving the data to the database (Table: AICSearch)...')
                MySQLManagement.updateTableAICSearch(df,beBackground=1) 
                UsefulTools.deleteFile(messageFile)#already in the database, delete the message file
            #############################################
    
    index=df.index.values[0] #get the index of this task 
    Entity1=UsefulTools.strV2listV(df['Entity1'].iloc[0])
    Entity2=UsefulTools.strV2listV(df['Entity2'].iloc[0])
    # Highlights=UsefulTools.strV2listV(df.loc[index,'Highlights'])
    # DraftType=UsefulTools.strV2listV(df.loc[index,'DraftType'])
    # Message2AI=df.loc[index,'Message2AI']
    Highlights=df['Highlights'].iloc[0]#should be a string variable
    KeyQuestion=df['KeyQuestion'].iloc[0]#should be a string variable
    if not isinstance(Highlights, str):#if not a string, then set it as empty string
        Highlights=''
    if not isinstance(KeyQuestion, str):
        KeyQuestion=''        
        
    sourceCode=UsefulTools.encodeString(Entity1+Entity2)
    if UsefulTools.isemptyV(Entity3):
        fileName=UsefulTools.checkFileName(f'{Entity1[0]}_{Entity2[0]}_{sourceCode}')
    else:
        fileName=UsefulTools.checkFileName(f'{Entity1[0]}_{Entity2[0]}_{sourceCode}_{Entity3Type[0:3]}_shortestPath')
        
    tempResultPath=UsefulTools.modifyFileName(sourcePath, fileName, modifyMode='replace')
    
    #####################################
    #check the database for answer first
    beInDatabase=0
    columns_to_check=['DraftType','Entity1','Entity2','KeyQuestion','Highlights']
    response=MySQLManagement.checkDfColInDB(df,columns_to_check,'AnswerDraft',conn='',tableName='AICSearch')
    if UsefulTools.isemptyV(response,'0'):
        inputs = {
           'highlights': Highlights, 
           'wordLimit': wordLimits,
           'beOpen':0,
           'beSave':1,
           'messageFile': messageFile,
           'Entity3': Entity3,
           'beReportRef': beReportRef,
           'beRemoveLeaveNodeRow':beRemoveLeaveNodeRow
        }
        response=getRelatioinSummary(tempResultPath, Entity1, Entity2,KeyQuestion,inputs)
        
    else:
        beInDatabase=1
    
    #####################################    
    if messageFile:#dump message
        DBManagement.dumpMessage(messageFile,response)
        
    #####################################  
    #save the response and the corresponding title
    df_re=pd.DataFrame({'SummaryTitle': [fileName], 'AnswerDraft': [response]})      
    # sheetName=sheetName+'_Draft'   
    UsefulTools.writeExcle(sourcePath, df_re, sheetName, optionMode='a', beOpened=0, startRow=index+1, startColumn='SummaryTitle')
    print('-'*10)
    print(f'Please find the summary in worksheet: {sheetName}, row: {fileName}!')
    print('-'*10)
    
    #############################################
    #save the data to database if not already there
    if not beInDatabase:
        print('Saving the data to the database (Table: AICSearch)...')
        index=df.index.values[0]#the current index of df
        df.loc[index,'SummaryTitle'] = df_re.loc[0,'SummaryTitle']
        df.loc[index,'AnswerDraft'] = df_re.loc[0,'AnswerDraft']
        MySQLManagement.updateTableAICSearch(df,beBackground=1)   
        # UsefulTools.deleteFile(messageFile)#already in the database, delete the message file   
    
    # resultPath=UsefulTools.modifyFileName(tempResultPath, '_output')
    return response
    
 
#############################################
#AItranslate() translate the inputTxt into targetLanguage
#############################################
def AItranslate(inputTxt,targetLanguage='English'):
    output=processTxtParaByAI(inputTxt,option='translate',option1=targetLanguage)
    return output

#############################################
#AIGrammarCheck() check the grammar and spelling of the inputTxt
#############################################
def AIGrammarCheck(inputTxt):
    return processTxtParaByAI(inputTxt,option='grammarCheck')  

#############################################
#AIRephrase() rephrase the inputTxt 
#############################################
def AIRephrase(inputTxt):
    return processTxtParaByAI(inputTxt,option='rephrase') 

#############################################
#AIInspect() check the grammar and spelling of the inputTxt, rephrase if necessary
#############################################
def AIInspect(inputTxt):
    return processTxtParaByAI(inputTxt,option='RE_GC') 
    
#############################################
#checkLangue() check the launge of list or dict inputs to make sure they are in targetLanguage
#############################################
def checkLangue(inputV, targetLanguage='English'):
    """
    Check the input language to ensure inputs are in the target language.
    Applies grammar checks and translations for string, dict, and list inputs.

    Parameters:
    - inputV: The input value, which can be a string, dict, or list.
    - targetLanguage (str): The target language for translation (default is 'English').

    Returns:
    - The processed input with translations and grammar checks applied.
    """
    # Check if the input is empty
    if UsefulTools.isemptyV(inputV):
        return inputV

    # Check string inputs
    if isinstance(inputV, str):
        if UsefulTools.is_english(inputV) and UsefulTools.search_string('English', targetLanguage):  # For English input, check the grammar
            inputV = AIGrammarCheck(inputV)
        inputV = AItranslate(inputV, targetLanguage=targetLanguage)
        inputV=inputV.rstrip('.')#remove . at the end of the string
        inputV=inputV.strip() #remove space before and after the string
        inputV = UsefulTools.setWordCase(inputV) #make sure the inputV is in all-lower case
        return inputV

    # Check dict inputs
    if isinstance(inputV, dict):
        for key, value in inputV.items():
            if isinstance(value, str):
                if UsefulTools.is_english(value) and UsefulTools.search_string('English', targetLanguage):  # For English value, check the grammar
                    value = AIGrammarCheck(value)
                    value=value.rstrip('.')#remove . at the end of the string
                    value=value.strip() #remove space before and after the string
                    value = UsefulTools.setWordCase(value) #make sure the inputV is in all-lower case
                inputV[key] = AItranslate(value, targetLanguage=targetLanguage)
        return inputV
    
    # Check list inputs
    if isinstance(inputV, list):
        for i in range(len(inputV)):
            if isinstance(inputV[i], str):
                if UsefulTools.is_english(inputV[i]) and UsefulTools.search_string('English', targetLanguage):  # For English value, check the grammar
                    inputV[i] = AIGrammarCheck(inputV[i])                    
                
                value=AItranslate(inputV[i], targetLanguage=targetLanguage)
                value=value.rstrip('.')#remove . at the end of the string
                value=value.strip() #remove space before and after the string
                value = UsefulTools.setWordCase(value) #make sure the inputV is in all-lower case
                inputV[i] = value
            elif isinstance(inputV[i], dict) or isinstance(inputV[i], list):
                inputV[i] = checkLangue(inputV[i], targetLanguage)  # Recursive check for nested dicts/lists
        return inputV
    
    # Return the input if it's of another type
    return inputV


    
########################################################
#advancedQuery() get the AnswerDraft for a query based on four items:  Entity1,Entity2,KeyQuestion,Highlights
#Entity1 is a signle item
#entity2 can be multiple or a signle item
#KeyQuestion and Highights are a string sentence, specifically
#fileDir specify the directory for saving temporary files
########################################################  
def advancedQuery_old(Entity1,Entity2,inputs={}):
    # #make sure the input are in English
    # Entity1=checkLangue(Entity1)
    # Entity2=checkLangue(Entity2)
    # inputs=checkLangue(inputs)
   
    default_inputs = {
        'KeyQuestion': f'Association between {Entity2} and {Entity1}',
        'Highlights': f'Association between {Entity2} and {Entity1}',
        'fileDir': '',
        'wordLimits': 300,
        'beStepMessage': 1,
        'Entity3': '',
        'Entity3Type': 'genetic',
        'BeInitialRun': 0
    }
    
    # Update default inputs with user inputs
    for key, value in inputs.items():
        if not UsefulTools.isemptyV(value):
            default_inputs[key] = value  
            
    fileDir=default_inputs['fileDir']
    wordLimits=default_inputs['wordLimits']
    beStepMessage=default_inputs['beStepMessage']
    Entity3=default_inputs['Entity3']
    Entity3Type=default_inputs['Entity3Type']
    BeInitialRun=default_inputs['BeInitialRun']       
    if UsefulTools.isemptyV(default_inputs['KeyQuestion']):
        KeyQuestion=f'Association between {Entity2} and {Entity1}'
    else:
        KeyQuestion=default_inputs['KeyQuestion']
    if UsefulTools.isemptyV(default_inputs['Highlights']):
        Highlights=KeyQuestion 
    else:
        Highlights=default_inputs['Highlights']
    ###################################################    
    
    try:
        if not len(fileDir):#set the default Directior for the result files
            fileDir=r'./static/Data0'
       
        if '[' in Entity1:
            print("Search target is for one item only!")
            return None
        
        if '[' in Entity2:
            DraftType='BriefIntro'
        else:
            DraftType='RelationSum'
        
        if not UsefulTools.isemptyV(Entity3):
            DraftType=f'ShortestPath_{Entity3Type[0:3]}'
        
        #######################################
         #handle the case when keyQuestion is empty
        if not isinstance(KeyQuestion, str): #make sure the keyQuestion is a tring
            KeyQuestion=f'summarize the relationship between {Entity1} and {Entity2}'
        if len(KeyQuestion)<1:# make sure the keyQuestion is not empty
            KeyQuestion=f'summarize the relationship between {Entity1} and {Entity2}'
        #handle the case when Highlights is empty
        if not isinstance(Highlights, str): #make sure the keyQuestion is a tring
             Highlights=KeyQuestion
        if len(Highlights)<1:# make sure the keyQuestion is not empty
             Highlights=KeyQuestion 
             
        ############################## Remove the spase before and after the input string
        Entity1=Entity1.strip()
        Entity2=Entity2.strip()
        KeyQuestion=KeyQuestion.strip()
        Highlights=Highlights.strip()
        
        df = pd.DataFrame({'DraftType':[DraftType], 
                            'Entity1': [Entity1], 
                            'Entity2': [Entity2],
                            'KeyQuestion':[KeyQuestion],
                            'Highlights':[Highlights]                        
                            })
    
        #########################################    
        #get the unique projectID for this task
        projectID=UsefulTools.encodeString(Entity1+Entity2+KeyQuestion+Highlights)
        if UsefulTools.isemptyV(Entity3):
            messageFile=f'./{projectID}_message.joblib'
        else:
            messageFile=f'./{projectID}_message_shortestPath_{Entity3Type[0:3]}.joblib'
        # print(Entity3)
        # print(messageFile)
        #########################################  
        if UsefulTools.IsFileExist(messageFile) and BeInitialRun: #the first time to run the project
           UsefulTools.deleteFile(messageFile)#delet the file if exist
           
        #message file exist, read the file for the message, and return the message 
        if UsefulTools.IsFileExist(messageFile): #the message file exist
           if UsefulTools.getUpdateGap(messageFile)<60*20:
                AnswerDraft=DBManagement.getDumppedMessage(messageFile)   
                if (Entity1.lower() in AnswerDraft.lower()) or (Entity2.lower() in AnswerDraft.lower()):#the answer is found and saved in AnswerDraft
                    UsefulTools.deleteFile(messageFile)#already get the answerDraft, delete the message file        
                return AnswerDraft 
           else:
                UsefulTools.deleteFile(messageFile)#delete the message file if its too long time not been updated
        
        #########################################
        #check database first to see if the AnswerDraft already exists
        #case 0, the df exist in the database
        columns_to_check = ['DraftType','Entity1','Entity2','KeyQuestion','Highlights']
        AnswerDraft=MySQLManagement.checkDfColInDB(df,columns_to_check,'AnswerDraft',conn='',tableName='AICSearch')
        if not UsefulTools.isemptyV(AnswerDraft, OtherValue2Check=['0']):
            print('Answer is acquired from Database [AICSearch]!')
            UsefulTools.deleteFile(messageFile)#already in the database, delete the message file
            return AnswerDraft
        
        #if the messageFile dose not exist, check database first
        if not UsefulTools.IsFileExist(messageFile):
            DBManagement.dumpMessage(messageFile,'') 
            #case 1, call advancedQuery0 to run in background    
            if beStepMessage:
                thread = threading.Thread(target=advancedQuery0, args=(Entity1,Entity2,KeyQuestion,Highlights,DraftType,messageFile,fileDir,wordLimits,df,Entity3,Entity3Type))
                thread.start()
                messageStr='Project processing started, please wait...'
                if messageFile:#dump message
                    DBManagement.dumpMessage(messageFile,messageStr) 
                return messageStr
            else:#wait till get the return AnswerDraft by runing advancedQuery0
                AnswerDraft=advancedQuery0(Entity1,Entity2,KeyQuestion,Highlights,DraftType,messageFile,fileDir,wordLimits,df,Entity3,Entity3Type)
                return AnswerDraft
            
        # #########################################  
        # #message file exist, read the file for the message, and return the message 
        # AnswerDraft=DBManagement.getDumppedMessage(messageFile)   
        # if (Entity1.lower() in AnswerDraft.lower()) or (Entity2.lower() in AnswerDraft.lower()):#the answer is found and saved in AnswerDraft
        #     UsefulTools.deleteFile(messageFile)#already get the answerDraft, delete the message file        
        # return AnswerDraft 
    
    except:
        messageStr=f"Something is wrong, please try again later!"
        print(messageStr)
        if messageFile:#dump message
            DBManagement.dumpMessage(messageFile,messageStr) 
    # finally:
    #     UsefulTools.deleteFile(messageFile)

#-------------------------------------------------------#
def advancedQuery0_old(Entity1,Entity2,KeyQuestion,Highlights,DraftType,messageFile,fileDir,wordLimits,df,Entity3,Entity3Type):   
              
    filePath = os.path.join(fileDir, Entity1+'.xlsx')
    worksheet='Outline'
    
    #####################################################
    #case 1, the file or the worksheet is not exist
    filePath1=UsefulTools.IsFileExist(filePath,beIgnoreCase=True)
    if not filePath1:# if the file not exist, write df to such a file    
           UsefulTools.writeExcle(filePath, df, worksheet)
           AnswerDraft=batchDraftGenerator(filePath,sheetName=worksheet,wordLimits=wordLimits,messageFile=messageFile,Entity3=Entity3,Entity3Type=Entity3Type)
           return  AnswerDraft
    else:
        filePath=filePath1#use the filePath1 to replace filePath, and isgnore the case
    if not UsefulTools.worksheet_exists(filePath, worksheet):
           UsefulTools.writeExcle(filePath, df, worksheet,optionMode='a')
           AnswerDraft=batchDraftGenerator(filePath,sheetName=worksheet,wordLimits=wordLimits,messageFile=messageFile,Entity3=Entity3,Entity3Type=Entity3Type)
           return  AnswerDraft
        
    
    #case 2, the file exist and query also exist
    #read the existing file for the outlines
    df_task = pd.read_excel(filePath, sheet_name=worksheet)
    df_task.fillna('0', inplace=True)# Replace NaN values with an empty string
    # Check if the row in df2 is contained in df1 using the function
    row_to_check = df.iloc[0]
    columns_to_check = ['DraftType','Entity1','Entity2','KeyQuestion','Highlights']          
    df_index = UsefulTools.is_row_contained(row_to_check, df_task,columns_to_check,ignore_case=True)
    
    
    if len(df_index):#the questions is already exist according to columns_to_check
        AnswerDraft=df_task.loc[df_index[0],'AnswerDraft']
        #case 2, the file, and query, and answer all exist
        if isinstance(AnswerDraft, str):#the answer is already exist
            if not UsefulTools.search_string('error',AnswerDraft) and len(AnswerDraft)>1:#make sure the answer is not error
                #############################################
                #check if the data in the database or not
                columns_to_check=['DraftType','Entity1','Entity2','KeyQuestion','Highlights']
                response=MySQLManagement.checkDfColInDB(df,columns_to_check,'AnswerDraft',conn='',tableName='AICSearch')
                if len(response)==0 or response=='0':  #save the data to database if not already there
                    print('Saving the data to the database (Table: AICSearch)...')
                    MySQLManagement.updateTableAICSearch(df_task.loc[[df_index[0]]],beBackground=1)       
                #############################################
                return AnswerDraft
            else:#case 3, the file and query exist, but answer is not
                AnswerDraft=batchDraftGenerator(filePath,sheetName=worksheet,wordLimits=wordLimits,taskIndex=df_index,messageFile=messageFile,Entity3=Entity3,Entity3Type=Entity3Type)
            return AnswerDraft
    
    #case 4 the file exists, but the query is not there
    #write the df to exsiting file
    UsefulTools.writeExcle(filePath, df, worksheet,optionMode='a')
    AnswerDraft=batchDraftGenerator(filePath,sheetName=worksheet,wordLimits=wordLimits,taskIndex=[len(df_task)],messageFile=messageFile,Entity3=Entity3,Entity3Type=Entity3Type)   
    return AnswerDraft
    
########################################################  
# simpleQuery() query the relationship of two entities 
########################################################  
def simpleQuery(Entity1,Entity2,fileDir=[],wordLimits=180):       
    KeyQuestion=''
    Highlights=''
    inputs = {
        'fileDir': fileDir,
        'wordLimits': wordLimits
    }
    AnswerDraft=advancedQuery(Entity1,Entity2,KeyQuestion,Highlights,inputs=inputs)    
    return AnswerDraft
        
    
######################################################
#batchProcessTxtPara() batch process for rewriting-sentence task; each task if in a row
######################################################
def batchProcessTxtPara(sourcePath,option='rephrase',option1=[],taskIndex=[]):
     
    response=[]
    df_task = pd.read_excel(sourcePath, sheet_name=option)
    
    if isinstance(taskIndex, (int, float)):#convert taskIndex to list of numbers
        taskIndex=[taskIndex]
    if len(taskIndex)>0:#process only the specific task by taskIndex
        df_task=df_task.iloc[taskIndex]
    else:
        taskIndex=df_task.index.values
    
    if not len(df_task):#no task to perform
        return response
    
    for i in range(0,len(df_task)):
        df=df_task.iloc[[i]]
        index=df.index.values[0] #get the index of this task 
        # try:        
        print('-'*10)
        print(f'Processing draft task: {index+1}, please wait...')
        print('-'*10)
        tempR=ProcessOneTxtPara(sourcePath,df,option,option1)      
        response.append(tempR)  
    return response           

######################################################
#ProcessOneTxtPara() rewrite one line and save the answer in sourcePath, the corresponding line
######################################################    
def ProcessOneTxtPara(sourcePath,df,option='rephrase',option1=[]):    
    index=df.index.values[0] #get the index of this task 
    Text2Rephrase=df.loc[index,'inputTxt']#get the text to translate
    if not isinstance(Text2Rephrase, str):#if not a string, then no need to rewrite
       return ''
        
    response=processTxtParaByAI(Text2Rephrase,option=option,option1=option1)
       
    #save the response and the corresponding title
    df_re=pd.DataFrame({ 'outputTxt': [response]})      
    # sheetName=sheetName+'_Draft'   
    UsefulTools.writeExcle(sourcePath, df_re, option, optionMode='a', beOpened=0, startRow=index+1, startColumn='outputTxt')
    print('-'*10)
    print(f'Please find the answer in worksheet: {option}, row: {index+1}!')
    print('-'*10)
    return response           

######################################################
#processTxtParaByAI() process the inputTxt (string text) with specific options:
#option='rephrase','grammarCheck','translate','RE_GC','general','generalVIP'       
######################################################
def processTxtParaByAI(Text2Process,option='rephrase',option1=''):   
       
    #Make sure the input is a string
    if not isinstance(Text2Process, str): 
         print('-'*10)
         print(f'Please check the input:{Text2Process}')
         return ''
     
    #######################################
    if UsefulTools.search_string('rephrase',option):     
        if UsefulTools.has_chinese_characters(Text2Process): #in Chinese
            Message2AI = f"""请改写下面的语句： 
                 
        {Text2Process}      
        """ 
        else:
            Message2AI = f"""Please {option} the content below:
                 
        {Text2Process}      
        """ 
        response=QueryOpenAI.getOpenAPIResponse(Message2AI, 0)        
        return response
    #######################################
    if UsefulTools.search_string('grammarCheck',option):#
        if UsefulTools.all_chinese_characters(Text2Process): #in Chinese
           print('输入为中文!')
           Message2AI = f"""请更正下面语句中任何错别字和语法，只给出更正后的结果:
                 
        {Text2Process}      
        """ 
        else:
            Message2AI = f"""Please correct any grammar errors and typos for the content below and return only the corrected content:
                 
        {Text2Process}      
        """ 
        response=QueryOpenAI.getOpenAPIResponse(Message2AI, 0)        
        return response
  
    #######################################
    if UsefulTools.search_string('RE_GC',option):#grammar, typos, and rephrase
        if UsefulTools.all_chinese_characters(Text2Process): #in Chinese
           print('输入为中文!')
           Message2AI = f"""请更正下面语句中任何错别字和语法，如果有必要，请把语句改写; 只给出更正后的结果:
                 
        {Text2Process}      
        """ 
        else:
            Message2AI = f"""Please correct any grammar errors and typos for the content below, rephrase if necessary; return only the corrected content:
                 
        {Text2Process}      
        """ 
        response=QueryOpenAI.getOpenAPIResponse(Message2AI, 0)        
        return response
    
    #######################################    
    if UsefulTools.search_string('translate',option):
        if len(option1)<1:#
          print(f'Option instruction is needed for {option}')
          return ''
        Message2AI = f"""Please {option} the content below into {option1} and return only the translated content:
                  
       {Text2Process}      
         """
        #English input dose not need to translate to English; same for Chinese input not to Chinese
        if UsefulTools.is_english(Text2Process) and UsefulTools.search_string('English',option1):
            return Text2Process
        if UsefulTools.all_chinese_characters(Text2Process) and UsefulTools.search_string('Chinese',option1):
            return Text2Process
        response=QueryOpenAI.getOpenAPIResponse(Message2AI, 0)        
        return response
    #######################################    
    if UsefulTools.search_string('generalVIP',option):
        Message2AI = f"""Please provide breif answer to the following query:
                  
    {Text2Process}
       """     
        response=QueryOpenAI.getOpenAPIResponse(Message2AI, 0)        
        return response
    #######################################   
    
    #######################################    
    if UsefulTools.search_string('general',option):
        Message2AI = f"""Please provide breif answer to the following query (word limit<100):
                  
        {Text2Process}
        
        Reply 'No information found' only if above query is not related to biology or biomedical or bioinformatics questions. 
         """        
        response=QueryOpenAI.getOpenAPIResponse(Message2AI, 0)        
        return response


######################################################
#processTxtPara() process the inputTxt (string text) with specific options:
#option='rephrase','grammarCheck','translate','general', and 'generalVIP'
#the output will be saved in a tempary excel file with name:Txt_{current_datetime}, Each day the a new temp file will the created to avoiced too large of the file size
#for the same option of same inputTxt, the results will copied as output without calling openAI
######################################################   
def processTxtPara(inputTxt,option='rephrase',option1='',fileDir=[]):
    
    if not len(fileDir):#set the default Directior for the result files
        fileDir=r'../Data_temp'
    
    ############################## Remove the spase before and after the input string
    inputTxt=inputTxt.strip()
    #############################        
    df = pd.DataFrame({'inputTxt':[inputTxt]})
    
    # Get the current date and time
    current_datetime = datetime.now()
    #create the name of current file by time--each hour to have a different name
    # current_datetime = current_datetime.strftime("Rephrase_%Y-%m-%d_%H_.xlsx")
    # current_datetime = current_datetime.strftime("%Y-%m-%d.xlsx")
    current_datetime = current_datetime.strftime("%Y-%m.xlsx")
    fileName=f'Txt_{current_datetime}'    
    filePath=os.path.join(fileDir, fileName)
    worksheet=option
    
    
    #####################################################
    # if UsefulTools.search_string('general',option):#only do this for AIC ask
    #case 0, the df exist in the database
    tempDf=pd.DataFrame({'inputTxt':[inputTxt],'option':[option]})
    outputTxt=MySQLManagement.checkDfColInDB(tempDf,['inputTxt','option'],'outputTxt',conn='',tableName='AICAsk')
    if isinstance(outputTxt, str):#make sure the output is string
        outputTxt=UsefulTools.strV2listV(outputTxt)
    if isinstance(outputTxt, list):#make sure the output is string
        outputTxt=outputTxt[0]
    if len(outputTxt)>5 and outputTxt!='0':
        return outputTxt        
    #####################################################
    
    #case 1, the file or the worksheet is not exist
    if not os.path.isfile(filePath):# if the file not exist, write df to such a file
           UsefulTools.writeExcle(filePath, df, worksheet)
           answer=batchProcessTxtPara(filePath,option=option,option1=option1,taskIndex=[])
           return  answer
    if not UsefulTools.worksheet_exists(filePath, worksheet):
           UsefulTools.writeExcle(filePath, df, worksheet,optionMode='a')
           answer=batchProcessTxtPara(filePath,option=option,option1=option1,taskIndex=[])
           return  answer
    
    #case 2, the file exist and answer also exist
    #read the existing file for the tasks
    df_task = pd.read_excel(filePath, sheet_name=worksheet)
    df_task.fillna('', inplace=True)# Replace NaN values with an empty string
    # Check if the row in df2 is contained in df1 using the function
    row_to_check = df.iloc[0]
    columns_to_check = ['inputTxt']          
    df_index = UsefulTools.is_row_contained(row_to_check, df_task,columns_to_check,ignore_case=True)
    
    
    if len(df_index):#the questions is already exist according to columns_to_check
        if UsefulTools.checkColumnAbnormality(df, 'outputTxt'):
            answer=df_task.loc[df_index[0],'outputTxt']
        else:
            answer=''
        #case 2, the file, and query, and answer all exist
        if isinstance(answer, str):#the answer is already exist
            if not UsefulTools.search_string('error',answer) and len(answer)>1:#make sure the answer is not error
                #save data to database
                df = pd.DataFrame({'inputTxt':[inputTxt],'outputTxt':[answer],'option':[option]})
                print('Saving the data to the database(Table: AICAsk)...')
                MySQLManagement.updateAICAsk(df,beBackground=1)  
                return answer
            else:#case 3, the file and query exist, but answer is not
                answer=batchProcessTxtPara(filePath,option=option,option1=option1,taskIndex=df_index)     
                df = pd.DataFrame({'inputTxt':[inputTxt],'outputTxt':[answer],'option':[option]})
                print('Saving the data to the database(Table: AICAsk)...')
                MySQLManagement.updateAICAsk(df,beBackground=1)  
                return answer
    
    #case 4 the file exists, but the query is not there
    #write the df to exsiting file
    UsefulTools.writeExcle(filePath, df, worksheet,optionMode='a')
    answer=batchProcessTxtPara(filePath,option=option,option1=option1,taskIndex=[len(df_task)])
    
    df = pd.DataFrame({'inputTxt':[inputTxt],'outputTxt':[answer],'option':[option]})
    print('Saving the data to the database(Table: AICAsk)...')
    MySQLManagement.updateAICAsk(df,beBackground=1)  
    return answer


######################################################
#getCommonFactors() get the common factor of entity1 and entity2
#itemType can be genetic, cell process, tissue/organ, or factors (for general common items)
######################################################   
def getCommonFactors(entity1, entity2,itemType='genetic',nFactors=6):
    
    if itemType=='Other':
        itemType='Factor'
    
    if 'genetic' in itemType.lower():
        
        Message2AI = f"""please list the top {nFactors} common {itemType} Factors related to both {entity1} and {entity2}. 
    
    List symbol only. No full name, no word 'gene'.
        """ 
    else:
        Message2AI = f"""please list the top {nFactors} common {itemType} related to both {entity1} and {entity2}. 
    
    List name only. 
        """        
        
    factorList=[]
    try:
        # print(Message2AI)
        response=QueryOpenAI.getOpenAPIResponse(Message2AI, 0)
        # print(response)    
        factorList=UsefulTools.str2List(response)
    except Exception as e:
        print(f'Error in getCommonFactors(): failed to get common factors for {entity1} and {entity2}: {e}') 
        
    
    factorList=UsefulTools.dropItems(factorList, [entity1,entity2]) 
    
    return factorList

######################################################
#ShortestPathSearch() get the shortest path between entity1 and entity2
#itemType can be genetic, cell process, tissue/organ
######################################################   
def ShortestPathSearch(entity1, entity2,inputs={}):
    
    if not isinstance(entity1, list):
        entity1=[entity1]
    if not isinstance(entity2, list):
        entity2=[entity2]     
        
    if len(entity1)>1 or len(entity2)>1:
        ErrorMessage='Error: Only one entity is alowed for each Keyword!'
        print(ErrorMessage)
        return ErrorMessage,'',''
        
    
    default_inputs = {
        'KeyQuestion': f'Association between {entity1[0]} and {entity2[0]}',
        'Highlights': f'the role of {entity2[0]} in {entity1[0]}',
        'itemType': 'genetic',
        'nFactors': 6,
        'fileDir': r'./static/Data0',
        'wordLimits': 300,
        'beStepMessage': 0,
        'BeInitialRun': 1,
        'figurePath':''
    }
        
    # Update default inputs with user inputs
    for key, value in inputs.items():
        if not UsefulTools.isemptyV(value):
            default_inputs[key] = value  
            
    fileDir=default_inputs['fileDir']
    wordLimits=default_inputs['wordLimits']
    beStepMessage=default_inputs['beStepMessage']
    itemType=default_inputs['itemType']
    nFactors=default_inputs['nFactors']
    BeInitialRun=default_inputs['BeInitialRun'] 
    figurePath=default_inputs['figurePath']
     
    if UsefulTools.isemptyV(default_inputs['KeyQuestion']):
        KeyQuestion=f'Association between {entity2} and {entity1}'
        default_inputs['KeyQuestion']=KeyQuestion
    else:
        KeyQuestion=default_inputs['KeyQuestion']
    if UsefulTools.isemptyV(default_inputs['Highlights']):
        Highlights=f'the role of {entity2} in {entity1}'  
        default_inputs['Highlights']=Highlights
    else:
        Highlights=default_inputs['Highlights']
        
    #########################################    
    #get the unique projectID for this task
    projectID=UsefulTools.encodeString(entity1+entity2+[KeyQuestion]+[Highlights]+[itemType])
    Entity3File=f'./{projectID}_Entity3.joblib'
    
    if not UsefulTools.IsFileExist(Entity3File):
        #get the common factors of entity1 and entity2
        Entity3=getCommonFactors(entity1[0], entity2[0],itemType,nFactors)
        DBManagement.dumpMessage(Entity3File,Entity3) 
    else:
        Entity3=DBManagement.getDumppedMessage(Entity3File)
    
    print('*********************')
    print(f'Common factors for {entity1} and {entity2} are: {Entity3}')
    print('*********************')
    
    inputs = {
        'KeyQuestion': KeyQuestion,
        'Highlights': Highlights,
        'fileDir': fileDir,
        'wordLimits': wordLimits,
        'beStepMessage': beStepMessage,
        'Entity3': Entity3,
        'Entity3Type': itemType,
        'BeInitialRun': BeInitialRun
    }   
    # print('Line1005')
    AnswerDraft,figurePath,NetworkFilepath,reportFilePath= advancedQuery(entity1, entity2,inputs)
    # print('Line1008')

    #make sure AnswerDraft is in the format str
    if isinstance(AnswerDraft, list):
        AnswerDraft=AnswerDraft[0]
    
    if (entity1[0].lower() in AnswerDraft.lower()) or (entity2[0].lower() in AnswerDraft.lower()):#the answer is found and saved in AnswerDraft
        UsefulTools.deleteFile(Entity3File)#already get the answerDraft, delete the Entity3File file 
        #plot the shortest path network
        #get the figure path
    # print('Line1023')  
    # print(AnswerDraft)
    # print(figurePath)
    # print(NetworkFilepath)
    
    return AnswerDraft,figurePath,NetworkFilepath,reportFilePath


#############################################################
# plotNetwork(filePath) plot the network using the data from 'PathSummary' worksheet of the results file given in filePath
#############################################################
def plotNetwork(filePath,inputs={}):
    figurePath=''
    default_inputs = {
        'worksheet_node': 'PathSummary',
        'worksheet_edge': 'PathSummary',
        'layout': 'shell_layout',
        'node_label_size': 20,
        'scaling_factor': 3.6,#smaller value makes the nodes to the center
        'edge_width': 0.5,
        'beRemoveLeafNodes': 0,
        'beRemovSinkSourceNodes': 0,
        'arrowStyle': "->",
        'arrowSize': 26,
        'Entity1_color': 'red',
        'Entity2_color': 'orange',
        'Entity1_Shape': 's',
        'Entity2_Shape': 'o',
        'edge_label_size': 20,
        'figureType':'jpg',
        'figureResolution':80,
        'marginFactor':3.8,
        'left_margin': 0.05,  # new margin parameter
        'right_margin': 0.95,  # new margin parameter
        'top_margin': 0.95,  # new margin parameter
        'bottom_margin': 0.05  # new margin parameter
    }
    
    # Update default inputs with user inputs
    for key, value in inputs.items():
        if not UsefulTools.isemptyV(value):
            default_inputs[key] = value  
        
    print(filePath)
    try:
        figurePath=NetworkAnalysis.visualize_pathwayInExcel(filePath, default_inputs)
        reportFilePath=UsefulTools.modifyFileName(figurePath, '',newExtension='.docx')
        NetworkAnalysis.analyze_network_metrics_excel(filePath, default_inputs['worksheet_node'], 'start', 'target', '#ref',reportFilePath)
        
        return figurePath
    except:
        return ''


#############################################################
# getNetworkbyLDM() get the LDM-based network and related data using LDM process
#############################################################
def advancedQuery_test0(geneList1,geneList2=[],inputs={}):
    
    # print('===============================')
    # print(geneList1)
    # print(geneList2)
    # print(inputs)
    # print('===========Line 1074===========')
    
    #####################################
    # Default values for the inputs
    default_inputs = {
        # 'DataDir':'..\Data0',
        'DataDir': r'./static/Data0',
        'DraftType':'RelationSum',
        'KeyQuestion': f'summarize the interaction between these items:{geneList1+geneList2}',
        'Highlights': f'summarize the interaction between these items:{geneList1+geneList2}',
        'worksheet':'Outline',
        'geneFilePath':'',
        'geneSheetName':'',
        'geneColumn':''
    }
    # Update default inputs with user inputs
    for key, value in inputs.items():
        if not UsefulTools.isemptyV(value):
            default_inputs[key] = value  
            
    if len(geneList1)<2 and UsefulTools.isemptyV(geneList2):
        return '',''

    if UsefulTools.isemptyV(geneList2):
        geneList2=geneList1
        print('Entity1 is same as Entity2!')
    
    # Update default inputs with user inputs
    for key, value in inputs.items():
        default_inputs[key] = value  
    
    if not UsefulTools.isemptyV(default_inputs['geneFilePath']):
        geneList1=UsefulTools.getSpecificColumnfromExcel(default_inputs['geneFilePath'], default_inputs['geneSheetName'], default_inputs['geneColumn'])
        geneList1=UsefulTools.dataframe2List(geneList1)
        tempfilename,default_inputs['DataDir'],tempext=UsefulTools.fileParts(default_inputs['geneFilePath'])

    df = pd.DataFrame({'DraftType':[default_inputs['DraftType']], 
                        'Entity1': [geneList1], 
                        'Entity2': [geneList2],
                        'KeyQuestion':[default_inputs['KeyQuestion']],
                        'Highlights':[default_inputs['Highlights']]                        
                        })
    
    #set the source file path
    nGene=len(geneList1)  
    DataDir=default_inputs['DataDir']
    sourceCode=UsefulTools.encodeString(geneList1+geneList2)
    sourcePath= f'{DataDir}/Network_{geneList1[0]}_{geneList2[0]}_{sourceCode}.xlsx'
    worksheet=default_inputs['worksheet']
    
    print(sourcePath)
    print(df)
    print(worksheet)
    #write the source file
    UsefulTools.writeExcle(sourcePath, df, worksheet)
    
    #call process the source file to get summary of the PPI network and the    
    NetworkSummary=batchDraftGenerator(sourcePath,sheetName=worksheet,wordLimits=nGene*100)
    
    #get the PPI pubmed data      
    PPIFileName=f'{geneList1[0]}_{geneList2[0]}_{sourceCode}_output'
    NetworkFilepath=UsefulTools.modifyFileName(sourcePath, PPIFileName, modifyMode='replace')
    NetworkFilepath=modifyOutputFormat(NetworkFilepath)#modify the worksheets
    
    
    #plot the PPI, and return the figurePath
    inputsPara = {
        'worksheet_node': 'Relation Table',
        'worksheet_edge': 'Relation Table',
        'node_label_size': 25,
        'arrowStyle': "fancy",
        'Entity1_color': 'yellow',
        'Entity2_color': 'yellow',
        'Entity1_Shape': 'o',
        'Entity2_Shape': 'o'
    }
    figurePath=plotNetwork(NetworkFilepath,inputsPara)
    
    
    return NetworkSummary,figurePath,NetworkFilepath

#############################################################
# getNetworkbyLDM() get the LDM-based network and related data using LDM process
#############################################################
def getNetworkbyLDM(geneList,inputs={}):
    #####################################
    # Default values for the inputs
    default_inputs = {
        'DataDir':'..\Data0',
        'DraftType':'RelationSum',
        'KeyQuestion': f'summarize the interaction between these items:{geneList}',
        'Highlights': f'summarize the interaction between these items:{geneList}',
        'worksheet':'Outline',
        'geneFilePath':'',
        'geneSheetName':'',
        'geneColumn':''
    }
    
    
    # Update default inputs with user inputs
    for key, value in inputs.items():
        default_inputs[key] = value  
    
    if not UsefulTools.isemptyV(default_inputs['geneFilePath']):
        geneList=UsefulTools.getSpecificColumnfromExcel(default_inputs['geneFilePath'], default_inputs['geneSheetName'], default_inputs['geneColumn'])
        geneList=UsefulTools.dataframe2List(geneList)
        tempfilename,default_inputs['DataDir'],tempext=UsefulTools.fileParts(default_inputs['geneFilePath'])

    
    df = pd.DataFrame({'DraftType':[default_inputs['DraftType']], 
                        'Entity1': [geneList], 
                        'Entity2': [geneList],
                        'KeyQuestion':[default_inputs['KeyQuestion']],
                        'Highlights':[default_inputs['Highlights']]                        
                        })
    #set the source file path
    nGene=len(geneList)  
    DataDir=default_inputs['DataDir']
    sourceCode=UsefulTools.encodeString(geneList+geneList)
    sourcePath= f'{DataDir}/Network_{geneList[0]}_{nGene}items_{sourceCode}.xlsx'
    worksheet=default_inputs['worksheet']
    
    #write the source file
    UsefulTools.writeExcle(sourcePath, df, worksheet)

    #call process the source file to get summary of the PPI network and the    
    NetworkSummary=batchDraftGenerator(sourcePath,sheetName=worksheet,wordLimits=nGene*100)
    
    #get the PPI pubmed data      
    PPIFileName=f'{geneList[0]}_{geneList[0]}_{sourceCode}_output'
    PPIFilepath=UsefulTools.modifyFileName(sourcePath, PPIFileName, modifyMode='replace')
    
    #plot the PPI, and return the figurePath
    inputsPara = {
        'node_label_size': 25,
        'arrowStyle': "fancy",
        'Entity1_color': 'yellow',
        'Entity2_color': 'yellow',
        'Entity1_Shape': 'o',
        'Entity2_Shape': 'o'
    }
    figurePath=plotNetwork(PPIFilepath,inputsPara)
    
    return NetworkSummary,figurePath

#############################################################
# getPPIbyLDM_old() get the PPI network and related data using LDM process
#############################################################
def getPPIbyLDM_0ld(geneList,inputs={}):
    
    geneList=checkLangue(geneList)
    #####################################
    # Default values for the inputs
    default_inputs = {
        'DataDir':'..\Data0',
        'DraftType':'RelationSum',
        'KeyQuestion': f'summarize the interaction between these genes:{geneList}',
        'Highlights': f'summarize the interaction between these genes:{geneList}',
        'worksheet':'Outline',
        'geneFilePath':'',
        'geneSheetName':'',
        'geneColumn':''
    }
    
    # Update default inputs with user inputs
    for key, value in inputs.items():
        default_inputs[key] = value  
    
    if not UsefulTools.isemptyV(default_inputs['geneFilePath']):
        geneList=UsefulTools.getSpecificColumnfromExcel(default_inputs['geneFilePath'], default_inputs['geneSheetName'], default_inputs['geneColumn'])
        geneList=UsefulTools.dataframe2List(geneList)
        tempfilename,default_inputs['DataDir'],tempext=UsefulTools.fileParts(default_inputs['geneFilePath'])

    
    df = pd.DataFrame({'DraftType':[default_inputs['DraftType']], 
                        'Entity1': [geneList], 
                        'Entity2': [geneList],
                        'KeyQuestion':[default_inputs['KeyQuestion']],
                        'Highlights':[default_inputs['Highlights']]                        
                        })
    #set the source file path
    nGene=len(geneList)  
    DataDir=default_inputs['DataDir']
    sourceCode=UsefulTools.encodeString(geneList+geneList)
    sourcePath= f'{DataDir}/PPI_{geneList[0]}_{nGene}Genes_{sourceCode}.xlsx'
    worksheet=default_inputs['worksheet']
    
    #write the source file
    UsefulTools.writeExcle(sourcePath, df, worksheet)

    #call process the source file to get summary of the PPI network and the    
    PPISummary=batchDraftGenerator(sourcePath,sheetName=worksheet,wordLimits=nGene*100)
    
    # print('line1283')
    #Generate report file
    KeyQuestion=default_inputs['KeyQuestion']
    Highlights=default_inputs['Highlights']
    projectID=UsefulTools.encodeString(geneList+[KeyQuestion]+[Highlights])
    reportFilePath=os.path.join(DataDir,f'Report_{projectID}.docx')
    reportFilePath=UsefulTools.writePara2Docx(KeyQuestion, PPISummary, reportFilePath, alignment='center')
    # print('line1290')
    
    #get the PPI pubmed data      
    PPIFileName=f'{geneList[0]}_{geneList[0]}_{sourceCode}_output'
    PPIFilepath=UsefulTools.modifyFileName(sourcePath, PPIFileName, modifyMode='replace')
    
    #plot the PPI, and return the figurePath
    inputsPara = {
        'node_label_size': 25,
        'Entity1_color': 'yellow',
        'Entity2_color': 'yellow',
        'Entity1_Shape': 'o',
        'Entity2_Shape': 'o'
    }
    figurePath=plotNetwork(PPIFilepath,inputsPara)
    
    # print(reportFilePath)
    
    return PPISummary,figurePath,PPIFilepath,reportFilePath

#############################################################
# getPPIbyLDM() get the PPI network and related data using LDM process
#############################################################
def getPPIbyLDM(geneList,inputs={}):    
    
    PPISummary,figurePath,PPIFilepath,reportFilePath=advancedQuery(geneList,inputs=inputs)    
    return PPISummary,figurePath,PPIFilepath,reportFilePath

################################################################
# modifyOutputFormat() modify the worksheet names and header names of specific columns
################################################################
def modifyOutputFormat(filePath):
    try: 
        # filePath=r'C:\Users\12404\Desktop\Home depot\Schizophrenia_PPARD_e6b2dbbbc_gen_shortestPath_output.xlsx'
        finalFilePath=UsefulTools.modifyFileName(filePath, '_4Download')
        if UsefulTools.IsFileExist(finalFilePath,beIgnoreCase=True): #the formatted file exists, then return the formatted file without processing again
            # print('No modification is needed!')
            return finalFilePath
        
        #############################################################################
        print(filePath)
        #deal with the case filePath does not exist
        if not UsefulTools.IsFileExist(filePath,beIgnoreCase=True): #the current file dose not exist
            print('Target file not exist! Try to find correct file with no sourceCode:')
            filename, directory, extension=UsefulTools.fileParts(filePath) #get the file name
            tempStr=UsefulTools.splitStr(filename, ['_']) #split the file name
            filePath1=UsefulTools.replaceWithinStr(filePath,['_'+tempStr[2]],'')#remove the source code from name
            print(filePath1)
            if UsefulTools.IsFileExist(filePath1,beIgnoreCase=True): #the current file exists
                shutil.copy(filePath1, filePath)#copy the filePath1 to filePath
                UsefulTools.deleteFile(filePath1) #delete the old file
                print('The original filename has been renamed to include sourceCode!')      
        #############################################################################   
        #modefy worksheet names
        old_sheet_names=['info','pubmed','PathSummary','OneParaSummary']
        new_sheet_names=['','Reference Table','Relation Table','Network Summary']
        new_file_name='_4Download'
        filePath=UsefulTools.ReplaceSheetName(filePath, old_sheet_names, new_sheet_names,new_file_name)
        
        #Delete a specific worksheet from an Excel file.
        UsefulTools.deleteWorksheet(filePath, 'RelationSummary',beHandleOpenStatus=1) 
        
        #modify column headers
        worksheet2check='Relation Table'
        old_items = ['paths']
        new_items = ['path']
        header2Drop=['Advanced Summary','Path Summary','PureAI Summary','length of sentences']
        UsefulTools.ReplaceHeaderNames(filePath, worksheet2check, old_items, new_items,header2Drop=header2Drop)
        

        
        
        return filePath
    except:
        print('Something wrong in modifyOutputFormat()!')
        return ''

########################################################
#advancedQuery() get the AnswerDraft for a query based on four items:  Entity1,Entity2,KeyQuestion,Highlights
#Entity1 is a list of at least one item
#entity2 is a list that can be empty
#KeyQuestion and Highights are a string sentence, specifically
#fileDir specify the directory for saving temporary files
########################################################  
def advancedQuery(Entity1,Entity2=[],inputs={}):
    # #make sure the input are in English
    Entity1=checkLangue(Entity1)
    Entity2=checkLangue(Entity2)
    # inputs=checkLangue(inputs)
      
    default_inputs = {
        'fileDir': r'./static/Data0',
        'DraftType':'NetworkSum',
        'KeyQuestion': f'summarize the interaction between these items:{Entity1+Entity2}',
        'Highlights': '',
        'wordLimits': 300,
        'beStepMessage': 1,
        'Entity3': '',
        'Entity3Type': '',
        'BeInitialRun': 0,        
        'EntityFilePath':'',
        'EntitySheetName':'',
        'EntityColumn':''
    }
    
    if isinstance(Entity1, str) and not UsefulTools.isemptyV(Entity1): #none empty string
        Entity1=[Entity1]
    if isinstance(Entity2, str) and not UsefulTools.isemptyV(Entity2): #none empty string
        Entity2=[Entity2]   
    
    
    # Update default inputs with user inputs
    for key, value in inputs.items():
        if not UsefulTools.isemptyV(value):
            default_inputs[key] = value  
            
    if len(Entity1)<2 and UsefulTools.isemptyV(Entity2):
        errormsg="There must be either two entities in the 'Primary Keywords' or one entity in 'Primary Keywords' and one in 'Secondary Keywords'."
        print(errormsg)
        return 'errormsg','','',''
    
    Entity3=default_inputs['Entity3']
    #set the wordLimits
    if UsefulTools.isemptyV(Entity2):
        default_inputs['wordLimits']=100*UsefulTools.combinations(len(Entity1), 2)
    else:
        default_inputs['wordLimits']=100*len(Entity1)*len(Entity2)
    
    if default_inputs['wordLimits']<300:
        default_inputs['wordLimits']=300
    
    if not UsefulTools.isemptyV(Entity3):
        default_inputs['wordLimits']=default_inputs['wordLimits']+600
    
    if UsefulTools.isemptyV(Entity2):
        Entity2=Entity1
        print('Entity1 is same as Entity2!')
        
       
    #get the Entity list from file
    if not UsefulTools.isemptyV(default_inputs['EntityFilePath']):
        Entity1=UsefulTools.getSpecificColumnfromExcel(default_inputs['EntityFilePath'], default_inputs['EntitySheetName'], default_inputs['EntityColumn'])
        Entity1=UsefulTools.dataframe2List(Entity1)
        tempfilename,default_inputs['fileDir'],tempext=UsefulTools.fileParts(default_inputs['EntityFilePath'])
    
    #get the parameters needed        
    fileDir=default_inputs['fileDir']
    # wordLimits=default_inputs['wordLimits']
    beStepMessage=default_inputs['beStepMessage']
    Entity3=default_inputs['Entity3']
    Entity3Type=default_inputs['Entity3Type']
    BeInitialRun=default_inputs['BeInitialRun']  
     
    if UsefulTools.isemptyV(default_inputs['KeyQuestion']):
        KeyQuestion=f'summarize the interaction between these items:{Entity1+Entity2}'
        default_inputs['KeyQuestion']=KeyQuestion
    else:
        KeyQuestion=default_inputs['KeyQuestion']
    if UsefulTools.isemptyV(default_inputs['Highlights']):
        Highlights=KeyQuestion 
        default_inputs['Highlights']=Highlights
    else:
        Highlights=default_inputs['Highlights']
    ###################################################    
    
    # try:
              
    DraftType='NetworkSum'
    if (len(Entity1)==1 and len(Entity2)>1) or (len(Entity1)>1 and len(Entity2)==1): #more like a BriefIntro to one item
        DraftType='BriefIntro'
    if len(Entity1)==1 and len(Entity2)==1:
        DraftType='RelationSum'   
    if not UsefulTools.isemptyV(Entity3):#there is an Entity3 as input
        DraftType=f'ShortestPath_{Entity3Type[0:3]}'
    
    #########################################    
    #get the unique projectID for this task
    projectID=UsefulTools.encodeString(Entity1+Entity2+[KeyQuestion]+[Highlights])
    if UsefulTools.isemptyV(Entity3):
        messageFile=f'./{projectID}_message.joblib'
    else:
        messageFile=f'./{projectID}_message_shortestPath_{Entity3Type[0:3]}.joblib'
    default_inputs['messageFile']=messageFile
    
    #update DraftType by projectID
    DraftType=DraftType+projectID
    default_inputs['DraftType']=DraftType        
    
    #set the input data frame for the the file mansucriptDraft
    df = pd.DataFrame({'DraftType':[DraftType], 
                        'Entity1': [Entity1], 
                        'Entity2': [Entity2],
                        'KeyQuestion':[KeyQuestion],
                        'Highlights':[Highlights]                        
                        })
    default_inputs['df']=df
    
    #########################################
    # set the file path for report
    reportFilePath=os.path.join(fileDir,f'Report_{projectID}.docx')
    #########################################  
    if UsefulTools.IsFileExist(messageFile) and BeInitialRun: #the first time to run the project
       UsefulTools.deleteFile(messageFile)#delete the file if exist
       
    #message file exist, read the file for the message, and return the message 
    if UsefulTools.IsFileExist(messageFile): #the message file exist
       if UsefulTools.getUpdateGap(messageFile)<60*20:
            AnswerDraft=DBManagement.getDumppedMessage(messageFile)   
            if (Entity1[0].lower() in AnswerDraft.lower()) or (Entity2[0].lower() in AnswerDraft.lower()):#the answer is found and saved in AnswerDraft
                UsefulTools.deleteFile(messageFile)#already get the answerDraft, delete the message file     
                figurePath,NetworkFilepath=getFilePath4Figure_Output(Entity1,Entity2,fileDir,Entity3Type)
                reportFilePath=UsefulTools.writePara2Docx(KeyQuestion, AnswerDraft, reportFilePath, alignment='center')
                return AnswerDraft,figurePath,NetworkFilepath,reportFilePath
            else:
                return AnswerDraft, '','',''
       else:
            UsefulTools.deleteFile(messageFile)#delete the message file if its too long time not been updated
    
    #########################################
    #check database first to see if the AnswerDraft already exists
    #case 0, the df exist in the database
    columns_to_check = ['DraftType','Entity1','Entity2','KeyQuestion','Highlights']
    AnswerDraft=MySQLManagement.checkDfColInDB(df,columns_to_check,'AnswerDraft',conn='',tableName='AICSearch')
    if not UsefulTools.isemptyV(AnswerDraft, OtherValue2Check=['0']):
        print('Answer is acquired from Database [AICSearch]!')
        UsefulTools.deleteFile(messageFile)#already in the database, delete the message file
        #get the corresponding path for figures and output data
        figurePath,NetworkFilepath=getFilePath4Figure_Output(Entity1,Entity2,fileDir,Entity3Type)
        reportFilePath=UsefulTools.writePara2Docx(KeyQuestion, AnswerDraft, reportFilePath, alignment='center')
        return AnswerDraft,figurePath,NetworkFilepath,reportFilePath
    
    #if the messageFile dose not exist, check database first
    if not UsefulTools.IsFileExist(messageFile):
        DBManagement.dumpMessage(messageFile,'') 
        #case 1, call advancedQuery0 to run in background    
        if beStepMessage:
            thread = threading.Thread(target=advancedQuery0, args=(Entity1,Entity2,default_inputs))
            thread.start()
            messageStr='Project processing started, please wait...'
            if messageFile:#dump message
                DBManagement.dumpMessage(messageFile,messageStr)                     
            return messageStr,'','',''
        else:#wait till get the return AnswerDraft by runing advancedQuery0
            AnswerDraft=advancedQuery0(Entity1,Entity2,default_inputs)
            figurePath,NetworkFilepath=getFilePath4Figure_Output(Entity1,Entity2,fileDir,Entity3Type)
            reportFilePath=UsefulTools.writePara2Docx(KeyQuestion, AnswerDraft, reportFilePath, alignment='center')
            return AnswerDraft,figurePath,NetworkFilepath,reportFilePath

            
    
    # except:
    #     messageStr=f"Something is wrong, please try again later!"
    #     print(messageStr)
    #     if messageFile:#dump message
    #         DBManagement.dumpMessage(messageFile,messageStr) 

#-------------------------------------------------------#
def advancedQuery0(Entity1,Entity2,inputs={}):   
     
    # Default values for the inputs
    default_inputs = {
        'fileDir': r'./static/Data0',
        'DraftType':'RelationSum',
        'KeyQuestion': f'summarize the interaction between these items:{Entity1+Entity2}',
        'Highlights': f'summarize the interaction between these items:{Entity1+Entity2}',
        'worksheet':'Outline',
        'messageFile':'',
        'wordLimits':300,
        'df':'',
        'Entity3':'',
        'Entity3Type':'genetic'  
    }
    
    # Update default inputs with user inputs
    for key, value in inputs.items():
        if not UsefulTools.isemptyV(value):
            default_inputs[key] = value  
    
    #get the paras from updated default_inputs
    fileDir=default_inputs['fileDir']
    DraftType=default_inputs['DraftType']
    KeyQuestion=default_inputs['KeyQuestion']
    Highlights=default_inputs['Highlights']
    worksheet=default_inputs['worksheet']
    messageFile=default_inputs['messageFile']
    wordLimits=default_inputs['wordLimits']
    df=default_inputs['df']
    Entity3=default_inputs['Entity3']
    Entity3Type=default_inputs['Entity3Type']
    
    #set the source file path
    sourceCode=UsefulTools.encodeString(Entity1+Entity2)
    filePath=os.path.join(fileDir,f'Network_{Entity1[0]}_{Entity2[0]}_{sourceCode}.xlsx')
    
    #####################################################
    #case 1, the file or the worksheet is not exist
    filePath1=UsefulTools.IsFileExist(filePath,beIgnoreCase=True)
    if not filePath1:# if the file not exist, write df to such a file    
           UsefulTools.writeExcle(filePath, df, worksheet)
           AnswerDraft=batchDraftGenerator(filePath,sheetName=worksheet,wordLimits=wordLimits,messageFile=messageFile,Entity3=Entity3,Entity3Type=Entity3Type)
           return  AnswerDraft
    else:
        filePath=filePath1#use the filePath1 to replace filePath, and isgnore the case
    if not UsefulTools.worksheet_exists(filePath, worksheet):
           UsefulTools.writeExcle(filePath, df, worksheet,optionMode='a')
           AnswerDraft=batchDraftGenerator(filePath,sheetName=worksheet,wordLimits=wordLimits,messageFile=messageFile,Entity3=Entity3,Entity3Type=Entity3Type)
           return  AnswerDraft
        
    
    #case 2, the file exist and query also exist
    #read the existing file for the outlines
    df_task = pd.read_excel(filePath, sheet_name=worksheet)
    df_task.fillna('0', inplace=True)# Replace NaN values with an empty string
    # Check if the row in df2 is contained in df1 using the function
    row_to_check = df.iloc[0]
    columns_to_check = ['DraftType','Entity1','Entity2','KeyQuestion','Highlights']          
    df_index = UsefulTools.is_row_contained(row_to_check, df_task,columns_to_check,ignore_case=True)
    
    
    if len(df_index):#the questions is already exist according to columns_to_check
        AnswerDraft=df_task.loc[df_index[0],'AnswerDraft']
        #case 2, the file, and query, and answer all exist
        if isinstance(AnswerDraft, str):#the answer is already exist
            if not UsefulTools.search_string('error',AnswerDraft) and len(AnswerDraft)>1:#make sure the answer is not error
                #############################################
                #check if the data in the database or not
                columns_to_check=['DraftType','Entity1','Entity2','KeyQuestion','Highlights']
                response=MySQLManagement.checkDfColInDB(df,columns_to_check,'AnswerDraft',conn='',tableName='AICSearch')
                if len(response)==0 or response=='0':  #save the data to database if not already there
                    print('Saving the data to the database (Table: AICSearch)...')
                    MySQLManagement.updateTableAICSearch(df_task.loc[[df_index[0]]],beBackground=1)       
                #############################################
                return AnswerDraft
            else:#case 3, the file and query exist, but answer is not
                AnswerDraft=batchDraftGenerator(filePath,sheetName=worksheet,wordLimits=wordLimits,taskIndex=df_index,messageFile=messageFile,Entity3=Entity3,Entity3Type=Entity3Type)
            return AnswerDraft
    
    #case 4 the file exists, but the query is not there
    #write the df to exsiting file
    UsefulTools.writeExcle(filePath, df, worksheet,optionMode='a')
    AnswerDraft=batchDraftGenerator(filePath,sheetName=worksheet,wordLimits=wordLimits,taskIndex=[len(df_task)],messageFile=messageFile,Entity3=Entity3,Entity3Type=Entity3Type)   
    return AnswerDraft

########################################################
#getFilePath4Figure_Output() generate the figures according to the results path, which should have the worksheet 'Path Summary'
# figurePath,NetworkFilepath=getFilePath4Figure_Output(Entity1,Entity2,fileDir)
########################################################  
def getFilePath4Figure_Output(Entity1,Entity2,fileDir,Entity3Type=''):
    #get the PPI pubmed data   
    sourceCode=UsefulTools.encodeString(Entity1+Entity2)
    NetworkFileName=f'{Entity1[0]}_{Entity2[0]}_{sourceCode}_output.xlsx'
    if not UsefulTools.isemptyV(Entity3Type):
        NetworkFileName=f'{Entity1[0]}_{Entity2[0]}_{sourceCode}_{Entity3Type[0:3]}_shortestPath_output.xlsx' 
    
    NetworkFilepath=os.path.join(fileDir, NetworkFileName)
    NetworkFilepath=modifyOutputFormat(NetworkFilepath)#modify the worksheets
    
    
    #plot the PPI, and return the figurePath
    inputsPara = {
        'worksheet_node': 'Relation Table',
        'worksheet_edge': 'Relation Table',
        'arrowStyle': "fancy",
        'Entity1_color': 'yellow',
        'Entity2_color': 'yellow',
        'Entity1_Shape': 'o',
        'Entity2_Shape': 'o'
    }
    figurePath=plotNetwork(NetworkFilepath,inputsPara)
    
    
    return figurePath,NetworkFilepath


###################################################################################
# getMessage2AI4getIntroOutline() generate the message2AI for getIntroOutline()
###################################################################################
def getMessage2AI4getIntroOutline(title, method='',results='',mainPoint='',docFilePath=''):    
    #deal with default main points
    mainPoint0='''
    1) Brief intro of the key subjects of the title 
    2) Existing research status in the field and the limitation
    3) Rational to do this study
    4) Hypothesis of the study
    5) The significance of this study
    '''         
    if UsefulTools.isemptyV(mainPoint):
        mainPoint=UsefulTools.extract_contents(content='', item2Search='Main points',filePath=docFilePath,beSave=0)
        mainPoint=UsefulTools.indexString(mainPoint)
        
    if not UsefulTools.isemptyV(mainPoint):
        mainPoint0+=mainPoint   
    
    projectDescription = UsefulTools.readDoc2Str(docFilePath)
    # title0=UsefulTools.extract_sections(projectDescription, item2Search='Title')
    title0=UsefulTools.extract_contents(content='', item2Search='Title',filePath=docFilePath,beSave=0)
    
    if not UsefulTools.isemptyV(projectDescription) and not UsefulTools.isemptyV(title0) and len(title0)>10: # content exist, and tile in the content  
        
        Message2AI=f'''Based on the Project Description below, please provide the 5 main points for a Introduction section of a manuscript:
         
        {projectDescription}
        
Please make sure also cover the following topics:
{mainPoint0}
 
Please list each main point as one sentence, with no explanation or annotation.
        '''
        return Message2AI          
            
    
    if len(title)<10:#the title is not good
        serviceName='Introduction'
        sourceFileName, temp, extension=UsefulTools.fileParts(docFilePath)   
        reportVIPServiceStatus(serviceName,sourceFileName+extension,message='Error: No title found! Please check your uploaded file!',processStartDate=datetime.now().strftime("%Y-%m-%d %H:%M:%S") )    
        return ''
    
    if UsefulTools.isemptyV(method) and UsefulTools.isemptyV(results):
        Message2AI=f'''Based on the [title] below, please provide the 5 main points for a Introduction section of a manuscript:
        
Title: {title} 
        
Please cover the following topics:    
{mainPoint0}

Please list each main point as one sentence, with no explanation or annotation.
        '''
    elif UsefulTools.isemptyV(results): #have method
        Message2AI=f'''Based on the [title and method] below, please provide the 5 main points for a Introduction section of a manuscript:
        
Title: {title} 

Methods: {method}

Please cover the following topics:    
{mainPoint0}

Please list each main point as one sentence, with no explanation or annotation.
        '''
    else: #have both method and results
        Message2AI=f'''Based on the [title, method, and results]\ below, please provide the 5 main points for a Introduction section of a manuscript:
        
Title: {title} 

Methods: {method}

Results: {results}
        
Please cover the following topics:    
{mainPoint0}

Please list each main point as one sentence, with no explanation or annotation.
        '''
        
    return Message2AI

###################################################################################
# getIntroOutline() get the one-sentence outline based on title for Introduction
###################################################################################
#get the outline based on title for Introduction
def getIntroOutline(title,method='',results='',mainPoint='',docFilePath=''):            
    Message2AI=getMessage2AI4getIntroOutline(title=title, method=method,results=results,mainPoint=mainPoint,docFilePath=docFilePath)
       
    outline=[]
    highlight=[]
    
    if UsefulTools.isemptyV(Message2AI):
        print(f'Error in getIntroOutline(): failed to get outline for title {title}!') 
        return outline,highlight 
    
    try:
        response=QueryOpenAI.getOpenAPIResponse(Message2AI, 0,modelName='gpt-4o')  
        outline=UsefulTools.str2List(response)        
        # Generate the highlight same as outline
        highlight = outline
        
        
        #get the disease intro para if any disease name in the title
        diseaseName=getSpecificItemName(title,'Disease')
        if not UsefulTools.isemptyV(diseaseName):
            print(f'Adding outline for {diseaseName} introduction!')
            # Generate the outline based on the disease names
            outlineD = [f'Briefly introduce {name}' for name in diseaseName]
            highlightD = [f'Epidemiology statistics of {name}' for name in diseaseName]
            
            outline=outlineD+outline  
            highlight=highlightD+highlight
        
        return outline,highlight
    
    except Exception as e:
        print(f'Error in getIntroOutline(): failed to get outline for title {title}: {e}') 
        return outline,highlight  
    
###################################################################################
# getIntroSubOutline() get the one-sentence outline based on title and the subTopic for Introduction
###################################################################################
#get the outline based on title for Introduction
def getIntroSubOutline(title,method='',results='', subTopic='intro'):
    
            
    if 'intro' in subTopic:
        Message2AI=f'''For the title below, please find the major key items (<=2) that need introduction in the Introduction section of a manuscript:
        
Title: {title} 

These items should be nouns; return them only with no explanation or annotation.
'''


    outline=[]
    highlight=[]
    try:
        response=QueryOpenAI.getOpenAPIResponse(Message2AI, 0)  
        outline=UsefulTools.str2List(response)        
        # Generate the highlight same as outline
        highlight = outline
        
        
        #get the disease intro para if any disease name in the title
        diseaseName=getSpecificItemName(title,'Disease')
        # Generate the outline based on the disease names
        outlineD = [f'Briefly introduce {name}' for name in diseaseName]
        highlightD = [f'Epidemiology statistics of {name}' for name in diseaseName]
        
        outline=outlineD+outline  
        highlight=highlightD+highlight
        
        return outline,highlight
    
    except Exception as e:
        print(f'Error in getIntroOutline(): failed to get outline for title {title}: {e}') 
        return outline,highlight        
    
###################################################################################
# getOutlineKeywords() get the primary and secondary keywords based on an outline (sentence)
###################################################################################
def getOutlineKeywords(outline,keywordPool=''):
    
    #for introduction
    if UsefulTools.isemptyV(outline):
        print(f'Error in getOutlineKeywords(): No outline!') 
        return [],[]
    
    diseaseName=getSpecificItemName(outline,itemType='disease')
    if 'introdu' in outline and not UsefulTools.isemptyV(diseaseName):#outline has introdu, and diseaseName in the outline
        Pkeywords=diseaseName
        # Skeywords=['Epidemiology statistics', 'Prognosis', 'Risk Factors', 'Treatment','etiology']
        Skeywords=['Epidemiology statistics', 'Risk Factors', 'Treatment']
        return Pkeywords, Skeywords
    
    if not UsefulTools.isemptyV(keywordPool):
        
        Message2AI=f''' Please use minimum (<=3) meaningful relation pairs to replace the following sentence:
        
        {outline}
        
        Return these relation pairs only, in the format like (keyword A, keyword B),(keyword A, keyword C)...
        
        Keywords should be nouns, and use the keywords in the following list in priority
        {keywordPool}        
    '''
    else:
        Message2AI=f''' Please use minimum (<=3) meaningful relation pairs to replace the following sentence:
        
        {outline}
        
        Return these relation pairs only, in the format like (keyword A, keyword B),(keyword A, keyword C)...
        
        Keywords should be nouns.      
    '''
    
    Pkeywords=[]
    Skeywords=[]
    
    try:
        response=QueryOpenAI.getOpenAPIResponse(Message2AI, 0) 
        Pkeywords, Skeywords=UsefulTools.getEntityList(response,0)#get the keywords keep original items, even with duplications
        Pkeywords, Skeywords=UsefulTools.organizeList(Pkeywords, Skeywords)
        return Pkeywords, Skeywords
    except Exception as e:
        print(f'Error in getOutlineKeywords(): failed to get keywords for outline: {outline}: {e}') 
        print(response)
        return Pkeywords, Skeywords
              
 
 
###################################################################################
# setDraftSourceFile() set the source file for ManuDraft
###################################################################################
def setDraftSourceFile(title, inputs={}):        
    # Default values for the inputs
    default_inputs = {
        'fileDir': r'../Data0',
        'worksheet': 'Introduction',
        'sourceFileName':'',
        'beForceRegenerate':0,
        'method': '',
        'results': '',
        'wordLimits': 150         
    }
    
    # Update default inputs with user inputs
    for key, value in inputs.items():
        if not UsefulTools.isemptyV(value):
            default_inputs[key] = value  
    
    # Get the parameters
    method = default_inputs['method']
    results = default_inputs['results']
    wordLimits = default_inputs['wordLimits']
    fileDir = default_inputs['fileDir']
    worksheet = default_inputs['worksheet']
    beForceRegenerate = default_inputs['beForceRegenerate']
    sourceFileName=default_inputs['sourceFileName']
    
    # Get the outline for the intro in list of strings
    if UsefulTools.isemptyV(sourceFileName):
        outLine,highlight  = getIntroOutline(title, method=method, results=results)
    else:
        docFilePath = os.path.join(fileDir, f'{sourceFileName}')        
        outLine,highlight  = getIntroOutline(title, method=method, results=results,docFilePath=docFilePath)
        if UsefulTools.isemptyV(outLine):
            print(f'Error in setDraftSourceFile(): No outline!') 
            return ''
    
    nLine = len(outLine)
    DraftType = 'RelationSum'  
    
    if UsefulTools.isemptyV(sourceFileName):#no sourceFile given, give it default name
        projectID = UsefulTools.encodeString(title.lower())  # Get the project ID unique to the title
        filePath = os.path.join(fileDir, f'ManuDraft_{projectID}.xlsx')  # Set the IntroDraft file path
    else:
        filePath = os.path.join(fileDir, f'{sourceFileName}')  # Set the IntroDraft file path
        filePath=UsefulTools.modifyFileName(filePath, '',newExtension='.xlsx')
    
    nExistTask=UsefulTools.getEndRowIndex(filePath, worksheet)
    
    if nExistTask>3 and (not beForceRegenerate): #file outlines already exist, if no force regenerate, do nothing
        print('Attention: Source file already exists! No updation!')
        return filePath
    
    # Initialize a list to accumulate data for the entire dataframe
    data = []
    keywordPool=getBackgroundKeywords(title)#get the keyword pool for the title
    for i in range(nLine):
        print(f'Processing outline {i+1}, please wait...')
        KeyQuestion = outLine[i]        
        Entity1, Entity2 = getOutlineKeywords(KeyQuestion, keywordPool=keywordPool)
        
        #set the word limit
        if 'introdu' in KeyQuestion:
            wordLimits_temp=250
        else:
            wordLimits_temp=wordLimits
        
        # Append each row as a dictionary to the data list
        data.append({
            'DraftType': DraftType,
            'Entity1': Entity1,
            'Entity2': Entity2,
            'KeyQuestion': KeyQuestion,
            'Highlights': highlight[i],
            'SummaryTitle': DraftType,
            'AnswerDraft': '',
            'wordLimits':wordLimits_temp            
        })
    
    # Create the full dataframe after the loop
    df = pd.DataFrame(data)
    
    # Write the file to the IntroDraft file
    UsefulTools.writeExcel(filePath, df, worksheet, optionMode='ow')
    
    return filePath
    
###################################################################################
# generateIntro() generate the introduction and report to an .docx file
###################################################################################
def generateIntro(title='', inputs={}):        
    # Default values for the inputs
    default_inputs = {
        'costInDays':600,
        'fileDir': r'../Data0',
        'worksheet': 'Introduction',
        'beForceRegenerate':0,
        'sourceFileName':'',
        'outputFileName':'',
        'method': '',
        'results': '',
        'wordLimits': 150,
        'processStartDate': datetime.now().strftime("%Y-%m-%d %H:%M:%S"),
        'beCheckDB':1 #check the task/file within the VIPService DB
    }
    
    # Update default inputs with user inputs
    for key, value in inputs.items():
        if not UsefulTools.isemptyV(value):
            default_inputs[key] = value  
     
    #is a student account, 
    sourceFileName=default_inputs['sourceFileName']
    worksheet=default_inputs['worksheet']
    wordLimits=default_inputs['wordLimits']
    beForceRegenerate=default_inputs['beForceRegenerate']
    processStartDate=default_inputs['processStartDate']
    costInDays=default_inputs['costInDays']
    fileDir=default_inputs['fileDir']
    beCheckDB=default_inputs['beCheckDB']
    outputFileName=default_inputs['outputFileName']
    
    #check the title of the project
    if UsefulTools.isemptyV(title):
        #get the title from the source file
        docFilePath= os.path.join(fileDir, sourceFileName)  # Set the IntroDraft file path
        # projectDescription = UsefulTools.readDoc2Str(docFilePath)
        # title=UsefulTools.extract_sections(projectDescription, item2Search='Title')
        title=UsefulTools.extract_contents(content='', item2Search='Title',filePath=docFilePath,beSave=0)
    if UsefulTools.isemptyV(title):#check again to make sure title was extracted
        print('Error in generateIntro(): Please provide title for the project.')
        return False
        
    
    
    #set up the message
    reportStartMessage='In process'
    reportDoneMessage='Report ready'
    reportFailMessage='Process failed'
    serviceName='Introduction'
    dateNow=datetime.now().strftime("%Y-%m-%d %H:%M:%S")
    ####################################################
    if beCheckDB: #check the task/file within the VIPService DB
        #before start, check the status of the current project    
        dfTemp=getVIPServiceRecord(serviceName,sourceFileName,columns_to_check=['serviceName','sourceFileName'],columns_to_report='')
        status=dfTemp.loc[0,'status']
        email=dfTemp.loc[0,'Email']
        ####################################
        if MySQLManagement.isStudentAccout(email):
            costInDays=int(costInDays/10)
        ####################################
        
        processStartDate=dfTemp.loc[0,'processStartDate']
        if UsefulTools.isemptyV(processStartDate):#not processed yet
            processStartDate=dateNow 
        
        uploadGap=UsefulTools.date_gap(processStartDate, dateNow, timeUnit='hour')
        
        # 1) report for this project is done; and not to force regenerate
        # 2) report is being started within 1.5 hours
        # 3) report failed, and last process date<10
        if (
        (reportDoneMessage in status and not beForceRegenerate) or
        (reportStartMessage in status and uploadGap < 1.5) or
        (reportFailMessage in status and uploadGap < 10)
        ):
            print('==================')
            print(f'Status from DB: {status}')
            print('Report file already exist! No new generation is required!')
            return True
            
        #before start, update status first
        #update the service status--process started
        reportVIPServiceStatus('Introduction',sourceFileName,message=reportStartMessage,processStartDate=processStartDate) #update report started   
    #####################################################
    #set the source file path
    sourceFilePath=setDraftSourceFile(title, inputs=inputs)
    if UsefulTools.isemptyV(sourceFilePath):
        print('Error in generateIntro(): not enough information to create sourceFile!')
        reportVIPServiceStatus('Introduction',sourceFileName,message=reportFailMessage,processStartDate=processStartDate) #update report failed
        return False
    
    #####################################################
    #get the task from the input
    df_task = pd.read_excel(sourceFilePath, sheet_name=worksheet)
    
    #get the index task
    # indexEnd=UsefulTools.getRowInDf(df_task, ['KeyQuestion'], ['hypothesi'],returnIndexOnly=1)
    # taskIndex = slice(0, indexEnd)
    # taskIndex=[i for i in range(0, indexEnd[0])]
    # taskIndex=[i for i in range(indexEnd[0],len(df_task))]
    taskIndex=[i for i in range(0, len(df_task))]
    
    #####################################################
    #call bacth process to generate results
    batchDraftGenerator(sourceFilePath,sheetName=worksheet,wordLimits=wordLimits,taskIndex=taskIndex,beReportRef=0)
    
    ########################################
    #report the summary to a .docx file
    inputs = {
        'mode':'overwrite', 
        'title':title,
        'contentType': 'Introduction',
        'outputFileName':outputFileName
    }
    reportFilePath=addIntro2Report(sourceFilePath,worksheet,inputs=inputs)
    
    if beCheckDB: #check the task/file within the VIPService DB
        #update the service status
        reportVIPServiceStatus('Introduction',
                               sourceFileName,
                               reportFilePath=reportFilePath,
                               message=reportDoneMessage,
                               processStartDate=processStartDate) #update report done
       
        #make the payement for the account
        if not UsefulTools.isemptyV(email):
           # print(email)
           paymentStatus= MySQLManagement.nDayPayement(email, nDay=costInDays)
           if paymentStatus:
               print(f'Payment has been made on behalf of the account {email}!')        
    return True

###################################################################################
# addIntro2Report() adds Introduction content with corresponding title to the document;
# the content and title are from excel file
###################################################################################    
def addIntro2Report(sourceFilePath,worksheet, inputs={}):        
    # Default values for the inputs
    default_inputs = {
        'outputFileName':'',
        'headerOutline':'KeyQuestion',
        'headerContent':'AnswerDraft',
        'mode':'append', 
        'alignment':'left',
        'worksheet': 'Introduction',
        'beNewline':0,
        'title':'',
        'contentType': 'Introduction'
    }
    
    # Update default inputs with user inputs
    for key, value in inputs.items():
        if not UsefulTools.isemptyV(value):
            default_inputs[key] = value 
            
    worksheet=default_inputs['worksheet']
    headerOutline=default_inputs['headerOutline']
    headerContent=default_inputs['headerContent']
    mode=default_inputs['mode']
    alignment=default_inputs['alignment']
    beNewline=default_inputs['beNewline']
    title=default_inputs['title']
    contentType=default_inputs['contentType']
    outputFileName=default_inputs['outputFileName']
    
    if UsefulTools.isemptyV(outputFileName):
        reportFilePath=UsefulTools.modifyFileName(sourceFilePath, '_Introduction',newExtension='.docx') 
    else:
        tempfilename, extension = os.path.splitext(outputFileName)
        reportFilePath=UsefulTools.modifyFileName(sourceFilePath, tempfilename,modifyMode='replace',newExtension='.docx') 
        
    diseaseName=getSpecificItemName(title,itemType='disease')    
    wordLimit_Intro=400+(len(diseaseName)-1)*50#update the wordlimit according to the number of disease
    
    try:
        #get the task from the input
        df_task = pd.read_excel(sourceFilePath, sheet_name=worksheet)    
        paraContent=df_task[headerContent].tolist()
        paraContent = [item.replace('[AIC bioinformatics database (ABD)]', '') for item in paraContent]
        paraOutline=df_task[headerOutline].tolist()
        # paraTitle = ['' for _ in paraTitle]  # Sets all titles to ''
        message2AI = f'''Please reorganize the {contentType} below of a manuscript according to the outline:
        
        Note:
            1) Keep the introduction of subjects (e.g., diseases) brief (<100 words); focus more on the association description of them.
            2) Each association description between two subjects from previous studies should use one independent paragraph (>100 words); keep the cited relevant PMIDs as they are.
            3) Present the hypothesis and significance of the study as the last paragraph; any association description should be moved up to the paragraphs above it.
            4) Keep the overall word limit between ({wordLimit_Intro} and {wordLimit_Intro + 100}).
            5) Return the revised {contentType} content only.
    
        ######################################
        Title: 
        {title}
        
        Outline:
        {paraOutline}
        
        {contentType}:
        {paraContent}
        '''

        response=QueryOpenAI.getOpenAPIResponse(message2AI, 1,modelName="gpt-4o")       
        
        UsefulTools.writePara2Docx(title,response,reportFilePath,mode=mode, alignment=alignment,beNewline=beNewline)
        #generate a seperate Introduction file
        filePath=UsefulTools.modifyFileName(reportFilePath, 'Introductioin','replace')
        UsefulTools.writePara2Docx(title,response,filePath,mode=mode, alignment=alignment,beNewline=beNewline)
        
        return reportFilePath
    except Exception as e:
        print(f'Error in add2Report(): failed to add the content to {reportFilePath}: {e}') 
        return False
    
    
    
###################################################################################
# getSpecificItemName() get the specific (default: diase) name from sentence
###################################################################################
def getSpecificItemName(sentence,itemType='disease'):   
       
    Message2AI = f'''Please list all the {itemType} names in the sentence below:

Sentence: {sentence} 

Please list the disease name only, with no explanation or annotation.
'''
    # Initialize empty lists for disease names and outline
    diseaseName = []
   
    try:
        # Get the disease names from the sentence
        response = QueryOpenAI.getOpenAPIResponse(Message2AI, 0)  
        diseaseName = UsefulTools.splitStr(response,delimiters=[',',';']) 
        if UsefulTools.isemptyV(diseaseName):
            print(f'{itemType} was not identified in the given content!')
        else:
            print(f'{itemType} identified: {diseaseName}')
        return diseaseName
    except Exception as e:
        print(f'Error in getDiseaseNameInSentence(): failed to get disease names for sentence {sentence}: {e}') 
        return diseaseName

    
 ###################################################################################
 # getBackgroundKeywords() get the keywords for background search of a topic
 ###################################################################################
def getBackgroundKeywords(title ,method='',results=''):      
    
    title=title.lower()
    # keywordPoolPath=    
    if UsefulTools.isemptyV(method) and UsefulTools.isemptyV(results):
        Message2AI=f''' To study the project below, necessary background search need to be done:
        
        Project Title: "{title}"
        
        Please list the necessary item pairs (<=40) to search, like (keyword A, keyword B), (keyword A, keyword C), and so on. No explaination or annotation.
        '''
    elif UsefulTools.isemptyV(results): 
        Message2AI=f''' To study the project below, necessary background search need to be done:
        
        Project Title: "{title}"
        
        Project Method: "{method}"
        
        Please list the necessary item pairs (<=40) to search, like (keyword A, keyword B), (keyword A, keyword C), and so on. No explaination or annotation.
        '''
    else:
        Message2AI=f''' To study the project below, necessary background search need to be done:
        
        Project Title: "{title}"
        
        Project Method: "{method}"
        
        Project Results: "{results}"
        
        Please list the necessary item pairs (<=40) to search, like (keyword A, keyword B), (keyword A, keyword C), and so on. No explaination or annotation.
        '''
    
    Pkeywords=[]
    Skeywords=[]
    
    try:
        response=QueryOpenAI.getOpenAPIResponse(Message2AI, 0,modelName="gpt-4o") 
        Pkeywords, Skeywords=UsefulTools.getEntityList(response,0)#get the keywords keep original items, even with duplications
        return list(set(Pkeywords+Skeywords))
    except Exception as e:
        print(f'Error in getBackgroundKeywords(): failed to get keywords for outline: {title}: {e}') 
        print(response)
        return []
 
#################################################################################
# reportVIPServiceStatus() report the status of an service
# uploadDate=datetime.now().strftime("%Y-%m-%d %H:%M:%S")
#################################################################################
def reportVIPServiceStatus(serviceName, 
                           sourceFileName, 
                           Email='', 
                           uploadDate='', 
                           processStartDate='',
                           message='',
                           reportFilePath='',
                           cols_to_compare=''):
    # Generate file paths
    sourceFilePath = f'/static/{serviceName}/{sourceFileName}' 
    reportDoneMessage='Report ready'
    if reportDoneMessage not in message:#not done, then no report file path
        reportFilePath = ['']
    # else:
    #     reportFilePath = UsefulTools.modifyFileName(sourceFilePath, '_output')

    # Create the data dictionary with all parameters
    data = {
        'serviceName': serviceName,
        'sourceFileName': sourceFileName,
        'sourceFilePath': sourceFilePath,
        'reportFilePath': reportFilePath,
        'uploadDate': uploadDate,
        'Email': Email,
        'status': message,
        'processStartDate':processStartDate        
    }

    # Remove any items from data that are empty
    data = {key: value for key, value in data.items() if not UsefulTools.isemptyV(value)}
    
    print(data)

    # Convert the filtered dictionary to a DataFrame
    df = pd.DataFrame(data, index=[0])

    # Update the table with the new data
    MySQLManagement.updateTableVIPService(df, cols_to_compare=cols_to_compare)

    
#################################################################################
# getVIPServiceRecord() get the status of an service
#columns_to_report can also be 'reportFilePath'
#################################################################################
def getVIPServiceRecord(serviceName,sourceFileName,Email='',status='',columns_to_check=['Email','sourceFilePath'],columns_to_report=''):    
    
    data2Check={'Email': Email,
                'sourceFilePath':f'/static/{serviceName}/{sourceFileName}',
                'status': status,
                'sourceFileName':sourceFileName,
                'serviceName': serviceName
                }
    
    # Extract values from data2Check based on columns_to_check
    containStr = [data2Check[col] for col in columns_to_check if col in data2Check]       
    df=MySQLManagement.readTableVIPService(containStr,columns_to_check=columns_to_check,columns_to_report=columns_to_report)
    return df

#################################################################################
# isVIPServiceIn24H() checks if a user has already used the specified VIP service 
# within the last 24 hours.
#################################################################################
def isVIPServiceIn24H(serviceName, Email):
    try:
        # Define parameters for the query
        queryParams = [Email, serviceName]
        
        # Retrieve upload dates from the VIP service table
        uploadDate = MySQLManagement.readTableVIPService(
            queryParams, columns_to_check=['Email', 'serviceName'], columns_to_report='uploadDate'
        )

        # Remove empty values from the upload dates
        uploadDate = UsefulTools.removeElements(uploadDate, item2remove=[''])
        # print(uploadDate)

        # If there are no upload dates, return False
        if UsefulTools.isemptyV(uploadDate):
            return False

        # Get the current date and time
        dateNow = datetime.now().strftime("%Y-%m-%d %H:%M:%S")

        # Calculate the time gap in hours between the upload dates and now
        timeGap = UsefulTools.date_gap(uploadDate, dateNow, 'hour')
        
        print(timeGap)

        # Check if any of the time gaps are less than 24 hours
        return min(timeGap) < 24
    
    except Exception as e:
        # Handle potential errors gracefully
        print(f"An error occurred: {e}")
        return False

   
def generate_Results_summary_message(resultsStr):
    """
    Generate a message template requesting a summary of results in a specific JSON format.
    
    Parameters:
    - resultsStr: The results content that needs to be summarized.
    
    Returns:
    - A formatted string to be used for generating AI response instructions.
    """
    
    Message2AI = f'''Based on the Results content below, please summarize the results into bullet points, and respond in JSON format like this:
    
    {{
      "results": [
        {{
          "summary": "summary of the result bullet point",
          "details": [
            "details 1",
            "details 2"
            // more details
          ],
          "keywords": ["Keyword 1", "Keyword 2", "Keyword 3", "..."],
          'methods': ['Method used in the "summary"']
        }}    
      ]
    }}
    
Note: 
1) "summary": A brief description of the bullet point in one sentence.
2) "details": The details of the bullet point (one or more), each in a short sentence.
3) "keywords": 
    A. Should only be the major 'subject' and 'object' mentioned in the 'summary'.
    B. Avoid using confusing abbreviations for keywords, particularly those with two or fewer characters, to ensure clarity in PubMed searches.
                
Please return the JSON format response only, exactly as it should be in a JSON file.
                            
=================================
Results content is listed below:

{resultsStr}    
    
'''

    return Message2AI


def generate_DiscussionBP_message(resultsStr,discussionPoints=''):
    """
    Generate a message template requesting discussion points in a specific JSON format.
    
    Parameters:
    - resultsStr: The results content that needs to be discussed.
    
    Returns:
    - A formatted string to be used for generating AI response instructions.
    """
    
    if UsefulTools.isemptyV(discussionPoints):
    
        Message2AI = f'''Based on the results content below, please generate discussion bullet points, and respond in JSON format like this:
        
        {{
          "discussionPoints": [
            {{
              "type": "Comparison",
              "KeyQuestion": "Discuss the significance of findings on 'keyword 1' and 'keyword 2', compare with previous relevant studies, and explain any conflicts if present.",
              "Highlights": "Details of the key findings discussed in the KeyQuestion; keep the statistics if any.",
              "keywords": ["keyword 1", "keyword 2"],
              "methods": ["Any method involved in the results to discuss"]
            }},
            {{
              "type": "Mechanism",
              "KeyQuestion": "Discuss the mechanism underlying the association between 'keyword1' and 'keyword2'.",
              "Highlights": "Details of the key findings discussed in the KeyQuestion.",
              "keywords": ["keyword 1", "keyword 2"],
              "methods": ["Any method involved in the results to discuss"]
            }}
          ]
        }}
        
    Note:
    1) "type": Should only be "Comparison" or "Mechanism".
        A. "Comparison": Compare our findings with previously reported findings.
        B. "Mechanism": Discuss the potential mechanism underlying the findings.
    2)  "KeyQuestion":
        A. Should be concise, focusing on only two 'subjects'.
        B. List all necessary KeyQuestions. 
        C. Rank order these discussion points to put relevant ones next to each other
    3) "keywords": 
        A. Should only be the 'subjects' involved in the discussion point.
        B. Avoid using confusing abbreviations for keywords, particularly those with two or fewer characters, to ensure clarity in PubMed searches.
       
    Please return the JSON format response only, exactly as it should be in a JSON file.
                                
    =================================
    Results content is listed below:
    
    {resultsStr}        
        
    '''
    else:
        Message2AI = f'''Based on the results content below, please generate discussion bullet points, and respond in JSON format like this:
        
        {{
          "discussionPoints": [
            {{
              "type": "Comparison",
              "KeyQuestion": "Discuss the significance of findings on 'keyword 1' and 'keyword 2', compare with previous relevant studies, and explain any conflicts if present.",
              "Highlights": "Details of the key findings discussed in the KeyQuestion; keep the statistics if any.",
              "keywords": ["keyword 1", "keyword 2"],
              "methods": ["Any method involved in the results to discuss"]
            }},
            {{
              "type": "Mechanism",
              "KeyQuestion": "Discuss the mechanism underlying the association between 'keyword1' and 'keyword2'.",
              "Highlights": "Details of the key findings discussed in the KeyQuestion.",
              "keywords": ["keyword 1", "keyword 2"],
              "methods": ["Any method involved in the results to discuss"]
            }}
          ]
        }}
        
    Note:
    1) "type": Should only be "Comparison" or "Mechanism".
        A. "Comparison": Compare our findings with previously reported findings.
        B. "Mechanism": Discuss the potential mechanism underlying the findings.
    2)  "KeyQuestion":
        A. Should be concise, focusing on only two 'subjects'.
        B. List all necessary KeyQuestions. 
        C. Rank order these discussion points to put relevant ones next to each other
    3) "keywords": 
        A. Should only be the 'subjects' involved in the discussion point.
        B. Avoid using confusing abbreviations for keywords, particularly those with two or fewer characters, to ensure clarity in PubMed searches.
       
    Please return the JSON format response only, exactly as it should be in a JSON file.
                                
    =================================
    Results content is listed below:
    
    {resultsStr} 

    =================================
    Please make sure you cover the following discussion points:
    
    {discussionPoints}
        
    '''
    
    return Message2AI

#############################################################################
#generate_DiscussionAL_message() Generate a template message requesting discussion points of advantages and limitations in a specific JSON format.
#############################################################################
def generate_DiscussionAL_message(resultsStr,methodsStr):
    """
    Generate a template message requesting discussion points of advantages and limitations in a specific JSON format.
    
    Parameters:
    - resultsStr: The results content that needs to be discussed.
    
    Returns:
    - A formatted string to be used for generating an AI response in JSON format.
    """
    
    message_to_ai = f'''Based on the results and methods content below, please generate Advantage and Limitations of the current study, and respond in JSON format like this:
    
    {{
      "discussionPoints": [
        {{
          "Advantage": "Advantage of the method and results presented in this study; One paragraph; wordlimit < 150"
          "Limitations": "Limitation of the method and results presented in this study; One paragraph; wordlimit < 150"
        }}
      ]
    }}
    
Please return the response in the specified JSON format only, as it should appear in a JSON file.
                            
=================================
Materials and Methods:
{methodsStr} 
    
Results:
{resultsStr}    
    
'''
    
    return message_to_ai

#############################################################################
#generate_DiscussionSummaryPara_message() Generate a template message generating the summary para(first para) of Discussion section in a specific JSON format.
#############################################################################
def generate_DiscussionSummaryPara_message(resultsStr,introStr):
    """
    Generate a template message requesting discussion points of summary in a specific JSON format.
    
    Parameters:
    - resultsStr: The results content that needs to be discussed.
    - introStr: The introduction of the study
    
    Returns:
    - A formatted string to be used for generating an AI response in JSON format.
    """
    
    message_to_ai = f'''Based on the Introduction and Results content below, please generate a short summary of the current study, and respond in JSON format like this:
    
    {{
      "discussionPoints": [
        {{
          "Summary": "Summary of the study in one para; wordlimit < 150 "
        }}
      ]
    }}
 
Note:
    
1) Please highlight the problems solved, corresponding to any hypothesis in the Introduction; 
2) Please return the response in the specified JSON format only, as it should appear in a JSON file.


    
                            
=================================
Materials and Methods:
{introStr} 
    
Results:
{resultsStr}    
    
'''
    
    return message_to_ai


#################################################################################
# getDiscussionPoints() get tge bullet points for discussion according to results file; save results into json file
#################################################################################
def getResultBulletPoints(resultsFilePath, beForceRegenerate=0):
    try:
        # Modify the file name to get the corresponding JSON file path
        jsonFilePath = UsefulTools.modifyFileName(resultsFilePath, '_resultsBP', newExtension='.json')
        
        # Check if the JSON file already exists and if regeneration is not forced
        if UsefulTools.IsFileExist(jsonFilePath) and not beForceRegenerate:
            print('Json file exists! No new generation!')
            return jsonFilePath
        
        # Read the results from the .docx file
        resultsStr = UsefulTools.readDoc2Str(resultsFilePath)
        
        if not resultsStr:
            raise ValueError("The results file is empty or could not be read.")
        
        # Generate the message summary for the AI process
        Message2AI = generate_Results_summary_message(resultsStr)
        # Message2AI = generate_DiscussionPoints_message(resultsStr)
        
        if not Message2AI:
            raise ValueError("Failed to generate a summary message for AI processing.")
        
        # Get the OpenAI response
        # response = QueryOpenAI.getOpenAPIResponse(Message2AI, 0, modelName="gpt-4o")
        response = QueryOpenAI.getOpenAPIResponse(Message2AI, 0)
        
        if not response:
            raise ValueError("Failed to get a response from OpenAI.")
        
        # Clean up the response string to make it ready for the JSON file
        response = UsefulTools.clearStr4Json(response)  
        
        # Save the cleaned response to a JSON file
        UsefulTools.save_string_to_txt(jsonFilePath, response)        
        
        return jsonFilePath

    except FileNotFoundError:
        print(f"Error: The file {resultsFilePath} was not found.")
        return None
    except PermissionError:
        print(f"Error: Permission denied for accessing {resultsFilePath}.")
        return None
    except ValueError as ve:
        print(f"Value Error: {ve}")
        return None
    except Exception as e:
        print(f"An unexpected error occurred: {e}")
        return None
    
#################################################################################
# getDiscussionPoints() get tge bullet points for discussion according to results file; save results into json file
#################################################################################
def getDiscussionPoints(resultsFilePath,discussionPoints='', beForceRegenerate=0):
    try:
        # Modify the file name to get the corresponding JSON file path
        jsonFilePath = UsefulTools.modifyFileName(resultsFilePath, '_discussionBP', newExtension='.json')
        
        # Check if the JSON file already exists and if regeneration is not forced
        if UsefulTools.IsFileExist(jsonFilePath) and not beForceRegenerate:
            print('Json file exists! No new generation!')
            return jsonFilePath
        
        # Read the results from the .docx file
        resultsStr = UsefulTools.readDoc2Str(resultsFilePath)
        
        if not resultsStr:
            raise ValueError("The results file is empty or could not be read.")
        
        # #get the results bullet points
        # resultsBPFilePath=getResultBulletPoints(resultsFilePath, beForceRegenerate=0)
        
        # Generate the message for the AI process
        # Message2AI = generate_DiscussionBP_message(UsefulTools.json_to_string(resultsBPFilePath))
        Message2AI = generate_DiscussionBP_message(resultsStr,discussionPoints=discussionPoints)
        
        if not Message2AI:
            raise ValueError("Failed to generate a summary message for AI processing.")
        
        # Get the OpenAI response
        response = QueryOpenAI.getOpenAPIResponse(Message2AI, 0, modelName="gpt-4o")
        # response = QueryOpenAI.getOpenAPIResponse(Message2AI, 0)
        
        if not response:
            raise ValueError("Failed to get a response from OpenAI.")
        
        # Clean up the response string to make it ready for the JSON file
        response = UsefulTools.clearStr4Json(response)
        
        # Save the cleaned response to a JSON file
        UsefulTools.save_string_to_txt(jsonFilePath, response)
        
        return jsonFilePath

    except FileNotFoundError:
        print(f"Error: The file {resultsFilePath} was not found.")
        return None
    except PermissionError:
        print(f"Error: Permission denied for accessing {resultsFilePath}.")
        return None
    except ValueError as ve:
        print(f"Value Error: {ve}")
        return None
    except Exception as e:
        print(f"An unexpected error occurred: {e}")
        return None

#################################################################################
 # getSummaryPara4Discussion() get the summary para for discussion according to results and background file; save results into json file
 #################################################################################
def getSummaryPara4Discussion(resultsFilePath,IntrofilePath, beForceRegenerate=0):
     try:
         # Modify the file name to get the corresponding JSON file path
         jsonFilePath = UsefulTools.modifyFileName(resultsFilePath,'_discussionSummaryPara', newExtension='.json')
         
         # Check if the JSON file already exists and if regeneration is not forced
         if UsefulTools.IsFileExist(jsonFilePath) and not beForceRegenerate:
             print('Json file exists! No new generation!')
             return jsonFilePath
         
         # Read the results and methods from the .docx file
         resultsStr = UsefulTools.readDoc2Str(resultsFilePath)
         introStr=UsefulTools.readDoc2Str(IntrofilePath)
         
         
         if not resultsStr:
             raise ValueError("The results file is empty or could not be read.")
         
        
         # Generate the message for the AI process
         Message2AI = generate_DiscussionSummaryPara_message(resultsStr,introStr)
         
         if not Message2AI:
             raise ValueError("Failed to generate a summary message for AI processing.")
         
         # Get the OpenAI response
         response = QueryOpenAI.getOpenAPIResponse(Message2AI, 0, modelName="gpt-4o")
         # response = QueryOpenAI.getOpenAPIResponse(Message2AI, 0)
         
         if not response:
             raise ValueError("Failed to get a response from OpenAI.")
         
         # Clean up the response string to make it ready for the JSON file
         response = UsefulTools.clearStr4Json(response)
         
         # Save the cleaned response to a JSON file
         UsefulTools.save_string_to_txt(jsonFilePath, response)
         
         return jsonFilePath

     except FileNotFoundError:
         print(f"Error: The file {resultsFilePath} was not found.")
         return None
     except PermissionError:
         print(f"Error: Permission denied for accessing {resultsFilePath}.")
         return None
     except ValueError as ve:
         print(f"Value Error: {ve}")
         return None
     except Exception as e:
         print(f"An unexpected error occurred: {e}")
         return None   
     
 #################################################################################
 # getAdvanceLimit4Study() get the advantage and limitation for discussion according to results file; save results into json file
 #################################################################################
def getAdvanceLimit4Study(resultsFilePath,methodsFilePath, beForceRegenerate=0):
     try:
         # Modify the file name to get the corresponding JSON file path
         jsonFilePath = UsefulTools.modifyFileName(resultsFilePath,'_discussionAL', newExtension='.json')
         
         # Check if the JSON file already exists and if regeneration is not forced
         if UsefulTools.IsFileExist(jsonFilePath) and not beForceRegenerate:
             print('Json file exists! No new generation!')
             return jsonFilePath
         
         # Read the results and methods from the .docx file
         resultsStr = UsefulTools.readDoc2Str(resultsFilePath)
         methodsStr=UsefulTools.readDoc2Str(methodsFilePath)
         
         
         if not resultsStr:
             raise ValueError("The results file is empty or could not be read.")
         
        
         # Generate the message for the AI process
         Message2AI = generate_DiscussionAL_message(resultsStr,methodsStr)
         
         if not Message2AI:
             raise ValueError("Failed to generate a summary message for AI processing.")
         
         # Get the OpenAI response
         response = QueryOpenAI.getOpenAPIResponse(Message2AI, 0, modelName="gpt-4o")
         # response = QueryOpenAI.getOpenAPIResponse(Message2AI, 0)
         
         if not response:
             raise ValueError("Failed to get a response from OpenAI.")
         
         # Clean up the response string to make it ready for the JSON file
         response = UsefulTools.clearStr4Json(response)
         
         # Save the cleaned response to a JSON file
         UsefulTools.save_string_to_txt(jsonFilePath, response)
         
         return jsonFilePath

     except FileNotFoundError:
         print(f"Error: The file {resultsFilePath} was not found.")
         return None
     except PermissionError:
         print(f"Error: Permission denied for accessing {resultsFilePath}.")
         return None
     except ValueError as ve:
         print(f"Value Error: {ve}")
         return None
     except Exception as e:
         print(f"An unexpected error occurred: {e}")
         return None   
     
#################################################################################
# getResultsSummary() summarize the results file into json file
#################################################################################
def getResultsSummary(resultsFilePath, beForceRegenerate=0):
    try:
        # Modify the file name to get the corresponding JSON file path
        jsonFilePath = UsefulTools.modifyFileName(resultsFilePath, '', newExtension='.json')
        
        # Check if the JSON file already exists and if regeneration is not forced
        if UsefulTools.IsFileExist(jsonFilePath) and not beForceRegenerate:
            print('Json file exists! No new generation!')
            return jsonFilePath
        
        # Read the results from the .docx file
        resultsStr = UsefulTools.readDoc2Str(resultsFilePath)
        
        if not resultsStr:
            raise ValueError("The results file is empty or could not be read.")
        
        # Generate the message for the AI process
        Message2AI = generate_Results_summary_message(resultsStr)
        
        if not Message2AI:
            raise ValueError("Failed to generate a summary message for AI processing.")
        
        # Get the OpenAI response
        response = QueryOpenAI.getOpenAPIResponse(Message2AI, 0, modelName="gpt-4o")
        
        if not response:
            raise ValueError("Failed to get a response from OpenAI.")
        
        # Clean up the response string to make it ready for the JSON file
        response = UsefulTools.clearStr4Json(response)
        
        # Save the cleaned response to a JSON file
        UsefulTools.save_string_to_txt(jsonFilePath, response)
        
        return jsonFilePath

    except FileNotFoundError:
        print(f"Error: The file {resultsFilePath} was not found.")
        return None
    except PermissionError:
        print(f"Error: Permission denied for accessing {resultsFilePath}.")
        return None
    except ValueError as ve:
        print(f"Value Error: {ve}")
        return None
    except Exception as e:
        print(f"An unexpected error occurred: {e}")
        return None


#################################################################################
# setDiscussionSourceFile()Generate discussion tasks based on the results file
#################################################################################
def setDiscussionSourceFile(resultsFilePath,discussionPoints='', beForceRegenerate=0):
    """
    Generate discussion tasks based on the contents of a JSON file.

    Parameters:
    - resultsFilePath: Path to the file from which results are described.

    Returns:
    - The path to the source Excel file containing discussion tasks.
    """
    try:
        # # Summarize the results into a .json file
        # jsonFilePath = getResultsSummary(resultsFilePath)
        #get the discussion bullet points
        jsonFilePath=getDiscussionPoints(resultsFilePath,discussionPoints=discussionPoints)

        if not jsonFilePath or not UsefulTools.IsFileExist(jsonFilePath):
            raise FileNotFoundError(f"Failed to generate or locate the JSON file: {jsonFilePath}")

        # Modify the file name to get the source Excel file path
        sourceFilePath = UsefulTools.modifyFileName(resultsFilePath, '', newExtension='.xlsx')
        worksheetName = 'Discussion'

        # Check if the worksheet exists and does not require regeneration
        if UsefulTools.worksheet_exists(sourceFilePath, worksheetName) and not beForceRegenerate:
            print('Source file exists! No new generation!')
            return sourceFilePath

        # Load the JSON data and convert it to a DataFrame
        df = UsefulTools.json_to_dataframe(jsonFilePath, sectionName='discussionPoints')

        if df.empty:
            raise ValueError("The JSON data is empty or could not be converted to a DataFrame.")

        # Initialize a list to store data for each task
        tasks = []

        # Iterate over each row in the DataFrame
        for index, row in df.iterrows():
           
            # Prepare the highlights
            Highlights = f'{row.get("Highlights", "")}'
            
            # Get the discussion types; each will be a discussion topic with keyQuestion specified accordingly
            discussionTypes = row.get("type", [])

            if not isinstance(discussionTypes, str):
                raise ValueError(f"Invalid format for discussion type at row {index}: Expected string, got {type(discussionTypes)}")
                
            KeyQuestion=row.get("KeyQuestion", [])
            
            if not isinstance(KeyQuestion, str):
                raise ValueError(f"Invalid format for discussion type at row {index}: Expected string, got {type(KeyQuestion)}")
        
            #modify Entity lists according to discusion type
            connectorKeywords=[]
            wordLimits=270
            if 'Mechanism' in discussionTypes:
                wordLimits=450
                keywords=row.get("keywords", [])
                if 'tissue/organ' in KeyQuestion:
                    itemType='tissue/organ'
                elif 'cell process' in KeyQuestion:
                    itemType='cell process'
                elif 'genetic' in KeyQuestion:
                    itemType='genetic'
                else:
                    itemType='Other'
            
                connectorKeywords=getCommonFactors(keywords[0], keywords[1],itemType,6)
                
            # Extract entities from keywords
            Entity1 = row.get("keywords", [])
            Entity2 = Entity1+row.get("methods", [])+connectorKeywords
             
            if not isinstance(Entity1, list) or not isinstance(Entity2, list):
                 raise ValueError(f"Invalid format for keywords at row {index}: Expected list, got {type(Entity1)} and {type(Entity2)}")
                
            
            # Create a dictionary for the current task
            task = {
                'DraftType': 'RelationSum',
                'Entity1': Entity1,
                'Entity2': Entity2,
                'KeyQuestion': KeyQuestion,
                'Highlights': Highlights,
                'SummaryTitle': '',
                'AnswerDraft': '',
                'wordLimits': wordLimits
            }

            # Append the task data to the list if KeyQuestion was set
            if KeyQuestion:
                tasks.append(task)

        # Convert the list of task dictionaries to a DataFrame
        df_task = pd.DataFrame(tasks)

        if df_task.empty:
            raise ValueError("No tasks were generated. Please check the input data.")

        # Write the tasks to the IntroDraft file
        UsefulTools.writeExcel(sourceFilePath, df_task, worksheetName, optionMode='ow')

        return sourceFilePath

    except FileNotFoundError as fnf_error:
        print(f"File Not Found Error: {fnf_error}")
        return None
    except PermissionError as perm_error:
        print(f"Permission Error: {perm_error}")
        return None
    except ValueError as val_error:
        print(f"Value Error: {val_error}")
        return None
    except Exception as e:
        print(f"An unexpected error occurred: {e}")
        return None

###################################################################################
# generateDiscussion() generate the discussion and report to an .docx file
###################################################################################
def generateDiscussion(inputFileName,inputs={}):        
    # Default values for the inputs
    default_inputs = {
        'costInDays':900,
        'fileDir': r'../Data0',
        'resultsFileName':'',
        'worksheet': 'Discussion',
        'beForceRegenerate':0,
        'method': '',
        'methodsFileName':'',
        'wordLimits': 270,
        'processStartDate': datetime.now().strftime("%Y-%m-%d %H:%M:%S"),
        'beCheckDB':1, #check the task/file within the VIPService DB
        'outputFileName':'',
        'introFileName':''
    }
        
    # Update default inputs with user inputs
    for key, value in inputs.items():
        if not UsefulTools.isemptyV(value):
            default_inputs[key] = value  
            
    #get the necessary input para    
    methodsFileName=default_inputs['methodsFileName']
    resultsFileName=default_inputs['resultsFileName']
    fileDir=default_inputs['fileDir']
    worksheet=default_inputs['worksheet']
    wordLimits=default_inputs['wordLimits']
    beForceRegenerate=default_inputs['beForceRegenerate']
    processStartDate=default_inputs['processStartDate']
    beCheckDB=default_inputs['beCheckDB']
    costInDays=default_inputs['costInDays']
    outputFileName=default_inputs['outputFileName']
    introFileName=default_inputs['introFileName']
    
    if UsefulTools.isemptyV(outputFileName):
        outputFileName=UsefulTools.modifyFileName(inputFileName, '_Discussion')
    
    #get the files for intro, methods and results
    inputFilePath = os.path.join(fileDir, inputFileName)#get the full path of the inputfile    
    introFilePath=UsefulTools.extract_contents(content='', item2Search='Introduction',filePath=inputFilePath,beSave=1)
    methodsFilePath=UsefulTools.extract_contents(content='', item2Search='Methods',filePath=inputFilePath,beSave=1)
    resultsFilePath=UsefulTools.extract_contents(content='', item2Search='Results',filePath=inputFilePath,beSave=1)
    discussionPoints=UsefulTools.extract_contents(content='', item2Search='Discussion Points',filePath=inputFilePath,beSave=0)
    
    
    #get the file names
    introFileName = os.path.basename(introFilePath)
    methodsFileName = os.path.basename(methodsFilePath)
    resultsFileName = os.path.basename(resultsFilePath)   
    
    
    if UsefulTools.isemptyV(outputFileName):
        outputFileName=UsefulTools.modifyFileName(resultsFileName,'_out')
    if UsefulTools.isemptyV(introFileName):
        introFileName=UsefulTools.modifyFileName(resultsFileName,'Introduction',modifyMode='replace')   
    
    resultsFilePath=os.path.join(fileDir, resultsFileName)
    reportFilePath=os.path.join(fileDir, outputFileName) 
    introFilePath=os.path.join(fileDir, introFileName) 
       
    #set up the message
    reportStartMessage='In process'
    reportDoneMessage='Report ready'
    reportFailMessage='Process failed'
    serviceName='Discussion'
    dateNow=datetime.now().strftime("%Y-%m-%d %H:%M:%S")
    if beCheckDB:
        #####################################################################
        #before start, check the status of the current project    
        dfTemp=getVIPServiceRecord(serviceName,inputFileName,columns_to_check=['serviceName','sourceFileName'],columns_to_report='')
        status=dfTemp.loc[0,'status']
        email=dfTemp.loc[0,'Email']
        processStartDate=dfTemp.loc[0,'processStartDate']
        if UsefulTools.isemptyV(processStartDate):#not processed yet
            processStartDate=dateNow 
        
        uploadGap=UsefulTools.date_gap(processStartDate, dateNow, timeUnit='hour')
        
        # check the following cases before start the process
        # 1) report for this project is done; and not to force regenerate
        # 2) report is being started within 1.5 hours
        # 3) report failed, and last process date<10
        if (
        (reportDoneMessage in status and not beForceRegenerate) or
        (reportStartMessage in status and uploadGap < 1.5) or
        (reportFailMessage in status and uploadGap < 10)
        ):
            print('==================')
            print(f'Status from DB: {status}')
            print('No process actions is qulified!')
            return True
            
        #before start, update status first
        #update the service status--process started
        reportVIPServiceStatus(serviceName,
                               inputFileName,
                               message=reportStartMessage,
                               processStartDate=processStartDate) #update report started       
    #####################################################
    #get the task file path
    sourceFilePath=setDiscussionSourceFile(resultsFilePath, discussionPoints=discussionPoints, beForceRegenerate=beForceRegenerate)           
    #####################################################
    #call bacth process to generate results
    batchDraftGenerator(sourceFilePath,sheetName=worksheet,wordLimits=wordLimits,beReportRef=0,beRemoveLeaveNodeRow=1)
    
    ########################################
    #get the SummaryPara for the discussion section
    summaryParaJsonPath=getSummaryPara4Discussion(resultsFilePath,introFilePath, beForceRegenerate=0)
    df=UsefulTools.json_to_dataframe(summaryParaJsonPath,sectionName='discussionPoints',columns='')
    header=df.columns.tolist()
    UsefulTools.writePara2Docx('Discussion '+header[0],df.loc[0,header[0]],reportFilePath,titleLevel=2,mode='append', alignment='left',beNewline=0)
    ########################################  
    #generate report
    # Default values for the inputs
    inputs = {
        'reportFilePath':reportFilePath
    }
    reportFilePath=addDiscussion2Report(sourceFilePath, inputs=inputs)
    
    ########################################
    #get the advantage and limitation for the results
    ALJsonPath=getAdvanceLimit4Study(resultsFilePath,methodsFileName, beForceRegenerate=0)    
    df=UsefulTools.json_to_dataframe(ALJsonPath,sectionName='discussionPoints',columns='')
    header=df.columns.tolist()
    UsefulTools.writePara2Docx(header[0],df.loc[0,header[0]],reportFilePath,titleLevel=2,mode='append', alignment='left',beNewline=0)
    UsefulTools.writePara2Docx(header[1],df.loc[0,header[1]],reportFilePath,titleLevel=2,mode='append', alignment='left',beNewline=0)
    
    if beCheckDB:              
        #update the service status
        reportVIPServiceStatus(serviceName,
                               inputFileName,
                               reportFilePath=reportFilePath,
                               message=reportDoneMessage,
                               processStartDate=processStartDate) #update report done
       
        #make the payement for the account
        if not UsefulTools.isemptyV(email):
            # print(email)
            paymentStatus= MySQLManagement.nDayPayement(email, nDay=costInDays)
            if paymentStatus:
                print(f'Payment has been made on behalf of the account {email}!')        
    
    return reportFilePath

        
###################################################################################
# addDiscussion2Report() adds Introduction content with corresponding title to the document;
# the content and title are from excel file
###################################################################################    
def addDiscussion2Report(sourceFilePath, inputs={}):        
    # Default values for the inputs
    default_inputs = {
        'headerOutline':'KeyQuestion',
        'headerContent':'AnswerDraft',
        'mode':'append', 
        'alignment':'left',
        'worksheet': 'Discussion',
        'beNewline':0,
        'title':'',
        'contentType': 'Discussion',
        'reportFilePath':''
    }
    
    # Update default inputs with user inputs
    for key, value in inputs.items():
        if not UsefulTools.isemptyV(value):
            default_inputs[key] = value 
            
    worksheet=default_inputs['worksheet']
    headerOutline=default_inputs['headerOutline']
    headerContent=default_inputs['headerContent']
    mode=default_inputs['mode']
    alignment=default_inputs['alignment']
    beNewline=default_inputs['beNewline']
    # title=default_inputs['title']
    # contentType=default_inputs['contentType']
    reportFilePath=default_inputs['reportFilePath']
    
    if UsefulTools.isemptyV(reportFilePath):
        reportFilePath=UsefulTools.modifyFileName(sourceFilePath, '_output',newExtension='.docx') 

    
    
    try:
        #get the task from the input
        df_task = pd.read_excel(sourceFilePath, sheet_name=worksheet)    
        paraContent=df_task[headerContent].tolist()
        paraContent = [item.replace('[AIC bioinformatics database (ABD)]', '') for item in paraContent]
        paraOutline=df_task[headerOutline].tolist()

        #write the Discussion Title
        UsefulTools.writePara2Docx('Discussion','',reportFilePath,titleLevel=1,mode=mode, alignment='left',beNewline=0)
        
        for tempTitle,tempContent in zip(paraOutline,paraContent):
            tempContent=contentReorganize(tempContent, beUseAbbreviationsOnly=1)#reorganize the content
            UsefulTools.writePara2Docx(tempTitle,tempContent,reportFilePath,mode='append', alignment=alignment,beNewline=beNewline)
        return reportFilePath
    except Exception as e:
        print(f'Error in add2Report(): failed to add the content to {reportFilePath}: {e}') 
        return reportFilePath
    
  
########################################################################################
# contentReorganize() Reorganizes the provided content string based on specific rules using an AI model.
########################################################################################       
def contentReorganize(contentStr, beUseAbbreviationsOnly=1):
    """
    Reorganizes the provided content string based on specific rules using an AI model.
    
    Parameters:
    - contentStr: The original content that needs reorganization.
    - beUseAbbreviationsOnly: (int) If 1, ensures abbreviations are used exclusively throughout the content. 
      Otherwise, full names may be used at the beginning.
      
    Returns:
    - A response with the reorganized content from the AI model.
    """
    
    # Prepare the message for the AI model based on the abbreviation preference
    notes = '''
        1) Return the reorganized content only.
        2) If an abbreviation is used for a key subject, use this abbreviation throughout the content. 
           No full names are necessary, even at the beginning.''' if beUseAbbreviationsOnly else '''
        1) Return the reorganized content only.'''
    
    Message2AI = f'''Please reorganize the following paragraphs. There is no word limit, but please keep the PMIDs if any:
    
    Note:{notes}
    ######################################
    Content: 
    {contentStr}
    '''
    
    try:
        # Get the AI response
        response = QueryOpenAI.getOpenAPIResponse(Message2AI, 0, modelName="gpt-4o")
    except Exception as e:
        print(f"Error in getting AI response: {e}")
        response = None
    
    return response

###############################################################
# BatchProcess_PPIAnalysis() Batch generates PPI for genes within specific wroksheets
###############################################################      
def BatchProc_PPIAnalysis(filePath, 
                          workSheet='Overlap', 
                          columContain='0.05',                        
                          beDilateralNet=0): 

    
    #get the file name and dirctionary
    fileName, fileDir, extension =UsefulTools.fileParts(filePath)
    saveDir0=os.path.join(fileDir, fileName+'_PPI')
    
    # Get the header row 
    headers = UsefulTools.getHeader(filePath, workSheet)
    headers=UsefulTools.filterList(headers, columContain, beContain=1)#get the columns contain columContain='0.05'
    
    if UsefulTools.isemptyV(headers):
        print('Warning: no overlap items qualified for process!')
        return False
    
    # get the data
    df = pd.read_excel(filePath, sheet_name=workSheet)
    df=df[headers]
    
    i=0
    nOverlap=len(headers)
    for header in headers:
        i+=1
        print('================================================================')
        print(f'Processing overlap {i}/{nOverlap}: {header} please wait...')
        #set the input paras for PPIbyLDM
        saveDir=os.path.join(saveDir0, header)      
        UsefulTools.createDir(saveDir,beMeesage=0)
        inputs = {
            'beStepMessage': 0,
            'fileDir': saveDir,
            'BeInitialRun': 1
        }
        geneList = df[header].tolist()
        geneList=list(set(geneList))#make sure there is no duplicated items
        PPISummary,figurePath,PPIFilepath,reportFilePath=getPPIbyLDM(geneList,inputs)
        print('================================================================')
        print(PPISummary)
        print(figurePath)
        print(PPIFilepath)
        print(reportFilePath)


    
    
    
    
    
    
    
    
