# Supplementary material for: Gene-level connections between anxiety disorders, ADHD, and head and neck cancer: insights from a computational biology approach
Source: Front Psychiatry. 2025 Mar 20;16:1552815. doi: 10.3389/fpsyt.2025.1552815 (PMC11967369; doi:10.3389/fpsyt.2025.1552815)
Supplement: Supplementary file 1 [file DataSheet1.zip › Python pakage/MySQLManagement.py]

import pandas as pd
import mysql.connector
import warnings
import threading
import time
from joblib import dump, load
from datetime import datetime
import re
import string

try:
    #########not for Django##########
    import UsefulTools
    import QueryPubMed    
except Exception:   
    ######### for Django##########
    from . import UsefulTools
    from . import QueryPubMed

#################################################################
# AccountStatusCheck() check the status of each account according to the 'Expire Date', update Status of both aicpayment and aicuser tables
# accountExist() check if an accout exists or not
# activateUserAccount() activates the specified user accounts by email
# add_columns_to_table() add one or more new columns of empty value to a table in MySQL database
# add_Col_to_All_pubmed() add columns to all pubmed tables from 'aa' to 'zz'
# addColumns2fitDF() add one or more columns if they exist in df but not in th!e table
# alterTableColLenByDF() Adjusts the length of specific table columns according to the conent of df
# alterTableColumnLength() change the content length limit for specific columns
# batchUploadData2DB() search a folder (and its subfolders) for data file and import to database
# batchUpdateTableByPMID() batch read rows from a table; get details by PMID, and update the row back to the table
# changeAccountPwdStatus() change the pwd of specific accounts
# checkAccountBalance() checks the balance of an account in terms of days
# checkConditionCol() check the condition of the columns according to df
# checkConditions() takes a list of conditions as input and iterates through each condition. 
# checkDfColInDB() checks if the a given df of specific column exist in the database or not
# checkDfColInDB() checks if the a given df of specific column exist in the database or not
# columnExists() tests if a colum of a table exists in a database pointed by cursor
# connectMySQL() get the column names of a table for a MySQL database and return the connection handle
# copy_pubmed_structure() creates multiple tables by copying the structure of 'pubmed'.
# copy_table() copies an existing table in the database.
# countTableRow(conn, table_name)gets the total row(record) number of a table
# createTable() this function create a table for given database by (db_config);
# deduplicate() Function to delete duplicate rows in a MySQL table
# deDuplicateTablePMID() deduplicate the rows in table PMID
# delete_duplicate_rows() Function to delete duplicate rows in a MySQL table
# delete_rows() delete the rows that satisfy certain conditions from a table of MySQL database
# deleteRowContains() deletes rows from a table where the values of specific columns contain a certain string (containStr).
# deleteUser() delete user account according to conditions
# deleteUserByExcel() deletes the specified user accounts by email given in the emailListFile
# dfQA4DB() checks each row of df to remove not qualified rows, and add missing columns with corresponding content from DB
# drop_table() delet a table from a database
# fitDBColumns() adds columns to match that in the table of an MySQL database
# generateCreateTableQuery() generate the query needed for creat a table with name (tableName)
# get_filtered_content() get the data that satisfy certain conditions from a table of MySQL database
# get_mysql_data_type() converts the data type from datafram(excel) to that of database
# get_table_columns() get the column names of a table for a MySQL database
# getJImpact(journal_name) gets the impact factor for a given journal_name
# getRowContains()retrieves rows from a table where the values of a specific column contain a certain string (containStr).
# getRowWithMinMaxValue(conn, table_name)gets the total row(record) number of a table
# getRowInRange()gets rows with the values of a spcific column in a range=[downLimit, upLimit]
# getTableColumnDetails() retrieves column names and their corresponding lengths for a table in a MySQL database.
# getTableColumnDetails(conn,tableName) gets the uplimite of each column of the table
# insertDF2DB() insert the content of a datafrom as a table to a database;
# insertTableFromExcel() insert the content from a excel worksheet as a table of a database;
# MinMax4Row(conn, table_name)gets the min and max value for a row
# modifyRecord() Modify a record in a MySQL database table.
# nDayPaidTrial() open paied trial account of nDays for the existing accout(email)
# nDayPaidTrialByExcel() open paid trial account of nDays for the existing accout(email);
# readRelation4EntityPairs() read relation data for two entity lists from a table of MySQL database
# readTable() Retrieve rows from a MySQL database table that match the content in df for the specified columns.
# readTableaicpayment() reads dataframs from table aicpayment of hcao2010_UserGraph database 
# readTableVIPService() reads dataframs to table VIPService of hcao2010_UserGraph database 
# registerAccout() register an unpaid account
# row_count() check how many rows exist in the table of a DB satisfying the given conditions
# row_exist() check if a row exist in the table of a DB
# setDBConfig() set the db_config which is needed to connect the database
# setUpVIPAccout() setup one or more VIP accounts
# setUpVIPAccoutByExcel() sets the specified user accounts by email given in the emailListFile
# setNonStudentAccount() sets the specified user accounts by email as non-student accout
# setStudentAccount() sets the specified user accounts by email as student accout
# setStudentAccountByExcel() sets the specified user accounts by email given in the emailListFile
# SubscribeActions() update the table aicpayment of hcao2010_UserGraph database for a subscribe action
# table_exists() tests if a table exists in a database pointed by cursor
# update_rows() delete the rows according to specific conditions of certain colums (columns_to_check), then insert the modified data
# updateAICAsk() insets a datafram to table AICAsk of deault MySQL database on the server
# updateJImpact() insert Jurnal impact factor (IF) to table JImpact
# updateTable() update the relation table using df according the matched content in columns_to_check
# updateTableAICFeedback() insets a datafram to table AICFeedback of hcao2010_UserGraph database
# updateTableAICSearch() insets a datafram to table AICSearch of deault MySQL database on the server
# updateTableAICuser() insets a datafram to table aicuser of hcao2010_UserGraph database
# updateTableAICpayment() insets a datafram to table aicpayment of hcao2010_UserGraph database
# updateTableAIClog() insets a datafram to table aiclog of hcao2010_UserGraph database 
# updateTableByExcel() update the relation table using data from an excel file
# updateTablePathSummary() insets a datafram to table PathSummary of deault MySQL database on the server
# updateTablePubmed() insets a datafram to table pubmed of deault MySQL database on the server
# updateTableVIPService() insets a datafram to table VIPService of hcao2010_UserGraph database 

#################################################################


#################################################################
# setDBConfig() set the db_config which is needed to connect the database
#################################################################
def setDBConfig(userName='hcao2010_root1',password='Gousinfo!2024',host='68.178.202.59',dbName='hcao2010_KnowledgeGraph'):
    db_config= {
        'user': userName,
        'password': password,
        'host': host,
        'database': dbName,
    }

    return db_config

#################################################################
# connectMySQL() get the column names of a table for a MySQL database and return the connection handle
#################################################################
def connectMySQL(userName='hcao2010_root1', password='Gousinfo!2024', host='68.178.202.59', dbName='hcao2010_KnowledgeGraph',nTry=0):
    db_config = setDBConfig(userName, password, host, dbName)
    
    try:
        # Establish a connection to the MySQL database
        conn = mysql.connector.connect(**db_config) 
        return conn
    except mysql.connector.Error as err:
        print(f"Error connect database: {err}")
        if 'Too many connections' in err:
            if nTry<5:
                print('DB Server is busy! Will try connect {nTry} later!')
                time.sleep(60)
                connectMySQL(userName, password, host, dbName,nTry=nTry+1)
            else:       
                print('DB connection failed! Please contact DB manager regarding the issue!')
                return None

################################################################
# countTableRow(conn, table_name)gets the total row(record) number of a table
################################################################
def countTableRow(conn, table_name):
    # Check if conn is not valid
    if not conn:
        print('Default server database will be used--countTableRow()!')
        # Obtain a default connection using connectMySQL()
        with connectMySQL() as conn:
            return countTableRow(conn, table_name)
    ###################################################
    try:
        cursor = conn.cursor()

        # Build the SQL query to count the rows in the table
        query = f"""
            SELECT COUNT(*)
            FROM {table_name}
        """
        
        # Execute the query
        cursor.execute(query)

        # Fetch the result
        row_count = cursor.fetchone()[0]

        return row_count

    except mysql.connector.Error as err:
        print(f"Error in getTableRow(): {err}")
        return None  # Return None in case of an error

    finally:
        # Close the cursor outside the try-except block
        cursor.close()
#################################################################
# row_count() check how many rows exist in the table of a DB satisfying the given conditions
#if df is given, then use the content of the df to generate the conditions with =
#################################################################
def row_count(conn, table_name, columns_to_check=[], conditions=[], df='', combineLogic='AND'):
    
    # Check if conn is not valid
    if not conn:
        print('Default server database will be used--in get_filtered_content()!')
        # Obtain a default connection using connectMySQL()
        with connectMySQL() as conn:
            return row_count(conn, table_name, columns_to_check, conditions)
      
    if UsefulTools.isemptyV(columns_to_check) and UsefulTools.isemptyV(df):
        print('Warning: No columns to compare!')
        return 0
    
    # Generate conditions from df
    if not UsefulTools.isemptyV(df):
        columns_to_check = checkConditionCol(columns_to_check, df)
        # Iterate through rows of the DataFrame
        conditions = []
        for index, row in df.iterrows():
            condition = " AND ".join([f"{column}='{row[column]}'" for column in columns_to_check])
            conditions.append(f"({condition})")
        
    #################################################     
    # Make sure conditions and columns_to_check are lists of strings
    if not isinstance(conditions, list):
        conditions = [conditions]
    if not isinstance(columns_to_check, list):
        columns_to_check = [columns_to_check]
    #################################################   
    if len(columns_to_check) != len(conditions):
        print("Error: columns_to_check and conditions must have the same length.")
        return 0

    # Check the conditions for special characters like '
    conditions = checkConditions(columns_to_check, conditions, combineLogic=combineLogic)
    
    try:
        cursor = conn.cursor(dictionary=True)  # Use a dictionary cursor for easy access to column names

        # Build the SQL query
        check_query = f"""
        SELECT COUNT(*)
        FROM {table_name}
        WHERE {conditions}
        """
        cursor.execute(check_query)
        result = cursor.fetchone()
        
        if result is not None:
            nRow = result['COUNT(*)']
            if nRow == 0:
                print(f"No rows exist in {table_name} matching the conditions.")
            return nRow
            
        else:
            print("Error fetching result.")
            return 0  # Return 0 if result is None
    except mysql.connector.Error as err:
        print(f"Error in row_count(): {err}")
        return 0  # Return 0 in case of an error

    
#################################################################
# row_exist() check if a row exists in the table of a DB
# if df is given, then use the content of the df to generate the conditions with =
#################################################################
def row_exist(conn, table_name, columns_to_check=[], conditions=[], df='', combineLogic='AND'):
    # print(df)
    # Check if conn is not valid
    if not conn:
        print('Default server database will be used--in get_filtered_content()!')
        # Obtain a default connection using connectMySQL()
        with connectMySQL() as conn:
            return row_exist(conn, table_name, columns_to_check, conditions)
      
    if UsefulTools.isemptyV(columns_to_check) and UsefulTools.isemptyV(df):
        print('Warning: No columns to compare!')
        return 0
    
    # Generate conditions from df
    if not UsefulTools.isemptyV(df):
        columns_to_check = checkConditionCol(columns_to_check, df)
        # Iterate through rows of the DataFrame
        for index, row in df.iterrows():
            conditions = [f'="{row[column]}"' for column in columns_to_check]
        
    #################################################     
    # Make sure the conditions are a list of strings
    if not isinstance(conditions, list):
        conditions = [conditions]
    if not isinstance(columns_to_check, list):
        columns_to_check = [columns_to_check]
    #################################################   
    if len(columns_to_check) != len(conditions):
        print("Error: columns_to_check and conditions must have the same length.")
        return 0

    # Check the conditions for special characters like '
    conditions = checkConditions(columns_to_check, conditions, combineLogic=combineLogic)
    
    try:
        cursor = conn.cursor(dictionary=True)  # Use a dictionary cursor for easy access to column names

        # Check if at least one row satisfies the conditions using a parameterized query
        check_query = f"""
        SELECT 1
        FROM {table_name}
        WHERE {conditions}
        LIMIT 1
        """
        cursor.execute(check_query)
        result = cursor.fetchone()
        # print('========================================')
        # print(conditions)
        if result is not None:
            print(f"Row exists in {table_name}.")
            return 1  # Indicating row exists
        else:
            print(f"Row does not exist in {table_name}.")
            return 0  # Indicating row does not exist
            
    except mysql.connector.Error as err:
        print(f"Error in row_exist(): {err}")
        print('========================================')
        print(f'The query: {check_query}')
        return 0  # Return 0 in case of an error

#################################################################
# deduplicate() Function to delete duplicate rows in a MySQL table
#################################################################
def deduplicate(conn, table_name, columns_to_check, conditions, combineLogic='AND'):
    """
    Function to delete duplicate rows in a MySQL table based on specified conditions.

    Parameters:
    conn (mysql.connector.connection_cext.CMySQLConnection): MySQL database connection object.
    table_name (str): The name of the table from which duplicates need to be removed.
    columns_to_check (list): List of columns to check for duplicates.
    conditions (list): List of conditions to filter the rows to be checked.
    combineLogic (str): Logic to combine the conditions (default is 'AND').

    Returns:
    None
    """

    # Check if conn is not valid
    if not conn:
        print('Connection to database failed.')
        return
    
    # Check if the specified table exists
    if not table_exists(conn, table_name):
        print(f'Table {table_name} does not exist.')
        return
    
    # # Build the WHERE clause based on the specified conditions
    # where_clause = checkConditions(columns_to_check, conditions, combineLogic=combineLogic)

    # get the rows satisfy specific conditions
    df_row = get_filtered_content(conn, table_name, columns_to_check, conditions, combineLogic=combineLogic)
    if len(df_row)>1:#delete all the rows for this condition
        delete_rows(conn, table_name, columns_to_check, conditions, combineLogic=combineLogic)
        insertDF2DB(df_row.iloc[[0]], conn, table_name)
        
    print(f'#rows deleted: {len(df_row)-1}')
    
    
    


#################################################################
# delete_duplicate_rows() Function to delete duplicate rows in a MySQL table
#################################################################
def delete_duplicate_rows(conn, table_name, columnName, conditions):
    # Check if conn is not valid
    if not conn:
        print('Connection to database failed.')
        return
    
    # Check if the specified table exists
    if not table_exists(conn, table_name):
        print(f'Table {table_name} does not exist.')
        return
    
    # Build the WHERE clause based on the specified conditions
    where_conditions = " AND ".join(f"`{columnName}` {condition}" for condition in conditions)
    print(f'Oringial: {where_conditions}')
    
    # Replace ="value" with ='value' for equality conditions
    where_conditions = where_conditions.replace('="', "='").replace('"', "'")
    print(f'modified: {where_conditions}')

    try:
        cursor = conn.cursor(dictionary=True)

        # Identify duplicate rows based on the conditions
        duplicate_query = f"""
        SELECT {columnName}
        FROM {table_name}
        WHERE {where_conditions}
        GROUP BY {columnName}
        HAVING COUNT(*) > 1
        """
        cursor.execute(duplicate_query)
        duplicate_rows = cursor.fetchall()

        # Delete duplicate rows
        for row in duplicate_rows:
            delete_query = f"""
            DELETE FROM {table_name}
            WHERE {columnName} = '{row[columnName]}'
            LIMIT 1
            """
            cursor.execute(delete_query)
            conn.commit()

        print(f"{len(duplicate_rows)} duplicate rows deleted in {table_name}.")

    except mysql.connector.Error as err:
        print(f"Error in delete_duplicate_rows(): {err}")

    finally:
        cursor.close()
      
        
################################################################
# MinMax4Row(conn, table_name)gets the min and max value for a row
################################################################
def MinMax4Row(conn, table_name, column_name):
    # Check if conn is not valid
    if not conn:
        print('Default server database will be used--MinMax4Row()!')
        # Obtain a default connection using connectMySQL()
        with connectMySQL() as conn:
            return MinMax4Row(conn, table_name, column_name)
    ###################################################  
    # Check if the table exists
    if not table_exists(conn, table_name):
        print(f'Table {table_name} does not exist!')
        return None, None
    ###################################################
    
    try:
        cursor = conn.cursor()

        # Get column names excluding the specified column
        cursor.execute(f"SHOW COLUMNS FROM {table_name}")
        columns = [col[0] for col in cursor.fetchall() if col[0] != column_name]

        # Enclose column names with spaces in backticks
        columns = [f"`{col}`" if ' ' in col else col for col in columns]


        # Build the SQL query to retrieve the minimum value and corresponding row
        min_query = f"""
            SELECT {column_name}, {', '.join(columns)}
            FROM {table_name}
            ORDER BY {column_name}
            LIMIT 1
        """
        # print(min_query)
        # Build the SQL query to retrieve the maximum value and corresponding row
        max_query = f"""
            SELECT {column_name}, {', '.join(columns)}
            FROM {table_name}
            ORDER BY {column_name} DESC
            LIMIT 1
        """
    
        # Execute the queries
        cursor.execute(min_query)
        min_row = cursor.fetchone()
    
        cursor.execute(max_query)
        max_row = cursor.fetchone()
    
        # Extract the minimum and maximum values
        min_value = min_row[0] if min_row is not None else None
        max_value = max_row[0] if max_row is not None else None
    
        return min_value, max_value
    
    except mysql.connector.Error as err:
        print(f"Error in MinMax4Row(): {err}")
        return None, None  # Return None in case of an error
    
    finally:
        # Close the cursor outside the try-except block
        cursor.close()
 
################################################################
# deleteRowContains() deletes rows from a table where the values of specific columns contain a certain string (containStr).
################################################################
def deleteRowContains(conn, table_name, column_names, containStrs):
    # If column_names and containStrs are given as strings, convert them to lists of length 1
    if isinstance(column_names, str):
        column_names = [column_names]
    if isinstance(containStrs, str):
        containStrs = [containStrs]
    
    # Ensure column_names and containStrs are lists and of the same length
    if not isinstance(column_names, list) or not isinstance(containStrs, list) or len(column_names) != len(containStrs):
        print("Error: 'column_names' and 'containStrs' must be lists of the same length.")
        return False
    
    # Check if connection is valid
    if not conn or not conn.is_connected():
        print('Default server database will be used -- deleteRowContains()!')
        with connectMySQL() as new_conn:
            return deleteRowContains(new_conn, table_name, column_names, containStrs)
    
    #################################
    # Check if the table exists
    if not table_exists(conn, table_name):
        print(f'Table {table_name} does not exist!')
        return False
    #################################

    try:
        # Use context manager for the cursor
        with conn.cursor() as cursor:
            # Build the WHERE clause dynamically to check each column contains its corresponding string
            where_clauses = [f"`{col}` LIKE %s" for col in column_names]
            
            # Join the conditions with 'AND' to check all columns
            where_clause = " AND ".join(where_clauses)
            
            # Build the full DELETE query
            query = f"""
                DELETE FROM {table_name}
                WHERE {where_clause}
            """
            
            # Create a list of like patterns corresponding to each string in containStrs
            like_strs = [f"%{str_val}%" for str_val in containStrs]

            # Execute the DELETE query
            cursor.execute(query, like_strs)
            conn.commit()  # Commit the changes to the database
            
            # Print the number of deleted rows
            print(f"Deleted {cursor.rowcount} rows from {table_name} where conditions were met.")
            return True

    except mysql.connector.Error as err:
        print(f"Error in deleteRowContains(): {err}")
        return False

################################################################
# getRowContains() retrieves rows from a table where the values of specific columns contain a certain string (containStr).
################################################################
# def getRowContains(connName, table_name, column_names, containStrs, beReturnColumnOnly=0, beDeduplicate=1, columns_to_report=''):
#     if not isinstance(connName, mysql.connector.connection.MySQLConnection):#conn conn can be the databasename to conect
#         with connectMySQL(dbName=connName) as conn:
#             return getRowContains0(conn, table_name, column_names, containStrs, beReturnColumnOnly, beDeduplicate, columns_to_report)
#     else:
#         getRowContains0(connName, table_name, column_names, containStrs, beReturnColumnOnly, beDeduplicate, columns_to_report)
                
#------------------------------------------------------------------------------------------------------------------------------------#
def getRowContains(conn, table_name, column_names, containStrs, beReturnColumnOnly=0, beDeduplicate=1, columns_to_report=''):
    
    # If column_names and containStrs are given as strings, convert them to lists of length 1
    if isinstance(column_names, str):
        column_names = [column_names]
    if isinstance(containStrs, str):
        containStrs = [containStrs]
    
    # Ensure column_names and containStrs are lists and of the same length
    if not isinstance(column_names, list) or not isinstance(containStrs, list) or len(column_names) != len(containStrs):
        print("Error: 'column_names' and 'containStrs' must be lists of the same length.")
        return pd.DataFrame() if not beReturnColumnOnly else []
    
    # Check if connection is valid
    if not conn or not conn.is_connected():
        print('Default server database will be used -- getRowContains()!')
        with connectMySQL() as new_conn:
            return getRowContains(new_conn, table_name, column_names, containStrs, beReturnColumnOnly, beDeduplicate, columns_to_report)
    
    #################################
    # Check if the table exists
    if not table_exists(conn, table_name):
        print(f'Table {table_name} does not exist!')
        return pd.DataFrame() if not beReturnColumnOnly else []
    #################################

    try:
        # Use context manager for the cursor
        with conn.cursor(dictionary=True) as cursor:
            # Build the WHERE clause dynamically to check each column contains its corresponding string
            where_clauses = [f"`{col}` LIKE %s" for col in column_names]
            
            # Join the conditions with 'AND' to check all columns
            where_clause = " AND ".join(where_clauses)
            
            # print(where_clause)
            
            # Build the full query
            query = f"""
                SELECT *
                FROM {table_name}
                WHERE {where_clause}
            """
            
            # Create a list of like patterns corresponding to each string in containStrs
            like_strs = [f"%{str_val}%" for str_val in containStrs]
                
            # print(like_strs)

            # Execute the query
            cursor.execute(query, like_strs)

            # Fetch all the rows from the result set
            rows = cursor.fetchall()

            # Convert the rows to a DataFrame
            result_df = pd.DataFrame(rows)
            # print(result_df)
            
            if UsefulTools.isemptyV(result_df):
                return []

        if columns_to_report:
            # Ensure columns_to_report is a list if provided as a string
            if isinstance(columns_to_report, str):
                columns_to_report = [columns_to_report]
            
            # Check if the specified columns exist in the DataFrame
            missing_columns = [col for col in columns_to_report if col not in result_df.columns]
            if missing_columns:
                print(f"Columns {missing_columns} not found in the result DataFrame.")
                return []

            # Retrieve the values of the specified columns
            result_data = result_df[columns_to_report].drop_duplicates()
            
            # Return list of strings if only one column is specified
            if len(columns_to_report) == 1:
                return result_data[columns_to_report[0]].tolist()
            else:
                return result_data.values.tolist()

        if beReturnColumnOnly:
            # Check if the specified columns exist in the DataFrame
            for col in column_names:
                if col not in result_df.columns:
                    print(f"Column '{col}' not found in the result DataFrame.")
                    return []

            # Return only the values of the specified columns
            result_list = result_df[column_names].drop_duplicates().values.tolist() if beDeduplicate else result_df[column_names].values.tolist()
            
            return result_list
        else:
            return result_df

    except mysql.connector.Error as err:
        print(f"Error in getRowContains(): {err}")
        return pd.DataFrame() if not beReturnColumnOnly else []

################################################################
# getRowInRange()gets rows with the values of a specific column in a range=[downLimit, upLimit]
################################################################
def getRowInRange(conn, table_name, column_name, value_range, beReturnColumnOnly=0,beDeduplicate=1):
    # Check if conn is not valid
    if not conn or not conn.is_connected():
        print('Default server database will be used -- getRowInRange()!')
        with connectMySQL() as new_conn:
            return getRowInRange(new_conn, table_name, column_name, value_range, beReturnColumnOnly)
    #################################
    # Check if the table exists
    if not table_exists(conn, table_name):
        print(f'Table {table_name} does not exist!')
        return pd.DataFrame() if not beReturnColumnOnly else []
    #################################
    
    try:
        # Use context manager for the cursor
        with conn.cursor(dictionary=True) as cursor:
            # Build and execute the query with parameters
            query = f"""
                SELECT *
                FROM {table_name}
                WHERE {column_name} >= %s AND {column_name} <= %s
            """
            cursor.execute(query, (value_range[0], value_range[1]))

            # Fetch all the rows from the result set
            rows = cursor.fetchall()            

            # Convert the rows to a DataFrame
            result_df = pd.DataFrame(rows)

        if beReturnColumnOnly:
            # Check if the specified column exists in the DataFrame
            if column_name not in result_df.columns:
                print(f"Column '{column_name}' not found in the result DataFrame.")
                return []
            
            # Return only the values of the specified column
            result_list = result_df[column_name].tolist()      
            if beDeduplicate:#deduplicate the list--default value
                # Convert the list to a set to remove duplicates
                unique_PMIDSet = set(result_list)
                # Convert the set back to a list (if needed)
                result_list = list(unique_PMIDSet)
            return result_list
        else:
            return result_df

    except mysql.connector.Error as err:
        print(f"Error in getRowInRange(): {err}")
        return []
        # raise  # Raise the exception to propagate it to the calling code

        
################################################################
# getRowWithMinMaxValue(conn, table_name)gets the total row(record) number of a table
################################################################
def getRowWithMinMaxValue(conn, table_name, column_name):
    # Check if conn is not valid
    if not conn:
        print('Default server database will be used--in getRowWithMinMaxValue()!')
        # Obtain a default connection using connectMySQL()
        with connectMySQL() as conn:
            return getRowWithMinMaxValue(conn, table_name, column_name)
    ###################################################  
    # Check if the table exists
    if not table_exists(conn, table_name):
        print(f'Table {table_name} does not exist!')
        return pd.DataFrame(), pd.DataFrame()
    ###################################################

    try:
        cursor = conn.cursor(dictionary=True)
        # Get column names excluding the specified column
        cursor.execute(f"SHOW COLUMNS FROM {table_name}")
        columns = [col['Field'] for col in cursor.fetchall() if col['Field'] != column_name]
        
        # Enclose all column names in backticks
        columns = [f"`{col}`" for col in columns]
        
        # Build the SQL query to retrieve the minimum value and corresponding row
        min_query = f"""
            SELECT `{column_name}`, {', '.join(columns)}
            FROM {table_name}
            ORDER BY `{column_name}`
            LIMIT 1
        """
        
        # Build the SQL query to retrieve the maximum value and corresponding row
        max_query = f"""
            SELECT `{column_name}`, {', '.join(columns)}
            FROM {table_name}
            ORDER BY `{column_name}` DESC
            LIMIT 1
        """

        # Execute the queries
        cursor.execute(min_query)
        min_row = cursor.fetchone()

        cursor.execute(max_query)
        max_row = cursor.fetchone()

        # Convert the results to DataFrames for better presentation
        min_row_df = pd.DataFrame([min_row])
        max_row_df = pd.DataFrame([max_row])

        return min_row_df, max_row_df

    except mysql.connector.Error as err:
        print(f"Error in getRowWithMinMaxValue(): {err}")
        return pd.DataFrame(), pd.DataFrame()  # Return empty DataFrames in case of an error

    finally:
        # Close the cursor outside the try-except block
        cursor.close()

#################################################################
# readRelation4EntityPairs() read relation data for two entity lists from a table of MySQL database
    """
    Read relation data for pairs of entities from a MySQL database table.

    Parameters:
    - conn: MySQL database connection
    - table_name: Name of the table to read data from
    - entity1: List of entities for the first column
    - entity2: List of entities for the second column
    - additionColumn2check: Additional columns to check in the WHERE clause
    - additionConditions: Additional conditions for the WHERE clause
    - entity1Column: Name of the column corresponding to entity1 in the table
    - entity2Column: Name of the column corresponding to entity2 in the table

    Returns:
    - DataFrame containing the retrieved data
    """
#Example
# entity1='ADHD'
# entity2=['AA1', 'AAAS']
# table_name='pubmed2'
# additionColumn2check=['PubYear','Sentence']
# additionConditions=['>2019','!="No information found."']
# dfRows=MySQLManagement.readRelation4EntityPairs(conn, table_name, entity1, entity2, additionColumn2check, additionConditions, entity1Column='Entity1 Name', entity2Column='Entity2 Name')
#################################################################
def readRelation4EntityPairs(conn, table_name, entity1, entity2, additionColumn2check='', additionConditions='', entity1Column='Entity1 Name', entity2Column='Entity2 Name'):
    # Check if conn is not valid
    if not conn:
        print('Default server database will be used--readRelation4EntityPairs()!')
        # Obtain a default connection using connectMySQL()
        with connectMySQL() as conn:
            return readRelation4EntityPairs(conn, table_name, entity1, entity2, additionColumn2check, additionConditions, entity1Column, entity2Column)
    ################################################# 

    if not isinstance(entity1, list):
        entity1 = [str(entity1)]
    if not isinstance(entity2, list):
        entity2 = [str(entity2)]

    # Now entity1 and entity2 are guaranteed to be lists
    result_df = pd.DataFrame()
    for e1 in entity1:
        for e2 in entity2:
            if e1 != e2:  # Skip search if e1 equals e2
                columns_to_check = [entity1Column, entity2Column]
                conditions = [f'="{e1}"', f'="{e2}"']

                # Convert additionColumn2check to list if it's a single string
                if isinstance(additionColumn2check, str) and len(additionColumn2check)>0:
                    additionColumn2check = [additionColumn2check]

                # Convert additionConditions to list if it's a single string
                if isinstance(additionConditions, str) and len(additionConditions)>0:
                    additionConditions = [additionConditions]

                # Add additional columns and conditions if provided
                if additionColumn2check:
                    columns_to_check.extend(additionColumn2check)
                if additionConditions:
                    conditions.extend(additionConditions)

                dfRow = get_filtered_content(conn, table_name, columns_to_check, conditions)
                if not UsefulTools.isemptyV(dfRow):#if the row if not empty
                    result_df = pd.concat([result_df, dfRow], ignore_index=True)

    return result_df
#################################################################
# readTable() Retrieve rows from a MySQL database table that match the content in df for the specified columns.

# Parameters:
# - conn: MySQL database connection
# - table_name: Name of the table to read
# - df: DataFrame containing the data to match in the table
# - columns_to_check: Columns to check for matching conditions

# Returns:
# - DataFrame containing the retrieved rows
# """
#Example
#read relationdata for entity1 and entity2, change the data, and update to the original database
# entity1='ADHD'
# entity2=['AA1', 'AATK']
# table_name='pubmed2'
# additionColumn2check=['PubYear','Sentence']
# additionConditions=['>2019','!="No information found."']
# # dfRows=MySQLManagement.readRelation4EntityPairs(conn, table_name, entity1, entity2, additionColumn2check, additionConditions, entity1Column='Entity1 Name', entity2Column='Entity2 Name')
# dfRows=MySQLManagement.readRelation4EntityPairs(conn, table_name, entity1, entity2)
# print(dfRows)
# dfRows1 = dfRows.iloc[[0, 1]]
# print(dfRows1)
# dfRows1.at[0, 'Entity1 Name'] = 'schizophrenia1'
# dfRows1.at[1, 'Entity2 Name'] = 'schizophrenia1'
# print(dfRows1)
# columns_to_check=['Entity1 Name','Entity2 Name','PMID']
# dfRows=MySQLManagement.readTable(conn, table_name, dfRows1, columns_to_check)
#################################################################
def readTable(conn, table_name, df, columns_to_check='', combineLogic='AND'):

    # Check if conn is not valid
    if not conn:
        print('Default server database will be used--in readTable()!')
        # Obtain a default connection using connectMySQL()
        with connectMySQL() as conn:
            return readTable(conn, table_name, df, columns_to_check)
    ################################################# 
    #if table not exists
    if not table_exists(conn, table_name):
        print(f'Table {table_name} dose not exist!')
        return pd.DataFrame()

    # Specify columns to check and their corresponding conditions
    #make sure the input columns are good
    columns_to_check=checkConditionCol(columns_to_check,df)    

    # Initialize an empty DataFrame to store the results
    result_df = pd.DataFrame()

    # Iterate through rows of the DataFrame
    for index, row in df.iterrows():
        conditions = [f'="{row[column]}"' for column in columns_to_check]
        # print(conditions)
        # conditions=checkConditions(conditions)
        try:
            # Call the get_filtered_content function to retrieve rows from the database
            df_row = get_filtered_content(conn, table_name, columns_to_check, conditions, combineLogic=combineLogic)

            # Concatenate the results to the overall DataFrame
            result_df = pd.concat([result_df, df_row], ignore_index=True)

        except Exception as err:
            print(f"Error in readTable(): {err}")
            # Handle the error as needed

    return result_df

#################################################################
# updateTableByExcel() update the relation table using data from an excel file
# the data in the MySQL database that matched the content of data from excel in columns_to_check will be deleted
# if a row in table matchs that in df according to columns_to_check, then it will be deleted, and 
#all rows in df will be inserted to the database; 
    """
    Update the relation table using df according to matched content in columns_to_check.
    If a row in the table matches that in df according to columns_to_check, then it will be deleted, and
    all rows in df will be inserted into the database.

    Parameters:
    - conn: MySQL database connection
    - table_name: Name of the table to update
    - df: DataFrame containing the data to update in the table
    - columns_to_check: Columns to check for matching conditions

    Returns:
    - None
    """
#Example

#################################################################
def updateTableByExcel(conn, table_name, filePath,worksheetName, columns_to_check='',beIgnoreFileNameCase=False, cols_to_compare='',beFitTable2df=0):
    ###############
    print(f'Getting data from worksheet {worksheetName} of: {filePath}')
    if not UsefulTools.IsFileExist(filePath,beIgnoreCase=beIgnoreFileNameCase):
        print('The file dose not exist!')
        return None
        
    if not UsefulTools.worksheet_exists(filePath, worksheetName):
        print('The worksheet dose not exist!')
        return None
        
    filePath=UsefulTools.IsFileExist(filePath,beIgnoreFileNameCase)
    df = pd.read_excel(filePath, sheet_name=worksheetName)
    with warnings.catch_warnings():
        warnings.simplefilter("ignore")
        df.fillna('0', inplace=True)# Replace NaN values with an '0' string
    if df.empty:
        print('No conten from the worksheet!')
        return None
    #insert the data df to the table
    updateTable(conn, table_name, df, columns_to_check, cols_to_compare,beFitTable2df=beFitTable2df)


#################################################################
# checkConditionCol() check the condition of the columns according to df
#################################################################
def checkConditionCol(columns_to_check,df):
    if isinstance(columns_to_check, str) and len(columns_to_check)>0:#non-empty string
        columns_to_check = [columns_to_check]
    if UsefulTools.isemptyV(columns_to_check):#empty string
       columns_to_check=df.columns.tolist() #check all columns
    return columns_to_check
       
#################################################################
# updateTable() update the relation table using df according the matched content in columns_to_check
# if a row in table matchs that in df according to columns_to_check, then it will be deleted, and 
#all rows in df will be inserted to the database; 
    """
    Update the relation table using df according to matched content in columns_to_check.
    If a row in the table matches that in df according to columns_to_check, then it will be deleted, and
    all rows in df will be inserted into the database.

    Parameters:
    - conn: MySQL database connection
    - table_name: Name of the table to update
    - df: DataFrame containing the data to update in the table
    - columns_to_check: Columns to check for matching conditions

    Returns:
    - None
    """
#Example
#read relationdata for entity1 and entity2, change the data, and update to the original database
# entity1='ADHD'
# entity2=['AA1', 'AATK']
# table_name='pubmed2'
# additionColumn2check=['PubYear','Sentence']
# additionConditions=['>2019','!="No information found."']
# # dfRows=MySQLManagement.readRelation4EntityPairs(conn, table_name, entity1, entity2, additionColumn2check, additionConditions, entity1Column='Entity1 Name', entity2Column='Entity2 Name')
# dfRows=MySQLManagement.readRelation4EntityPairs(conn, table_name, entity1, entity2)
# print(dfRows)
# dfRows1 = dfRows.iloc[[0, 1]]
# print(dfRows1)
# dfRows1.at[0, 'Entity1 Name'] = 'schizophrenia1'
# dfRows1.at[1, 'Entity2 Name'] = 'schizophrenia1'
# print(dfRows1)
# columns_to_check=['Entity1 Name','Entity2 Name','PMID']
# MySQLManagement.updateTable(conn, table_name, dfRows1, columns_to_check)
#################################################################
def updateTable(conn, table_name, df, columns_to_check='', cols_to_compare='',beFitTable2df=0, nBatch=5):
    
    # print('**********in updateTable*********')
    # print(df)
    # print(cols_to_compare)

    if UsefulTools.isemptyV(df):
        return
    # Get the total number of rows in the DataFrame
    total_rows = len(df)
    
    # Calculate the number of batches needed
    num_batches = (total_rows + nBatch - 1) // nBatch
    
    # Iterate through batches
    for batch_num in range(num_batches):
        print('==============================')
        batchU=(batch_num+1)*nBatch if (batch_num+1)*nBatch<total_rows else total_rows
        print(f'Table update batch {batch_num}: [{batch_num*nBatch+1}:{batchU}] out of {total_rows}')
        # Calculate the start and end indices for the current batch
        start_idx = batch_num * nBatch
        end_idx = min((batch_num + 1) * nBatch, total_rows)
        
        # Extract the current batch DataFrame
        batch_df = df.iloc[start_idx:end_idx]
        
        # Call the updateTable function on the current batch
        # print(f'beFitTable2df:{beFitTable2df} in updateTable().')
        updateTable0(conn, table_name, batch_df, columns_to_check, cols_to_compare, beFitTable2df)
# =========================================================================#    
def updateTable0(conn, table_name, df, columns_to_check, cols_to_compare,beFitTable2df):
    
    #make sure the input columns are good
    columns_to_check=checkConditionCol(columns_to_check,df)
    # cols_to_compare=checkConditionCol(cols_to_compare,df)
      
    #quality control for the data df2insert
    df=dfQA4DB(df, conn, table_name, columns_to_check, cols_to_compare)
    

    if len(df)<1:
        print('===============================')
        print('No data are qualified for insertion!')
        return

    # Iterate through rows of the DataFrame
    i=0
    for index, row in df.iterrows():
        i+=1
        print('---------------------')
        print(f'Updating record: {i}')
        # Specify columns to check and their corresponding conditions
        if not columns_to_check:
            columns_to_check = df.columns.tolist()
            print('Warning: will only delete exact matched rows!')
        conditions = [f'="{row[column]}"' for column in columns_to_check]
        
        try:
            # Call the update_rows function to update the rows in the database
            # print(f'beFitTable2df:{beFitTable2df} in updateTable0().')
            if i%2:#run half of the insertion at the backgroup
                update_rows(conn, table_name, columns_to_check, conditions, pd.DataFrame([row]),beFitTable2df)
            else:
                update_rows(conn, table_name, columns_to_check, conditions, pd.DataFrame([row]),beFitTable2df)    
    
        except Exception as err:
            print(f"Error in updateTable0(): {err}")
            print('================================')
            print(df)
            # Handle the error as needed
       
###########################################
#update_rows() delete the rows according to specific conditions of certain colums (columns_to_check), then insert the modified data
#the modified_data should match the data get from the specified conditions using get_filtered_content()


# Example usage
# # Specify columns to check and their corresponding conditions
# columns_to_check = ['Entity1 Name', 'PubYear']
# conditions = ['="Prostate cancer"', '>2020']

# # Call get_filtered_content to get the rows to update
# filtered_rows = get_filtered_content(connection, 'your_table_name', columns_to_check, conditions)

# # Modify the data as needed
# # ...
# # Call the update_rows function to update the rows in the database
# update_rows(connection, 'your_table_name', columns_to_check, conditions, modified_data)

###########################################
def update_rows(conn, table_name, columns_to_check, conditions, df2insert,beFitTable2df=0,beBackground=0):
    
    if beBackground:  # run the program in the background
        print('Updating the row at background!')
        thread = threading.Thread(target=update_rows, args=(conn, table_name, columns_to_check, conditions, df2insert,beFitTable2df,0))
        thread.start()
        return
    
    #make sure the connection is valid
    if not conn:
        print('Server connection failed!')
        return
    #make sure the conditions to be list of string
    if not isinstance(conditions, list):
        conditions = [conditions]
    if not isinstance(columns_to_check, list):
        columns_to_check = [columns_to_check]
    ############################################
        
    try:
        #Step 0: qualtiy check of the df to insert        
        # Step 1: Delete Old Rows
        status=-1
        nTry=0
        while status==-1 and nTry<5: #try five times to make sure the deletion works
            status=delete_rows(conn, table_name, columns_to_check, conditions)
            time.sleep(0.2)
            nTry+=1
        
        if status==-1:
            print('Row update failed!')
            return

        # Step 2: Insert Updated Rows
        # print(f'beFitTable2df:{beFitTable2df} in update_rows().')
        insertDF2DB(df2insert, conn, table_name,beFitTable2df=beFitTable2df)

        # Commit the transaction
        conn.commit()

        print("Rows updated successfully.")

    except mysql.connector.Error as err:
        print(f"Error in update_rows(): {err}")
        # Rollback the transaction in case of an error
        conn.rollback()

#################################################################
# delete_rows() delete the rows that satisfy certain conditions from a table of MySQL database
# columns_to_check and conditions contain the specific information for filtering

# # Example usage
# # Specify columns to check and their corresponding conditions
# columns_to_check = ['Entity1 Name', 'PubYear']
# conditions = ['="Prostate cancer"', '>2020']

# # Call the function to get the filtered content
# delete_rows(connection, columns_to_check, conditions)

# # Close the connection after usage
# connection.close()
#################################################################
def delete_rows(conn, table_name, columns_to_check, conditions,combineLogic='AND'):
    #make sure the connection is valid
    if not conn:
        print('Server connection failed!')
        return False
    #make sure the conditions to be list of string
    if not isinstance(conditions, list):
        conditions = [conditions]
    if not isinstance(columns_to_check, list):
        columns_to_check = [columns_to_check]
    ############################################
    
     # Validate parameters
    if not table_name or not columns_to_check or not conditions:
        print("Error: table_name, columns_to_check, and conditions cannot be empty.")
        return 0
 
    # Validate length of columns_to_check and conditions
    if len(columns_to_check) != len(conditions):
        print("Error: columns_to_check and conditions must have the same length.")
        return 0
    
    try:
        with conn.cursor() as cursor:
            # Check if rows satisfying conditions exist using row_exist function
            row_count = row_exist(conn, table_name, columns_to_check, conditions)

            if row_count == 0:
                print(f"No rows found for deletion in {table_name}.")
                return 0

            #check the conditions for special characgter like '
            conditions=checkConditions(columns_to_check,conditions,combineLogic=combineLogic)

            # Query to retrieve rows satisfying the conditions
            delete_query = f"""
            DELETE FROM {table_name}
            WHERE {conditions}
            """

            # Execute the query with conditions as parameters
            cursor.execute(delete_query)

            # Commit the changes
            conn.commit()

            # Print the number of deleted rows
            print(f"Deleted {cursor.rowcount} rows.")
            return cursor.rowcount
    except mysql.connector.Error as err:
        print(f"Error in delete_rows(): {err}")
        # Rollback the changes in case of an error
        conn.rollback()
        return -1


#################################################################
# checkConditions() takes a list of conditions as input and iterates through each condition. If a condition contains '=' and "'", it replaces '=' with 'LIKE' and "'" with '%'. 
#################################################################
import re

def checkConditions(columns_to_check, conditions, combineLogic='AND'):
    """
    Check and modify conditions for equality and LIKE comparisons.

    Parameters:
    columns_to_check (list): List of columns corresponding to the conditions.
    conditions (list): List of conditions to be checked.
    
    Returns:
    str: Combined modified conditions.
    """
    modified_conditions = []

    # Ensure columns_to_check and conditions have the same length
    if len(columns_to_check) != len(conditions):
        raise ValueError("The length of columns_to_check must match the length of conditions")

    for column, condition in zip(columns_to_check, conditions):
        # Handle conditions that contain '=' or 'LIKE'
        if "=" in condition:
            key, value = condition.split("=", 1)
            value = value.strip().strip('"').strip("'")  # Strip both double and single quotes

            # Check if the value contains special characters (quotes or brackets)
            if any(c in value for c in ['"', "'", '[', ']']):
                # Handle conditions with special characters by using LIKE
                if '[' in value and ']' in value:
                    # Handle list of items inside brackets
                    value = value[value.find('[')+1:value.find(']')].strip()
                    items = re.findall(r"'(.*?)'|\"(.*?)\"", value)
                    items = [item for sublist in items for item in sublist if item]
                    
                    # Create LIKE conditions for each item in the list
                    like_conditions = []
                    for item in items:
                        item = item.replace("'", "''")  # Escape single quotes for SQL
                        like_conditions.append(f"`{column}` LIKE '%{item}%'")
                    
                    # Combine all the LIKE conditions with AND (or combineLogic)
                    modified_condition = f" {combineLogic} ".join(like_conditions)
                else:
                    # Handle single values with special characters
                    temp = value.replace("'", "''")
                    modified_value = f"'%{temp}%'"  # Add wildcards for LIKE
                    modified_condition = f"`{column}` LIKE {modified_value}"
            else:
                # Keep the '=' when there are no special characters
                modified_condition = f"`{column}` = '{value}'"

        elif "LIKE" in condition:
            # Ensure column is included with the LIKE condition
            modified_condition = condition.replace("LIKE", f"`{column}` LIKE")
        
        else:
            # Keep the condition as is for non-equality, non-LIKE cases
            modified_conditions.append(f"`{column}` {condition}")
            continue

        modified_conditions.append(modified_condition)

    # Combine all modified conditions with the specified logic (AND/OR)
    combined_conditions = f" {combineLogic} ".join(modified_conditions)

    return combined_conditions

#################################################################
# get_filtered_content() get the data that satisfy certain conditions
# columns_to_check and conditions contain the specific information for filtering

# # Example usage
# # Specify columns to check and their corresponding conditions
# columns_to_check = ['Entity1 Name', 'PubYear']
# conditions = ['="Prostate cancer"', '>2020']

# # Call the function to get the filtered content
# get_filtered_content(connection, columns_to_check, conditions)

# # Close the connection after usage
# connection.close()
#################################################################
def get_filtered_content(conn, table_name, columns_to_check, conditions,recordLimit2Get=1000000,combineLogic='AND'):
    
    # Check if conn is not valid
    if not conn:
        print('Default server database will be used--in get_filtered_content()!')
        # Obtain a default connection using connectMySQL()
        with connectMySQL() as conn:
            return get_filtered_content(conn, table_name, columns_to_check, conditions)
    #################################################     
    #make sure the conditions to be list of string
    if not isinstance(conditions, list):
        conditions = [conditions]
    if not isinstance(columns_to_check, list):
        columns_to_check = [columns_to_check]
    #################################################   
    if len(columns_to_check) != len(conditions):
        print("Error: columns_to_check and conditions must have the same length.")
        return
    
    #check if the row exist or not
    row_count = row_exist(conn, table_name, columns_to_check, conditions)    
    if row_count == 0:
        print(f"No rows qualified for selection in {table_name}.")
        return pd.DataFrame()#return a empty dataframe

    #check the conditions for special characgter like '
    conditions=checkConditions(columns_to_check,conditions,combineLogic=combineLogic)
    # print(conditions)
    try:
        cursor = conn.cursor(dictionary=True)  # Use a dictionary cursor for easy access to column names

        # Query to retrieve rows satisfying the conditions
        query = f"""
            SELECT *
            FROM {table_name}
            WHERE {conditions}
            LIMIT {recordLimit2Get}
        """
        # print(query)
        cursor.execute(query)

        # Fetch all the rows from the result set
        rows = cursor.fetchall()
        # Convert the rows to a DataFrame
        rows = pd.DataFrame(rows)

        # # Print the retrieved rows or process them as needed
        # for row in rows:
        #     print(row)

        cursor.close()

        return rows

    except mysql.connector.Error as err:
        print(f"Error in get_filtered_content(): {err}")
        return pd.DataFrame()#return a empty dataframe
        
    finally:
        # Close the cursor outside the try-except block
        cursor.close()

#################################################################
# add_columns_to_table() add one or more new columns of empty value to a table in MySQL database
#if the column already exist, do nothing
# # Example usage of the add_columns_to_table function
# table_name = 'your_table_name'

# # Specify columns as strings or lists
# single_column_name = 'new_column1'
# single_column_data_type = 'VARCHAR(255)'

# # Call the function to add the columns to the table
# add_columns_to_table(connection, table_name, single_column_name, single_column_data_type)

# # Or, if you have lists of columns
# column_names = ['new_column2', 'new_column3']
# column_data_types = ['INT', 'DATE']

# # Call the function to add the columns to the table
# add_columns_to_table(connection, table_name, column_names, column_data_types)

# # Close the connection after usage
# connection.close()
#################################################################
def add_columns_to_table(conn, table_name, column_names, column_data_types, default_values=None):
    # Make sure the connection is valid
    if not conn:
        print('Server connection failed!')
        return

    # Convert input strings to lists if they are provided as strings
    if not isinstance(column_names, list):
        column_names = [column_names]
    if not isinstance(column_data_types, list):
        column_data_types = [column_data_types]
    
    # Set default_values to a list of None values (NULL in SQL) if it's not provided
    if default_values is None:
        default_values = [None] * len(column_names)
    elif not isinstance(default_values, list):
        default_values = [default_values] * len(column_names)

    # Ensure the lists have the same length
    if len(column_names) != len(column_data_types) or len(column_names) != len(default_values):
        print("Error: column_names, column_data_types, and default_values must have the same length.")
        return

    try:
        for column_name, column_data_type, default_value in zip(column_names, column_data_types, default_values):
            if columnExists(conn, table_name, column_name):
                print('*' * 15)
                print(f"The column '{column_name}' already exists in table {table_name}.")
                print('*' * 15)
                continue

            # Construct the column definition
            column_definition = f"`{column_name}` {column_data_type}"
            
            # Add the default value if specified (or NULL if default_value is None)
            if default_value is not None:
                column_definition += f" DEFAULT {default_value}"
            else:
                column_definition += " DEFAULT NULL"

            # Query to add the column to the specified table
            query = f"ALTER TABLE {table_name} ADD COLUMN {column_definition}"
            print(query)
            cursor = conn.cursor()

            # Execute the query using the provided cursor
            cursor.execute(query)

            # Commit the changes
            conn.commit()

            # Close the current cursor
            cursor.close()

            print(f"Column '{column_name}' added successfully to table {table_name}.")

    except mysql.connector.Error as err:
        print(f"Error in add_columns_to_table(): {err}")
        
    finally:
        # Ensure cursor is closed in the finally block
        cursor.close()

       
#################################################################
# get_table_columns() get the column names of a table for a MySQL database
#################################################################
def get_table_columns(conn, table_name):
    
    # Check if conn is not valid
    if not conn:
        print('Default server database will be used--in get_table_columns()!')
        # Obtain a default connection using connectMySQL()
        with connectMySQL() as conn:
            return get_table_columns(conn, table_name)
    #################################################
    
    try:
        # Query to retrieve column names from the specified table
        query = f"SHOW COLUMNS FROM {table_name}"
        cursor = conn.cursor()
        # Execute the query using the provided cursor
        cursor.execute(query)

        # Fetch all the rows (column information) from the result set
        columns = cursor.fetchall()

        # Extract column names from the result set
        column_names = [column[0] for column in columns]
        
        return column_names

    except mysql.connector.Error as err:
        print(f"Error in get_table_columns(): {err}")
        return None
    
    finally:
        # Close the cursor outside the try-except block
        cursor.close()


#################################################################
# generateCreateTableQuery() generates the SQL query to create a table 
# with the specified name (tableName), columns, and their data types.
# - columns: list of column names (strings)
# - types: list of data types corresponding to each column
# columns = ["id", "name", "created_at"]
# types = ["INT", "VARCHAR(255)", "DATETIME"]
# tableName = "users"

# query = generateCreateTableQuery(columns, types, tableName)
# print(query)
#################################################################
def generateCreateTableQuery(columns, types, tableName):
    if len(columns) != len(types):
        raise ValueError("The number of columns and types must match.")
    
    # Start the CREATE TABLE query
    create_table_query = f"CREATE TABLE IF NOT EXISTS `{tableName}` ("
    
    # Add each column definition to the query
    for col, data_type in zip(columns, types):
        mysql_data_type = get_mysql_data_type(data_type)  # Assuming this function converts to appropriate MySQL type
        create_table_query += f"\n    `{col}` {mysql_data_type},"
    
    # Remove the trailing comma and close the statement
    create_table_query = create_table_query.rstrip(",")  
    create_table_query += "\n);"
    
    return create_table_query

#################################################################
# get_mysql_data_type() converts pandas data types to appropriate MySQL data types.
# - pandas_data_type: A single data type or a list of data types from the pandas DataFrame (or Excel).
# - max_length: The maximum length limit for string columns (default is 100).
# If a data type in the list is already a valid MySQL type (e.g., "INT", "VARCHAR(255)"), it won't change it.
#################################################################
def get_mysql_data_type(pandas_data_type, max_length=100):
    # Define a mapping from pandas data types to MySQL data types
    data_type_mapping = {
        'int64': 'INT',
        'float64': 'FLOAT',
        'object': f'VARCHAR({max_length})',  # For strings or mixed data types
        'bool': 'TINYINT(1)',                # Mapping for boolean values
        'datetime64[ns]': 'DATETIME',        # Mapping for datetime values
    }
    
    # Check if the input is a list and process each item, or handle a single item
    if isinstance(pandas_data_type, list):
        return [data_type_mapping.get(str(data_type), data_type if is_mysql_type(data_type) else f'VARCHAR({max_length})')
                for data_type in pandas_data_type]
    else:
        return data_type_mapping.get(str(pandas_data_type), pandas_data_type if is_mysql_type(pandas_data_type) else f'VARCHAR({max_length})')

def is_mysql_type(data_type):
    # Known MySQL types to check against (basic pattern matching for the start of strings)
    known_mysql_types = ["INT", "FLOAT", "VARCHAR", "TINYINT", "DATETIME", "TEXT", "DOUBLE", "CHAR"]
    return any(data_type.upper().startswith(t) for t in known_mysql_types)


#################################################################
# createTable() creates a table in the specified database using the provided connection.
# - conn: The database connection object.
# - columns: List of column names (strings) to be included in the table.
# - types: List of data types corresponding to each column.
# - tableName: The name of the table to be created.
# - force_create: If True, the function will drop the table if it already exists (default is False).
# - column2Alter: Specifies columns that need their length limit changed.
# - value2Alter: The new length limits corresponding to columns in column2Alter.
#################################################################

def createTable(conn, columns, types, tableName, force_create=False, column2Alter='', value2Alter=[]):
    # Ensure the connection is valid
    if not conn or not conn.is_connected():
        print('Server connection failed!')
        return
    
    # Ensure column2Alter and value2Alter are lists if they are not empty
    if not isinstance(column2Alter, list) and column2Alter:
        column2Alter = [column2Alter]
    if not isinstance(value2Alter, list) and value2Alter:
        value2Alter = [value2Alter]
    
    # Ensure the lengths of column2Alter and value2Alter match
    if len(column2Alter) != len(value2Alter):
        print("Error: The lengths of column2Alter and value2Alter must match.")
        return
    
    cursor = conn.cursor()
    
    try:
        # Drop the table if force_create is enabled
        if force_create:
            drop_table(conn, tableName)
        
        # Generate and execute the CREATE TABLE query
        create_table_query = generateCreateTableQuery(columns, types, tableName)                
        cursor.execute(create_table_query)                
        conn.commit()
        print(f'Table {tableName} has been created!')
        
        # Alter the length of specified columns if needed
        if column2Alter and value2Alter:
            alterTableColumnLength(conn, tableName, column2Alter, value2Alter)                    
            conn.commit()  # Commit the changes after altering column lengths
        
    except (mysql.connector.Error, pd.errors.EmptyDataError) as err:
        # Handle connection or execution errors
        print(f"Error in createTable(): {err}")
    finally:
        # Ensure cursor is always closed
        cursor.close()


#################################################################
# insertTableFromExcel() insert the content from a excel worksheet as a table of a database; 
# create the table is not there; append to the end of the table if table exists and force_create=False
#filePath is the full path to the excel_file, when , beIgnoreFileNameCase=True, will ignor the case in the filename
#worksheetName is the worksheet where the content is come from
#db_config is the parameter needed for connecting the database (setDBConfig())
#tableName is the name of the table to be created
#force_create=Ture will delete the original table if already exist in the database; default value is False
#column2Alter specify the columns that need to change their length limit specified in value2Alter
#start_row specify the start row from excel data (df) to be inserted
#################################################################   
def insertTableFromExcel(filePath, worksheetName, conn, tableName, force_create=False, column2Alter='', value2Alter=[], start_row=0, beIgnoreFileNameCase=False, columns_to_check='', cols_to_compare=''):
    ###############
    print(f'Getting data from: {filePath}')
    if not UsefulTools.IsFileExist(filePath,beIgnoreCase=beIgnoreFileNameCase):
        print('The file dose not exist!')
        return None
        
    if not UsefulTools.worksheet_exists(filePath, worksheetName):
        print('The worksheet dose not exist!')
        return None
        
    filePath=UsefulTools.IsFileExist(filePath,beIgnoreFileNameCase)
    df = pd.read_excel(filePath, sheet_name=worksheetName)
    #quality control for the data df
    df=dfQA4DB(df, conn, tableName, columns_to_check, cols_to_compare)

    
    if df.empty:
        print('No conten from the worksheet for insertion!')
        return None

    #insert the data df to the table
    insertDF2DB(df, conn, tableName, force_create, column2Alter, value2Alter, start_row)

#################################################################
# insertDF2DB() insert the content of a datafrom as a table to a database; 
#To note, the insertDF2DB() will not check duplications; therefore, to avaoid insert duplicated rows to the table, 
#please use updateTable() function, which uses key columns to remove original duplicated rows in the table.
# create the table is not there; append to the end of the table if table exists and force_create=False
#tableName is the name of the table to be created
#force_create=Ture will delete the original table if already exist in the database; default value is False
#column2Alter specify the columns that need to change their length limit specified in value2Alter
#start_row specify the start row from excel data (df) to be inserted
#################################################################   
def insertDF2DB(df, conn, tableName, force_create=False, column2Alter='', value2Alter=[], start_row=0,beFitTable2df=0):    
        
    #make sure the connection is valid
    if not conn:
        print('Server connection failed!')
        return
    #make sure the conditions to be list of string
    if not isinstance(column2Alter, list) and len(column2Alter)>0:
        column2Alter = [column2Alter]
    if not isinstance(value2Alter, list) and len(value2Alter)>0:
        value2Alter = [value2Alter]
    #################################################
    
    columns = df.columns
    types = df.dtypes
    df=UsefulTools.convert_list_cells_to_string(df)#convert the list in df into string
    #create the table first if not exist, or if there is column limite need to change
    if not table_exists(conn, tableName) or (len(column2Alter)>0 and len(value2Alter)>0):
        createTable(conn, columns, types, tableName, force_create, column2Alter, value2Alter)
    
    # print(f'beFitTable2df:{beFitTable2df}: Before adjusting DB table according to df...')
    #adjust the column lenght of the table according to df
    if beFitTable2df:
        # print('Adjusting DB table according to df...')
        addColumns2fitDF(conn, tableName, df)
        alterTableColLenByDF(conn, tableName, df)       
    

    try:
        # Create a cursor object to interact with the database
        with conn.cursor() as cursor:
            # # If start_row_db is not specified, set it to the number of existing rows in the table
            # if start_row_db is None:
            #     cursor.execute(f"SELECT COUNT(*) FROM {tableName};")
            #     start_row_db = cursor.fetchone()[0]

            # Skip the first start_row rows in the DataFrame
            df_to_insert = df.iloc[start_row:]
            df_to_insert.fillna(0, inplace=True)# Replace NaN values with an empty string
            
            #get column length limit and truncate the data fo the df_to_insert accordingly
            column_details=getTableColumnDetails(conn,tableName)
            df_to_insert=UsefulTools.truncateDataFrame(df_to_insert, column_details)

            # get inser query
            insert_query = f"INSERT INTO {tableName} ({', '.join(['`'+col+'`' for col in df.columns])}) VALUES ({', '.join(['%s']*len(df.columns))})"
            # print(insert_query)
            i=0
            nSave=100
            for _, row in df_to_insert.iterrows():
                i+=1
                print(f'Inserting record {i}')
                # if len(column2Alter) > 0 and len(value2Alter) > 0:
                #     # Limit the length of specific columns column2Alter
                #     row = UsefulTools.setLimit4Series(row, column2Alter, value2Alter)
                
                data_to_insert = tuple(row)
                # print('#####################################')
                # print(data_to_insert)
                # print(insert_query)
                
                cursor.execute(insert_query, data_to_insert)
                # start_row_db += 1  # Increment the OFFSET value
                if not i%nSave:#commit the change everay nSave insertion
                  # Commit the changes
                  conn.commit()  

            # Commit the changes
            conn.commit()
            print("Table and data insertion successful.")

    except (mysql.connector.Error, pd.errors.EmptyDataError) as err:
        # Handle connection or execution errors
        print(f"Error in insertDF2DB(): {err}")
    finally:
        # Close the cursor outside the try-except block
        cursor.close()

#################################################################
# table_exists() tests if a table exists in a database pointed by cursor
#################################################################  
def table_exists(conn, table_name):
    #make sure the connection is valid
    if not conn:
        print('Defulat server database is used!')
        with connectMySQL() as conn:    
            """Check if a table exists in the database."""
            cursor = conn.cursor()
            cursor.execute(f"SHOW TABLES LIKE '{table_name}'")            
            results=cursor.fetchone() is not None            
            cursor.close()
    else:
        """Check if a table exists in the database."""
        cursor = conn.cursor()
        cursor.execute(f"SHOW TABLES LIKE '{table_name}'")            
        results=cursor.fetchone() is not None            
        cursor.close()    
    return results

#################################################################
# columnExists() tests if a colum of a table exists in a database pointed by cursor
#################################################################  
def columnExists(conn, table_name, column_name):
    
    # Check if conn is not valid
    if not conn:
        print('Default server database will be used--in columnExists()!')
        # Obtain a default connection using connectMySQL()
        with connectMySQL() as conn:
            return columnExists(conn, table_name, column_name)
    #################################################
    
    
    cursor = conn.cursor()
    if not table_exists(conn, table_name):#test if the table exsit or not
        return False
    
    try:
        # Query the information schema to check if the column exists
        query = f"SELECT COLUMN_NAME FROM INFORMATION_SCHEMA.COLUMNS WHERE TABLE_NAME = '{table_name}' AND COLUMN_NAME = '{column_name}';"
        cursor.execute(query)
        results=cursor.fetchone() is not None
        cursor.close()
        return results
    except mysql.connector.Error as err:
        # Handle errors if the query fails
        print(f"Error in columnExists(): {err}")
        return False
    finally:
        # Close the cursor outside the try-except block
        cursor.close()
 
#################################################################
# alterTableColLenByDF() Adjusts the length of specific table columns according to the conent of df
# # Example Usage:
# Assuming conn is a valid MySQL database connection and df is a DataFrame
# table_name = "your_table"
# alterTableColLenByDF(conn, table_name, df)
################################################################# 
def alterTableColLenByDF(conn, table_name, df):
    """
    Adjusts the length of specific table columns if the content of those columns in the given DataFrame is longer
    than the current table length limit.

    Parameters:
    - conn: MySQL database connection
    - table_name: Name of the table for which to adjust column lengths
    - df: DataFrame containing the data to be inserted into the table

    Returns:
    None
    """
    # Ensure the connection is valid
    if not conn:
        print('Server connection failed!')
        return

    # Get the current column details from the table
    current_columns = getTableColumnDetails(conn, table_name)

    # Check if the DataFrame columns match the table columns
    for column_name in df.columns:
        if column_name not in [col[0] for col in current_columns]:
            print(f"Column '{column_name}' does not exist in table {table_name}.")
            return

    # Check and adjust column lengths if needed
    for column_name, series in df.items():
        # Find the current length limit for the column
        current_length_limit = next((col[1] for col in current_columns if col[0] == column_name), None)

        if current_length_limit is not None:
            # Check if any content in the DataFrame exceeds the current length limit
            max_length_in_df = series.astype(str).apply(len).max()

            if max_length_in_df > current_length_limit:
                # Adjust the length to accommodate the maximum content length in the DataFrame
                new_length = max_length_in_df
                alterTableColumnLength(conn, table_name, [column_name], [new_length])

#################################################################
# alterTableColumnLength() change the content length limit for specific columns
#column2Alter specify the columns that need to changed; their length limit are specified in value2Alter
################################################################# 
def alterTableColumnLength(conn, table_name, column2Alter, value2Alter):
    # Make sure the connection is valid
    if not conn:
        print('Server connection failed!')
        return

    # Make sure the input lists are of type list
    #make sure the conditions to be list of string
    if not isinstance(column2Alter, list) and len(column2Alter)>0:
        column2Alter = [column2Alter]
    if not isinstance(value2Alter, list) and len(value2Alter)>0:
        value2Alter = [value2Alter]

    cursor = conn.cursor()

    try:
        # Check if the columns exist before attempting to modify their length
        for column_name, new_length in zip(column2Alter, value2Alter):
            if columnExists(conn, table_name, column_name):
                # Execute the ALTER TABLE statement to modify the column length
                alter_query = f"ALTER TABLE {table_name} MODIFY `{column_name}` VARCHAR({new_length});"
                cursor.execute(alter_query)
                print(f"Column '{column_name}' length modified to {new_length} characters.")
            else:
                print(f"Column '{column_name}' does not exist in table {table_name}.")

    except mysql.connector.Error as err:
        # Handle errors if the ALTER TABLE statement fails
        print(f"Error in alterTableColumnLength(): {err}")

    finally:
        # Close the cursor outside the try-except block
        cursor.close()
     
#################################################################
# copy_table() copies an existing table in the database.
# - conn: The database connection object.
# - source_table: The name of the table to copy from.
# - destination_table: The name of the new table to create.
# - copy_data: If True, the data from the source table is also copied. Default is False.
################################################################# 
def copy_table(conn, source_table, destination_table, copy_data=False):
    # Ensure the connection is valid
    if not conn or not conn.is_connected():
        print('Server connection failed!')
        return
    
    # Check if the source table exists
    if not table_exists(conn, source_table):
        print(f"The source table '{source_table}' does not exist. Cannot proceed with copying.")
        return

    cursor = conn.cursor()
    try:
        # Step 1: Create the destination table with the same structure as the source table
        cursor.execute(f"CREATE TABLE `{destination_table}` LIKE `{source_table}`;")
        
        # Step 2: Optionally copy the data from the source table to the new table
        if copy_data:
            cursor.execute(f"INSERT INTO `{destination_table}` SELECT * FROM `{source_table}`;")
        
        # Commit the changes
        conn.commit()
        print(f"Table '{destination_table}' created successfully. Data copied: {copy_data}")
    
    except mysql.connector.Error as err:
        # Rollback changes in case of an error
        conn.rollback()
        print(f"Error in copy_table(): {err}")
    
    finally:
        # Ensure the cursor is closed even if an error occurs
        cursor.close()

#################################################################
# add_Col_to_All_pubmed() add columns to all pubmed tables from 'aa' to 'zz'
#################################################################
def add_Col_to_All_pubmed():    
    # Generate all combinations from 'aa' to 'zz'
    letters = string.ascii_lowercase  # 'abcdefghijklmnopqrstuvwxyz'
    combinations = [f"{a}{b}" for a in letters for b in letters]  # e.g., 'aa', 'ab', ..., 'zz'
    
    # Iterate over the combinations and create the tables
    column_names=['Entity1Type','Entity2Type']
    column_data_types=['VARCHAR(25)','VARCHAR(25)']
    with connectMySQL() as conn: 
        for combo in combinations:            
            destination_table = f"pubmed_{combo}"
            print(destination_table)            
            # Use add_columns_to_table to add each table each table the columns
            add_columns_to_table(conn, destination_table, column_names, column_data_types, default_values=None)
            
            
#################################################################
# copy_pubmed_structure() creates multiple tables by copying the structure of 'pubmed'.
# The destination tables will be named from 'pubmed_aa' to 'pubmed_zz'.
# - conn: The database connection object.
#################################################################
def copy_pubmed_structure():    
    # Generate all combinations from 'aa' to 'zz'
    letters = string.ascii_lowercase  # 'abcdefghijklmnopqrstuvwxyz'
    combinations = [f"{a}{b}" for a in letters for b in letters]  # e.g., 'aa', 'ab', ..., 'zz'
    
    # Iterate over the combinations and create the tables
    with connectMySQL() as conn: 
        for combo in combinations:
            destination_table = f"pubmed_{combo}"
            # Use copy_table to create each table based on the structure of 'pubmed'
            copy_table(conn, "pubmed", destination_table, copy_data=False)

#################################################################
# drop_table() deletes a table from the specified database.
# - conn: The database connection object.
# - table_name: The name of the table to be deleted.
################################################################# 
def drop_table(conn, table_name):
    # Ensure the connection is valid
    if not conn or not conn.is_connected():
        print('Server connection failed!')
        return
    
    # Check if the table exists before attempting to drop it
    if not table_exists(conn, table_name):
        print(f"The table '{table_name}' does not exist. No dropping is needed!")
        return
    
    cursor = conn.cursor()
    try:
        # Use the DROP TABLE statement to delete the table
        cursor.execute(f"DROP TABLE IF EXISTS `{table_name}`;")
        conn.commit()  # Commit the changes to the database
        print(f"Table '{table_name}' dropped successfully.")
        
    except mysql.connector.Error as err:
        # Handle errors if the DROP TABLE statement fails
        print(f"Error in drop_table(): {err}")
    
    finally:
        # Ensure the cursor is closed even if an error occurs
        cursor.close()

        
#################################################################
    """
    getTableColumnDetails() retrieves column names and their corresponding lengths for a table in a MySQL database.

    Parameters:
    - conn: MySQL database connection
    - table_name: Name of the table for which to retrieve column details

    Returns:
    - A list of tuples where each tuple contains (column_name, column_length)
    """
    # # Example usage:
    # table_name = "your_table"
    # columns_info = getTableColumnDetails(conn, table_name)

    # if columns_info:
    #     print(f"Column details for table {table_name}:")
    #     for column_name, column_length in columns_info:
    #         print(f"{column_name}: {column_length}")
    # else:
    #     print("Failed to retrieve column details.")
################################################################# 
def getTableColumnDetails(conn, table_name):

    # Ensure the connection is valid
    if not conn:
        print('Server connection failed!')
        return None

    cursor = conn.cursor()
    column_details = []

    try:
        # Execute the query to retrieve column details
        query = f"SHOW COLUMNS FROM {table_name};"
        cursor.execute(query)

        # Fetch all the rows from the result set
        rows = cursor.fetchall()

        # Extract column name and length information
        for row in rows:
            column_name = row[0]
            column_type = row[1]

            # Extract length from the column type (e.g., VARCHAR(255))
            column_length = None
            if "(" in column_type and ")" in column_type:
                column_length = int(column_type[column_type.find("(") + 1:column_type.find(")")])

            column_details.append((column_name, column_length))

    except mysql.connector.Error as err:
        print(f"Error in getTableColumnDetails(): {err}")
    finally:
        # Close the cursor outside the try-except block
        cursor.close()

    return column_details

#################################################
# checkDfColInDB() checks if the a given df of specific column exist in the database or not
#################################################        
def checkDfColInDB(df,columns_to_check,columnName,conn='',tableName='AICSearch'):  
    
    #make sure the connection is valid
    content=''
    if not conn:
        print('Defulat server database will be used!')
        with connectMySQL() as conn:            
            return checkDfColInDB(df,columns_to_check,columnName,conn,tableName)

    if not table_exists(conn,tableName):
        return ''    
    #read the corresponding relations
    tempdf=readTable(conn, tableName, df, columns_to_check)
    #test specific columnName of the tempdf
    content=UsefulTools.checkColumnAbnormality(tempdf, columnName)
    
    
    if not UsefulTools.isemptyV(content) and content!='error':#the content exist from the database
       print(f'{columnName} acquired from database!') 
   
    return content


#################################################
# dfQA4DB() checks each row of df to remove not qualified rows, and add missing columns and content from DB
# if the cols_to_compare of a row contains no lenger content than rows in database 
# that are with the same columns of (columns_to_check), the this row will be removed from df
#
#################################################   
def dfQA4DB(df, conn, table_name, columns_to_check, cols_to_compare):
    
    #make sure the input columns are good
    columns_to_check=checkConditionCol(columns_to_check,df)
    # cols_to_compare=checkConditionCol(cols_to_compare,df)
    
    with warnings.catch_warnings():
        warnings.simplefilter("ignore")
        df.fillna('0', inplace=True)# Replace NaN values with an empty string
    
    #All parameters are needed for the comparison
    if len(df)==0 or len(columns_to_check)==0 or not len(table_name):
        # print('No comparison with records in the database!')
        print('Missing inputs in dfQA4DB(), please check!')
        return df
    
    # Check if conn is not valid
    if not conn:
        print('Default server database will be used--in dfQA4DB()!')
        # Obtain a default connection using connectMySQL()
        with connectMySQL() as conn:
            return dfQA4DB(df, conn, table_name, columns_to_check, cols_to_compare)

    # Create an empty DataFrame to store the filtered rows
    filtered_rows = pd.DataFrame()

    # Iterate over each row in the input DataFrame
    for _, row in df.iterrows():
        # Extract a single-row DataFrame from the input DataFrame
        single_row_df = pd.DataFrame([row])

        # Construct conditions based on the values in the current row
        conditions = [f'="{single_row_df[column].iloc[0]}"' for column in columns_to_check]

        # Retrieve the corresponding rows from the database
        db_rows = get_filtered_content(conn, table_name, columns_to_check, conditions)
        
        # Use only the first row from db_rows if it contains multiple rows
        if not UsefulTools.isemptyV(db_rows):
            db_row_single = pd.DataFrame([db_rows.iloc[0]])
        else:
            # If db_rows is empty, create an empty DataFrame
            db_row_single = pd.DataFrame()
        # Check if the single-row DataFrame is bigger than any row in the database
        # if not UsefulTools.isABigger(single_row_df, db_row_single, cols_to_compare):
        if not UsefulTools.isDifferent(single_row_df, db_row_single, cols_to_compare):
            # If no difference, skip this row
            continue
        #copy any missing columns from database
        single_row_df=UsefulTools.copyColumns(single_row_df, db_row_single)
        # If bigger, append the row to the filtered_rows DataFrame
        filtered_rows = pd.concat([filtered_rows, single_row_df])
        
        with warnings.catch_warnings():
            warnings.simplefilter("ignore")
            filtered_rows.fillna('0', inplace=True)# Replace NaN values with an empty string
    return filtered_rows


#####################################################################
# addColumns2fitDF() add one or more columns if they exist in df but not in the table
# Example usage:
# Assuming 'connection' is your database connection object and 'your_table_name' is the target table
# df = pd.DataFrame({'new_column1': [1, 2, 3], 'new_column2': ['a', 'b', 'c']})
# addColumns2fitDF(connection, 'your_table_name', df)
#####################################################################
def addColumns2fitDF(conn, table_name, df, max_length=100):
    # Check if the connection is valid
    if not conn:
        print('Server connection failed!')
        return
    
    # Ensure the provided object is a DataFrame
    if not isinstance(df, pd.DataFrame):
        print('Input is not a DataFrame!')
        return
    
    # Get the columns in the DataFrame
    df_columns = df.columns.tolist()

    # Iterate through DataFrame columns
    for column_name in df_columns:
        # Check if the column exists in the table
        if not columnExists(conn, table_name, column_name):
            print(f'Adding a new column ({column_name})to the table {table_name}...')
            # Get the data type of the column from the DataFrame
            pandas_data_type = df[column_name].dtype

            # Use get_mysql_data_type to convert the data type
            mysql_data_type = get_mysql_data_type(pandas_data_type, max_length)

            # Call the function to add the column to the table
            add_columns_to_table(conn, table_name, column_name, mysql_data_type)

#####################################################################
# batchUploadData2DB() search a folder (and its subfolders) for excle file with a specific worksheet (worksheet2search)
#then read the worksheet and insert data into database
# Example usage:
# folder2search = "/path/to/your/folder"
# worksheet2search = "pubmed"
# batchUploadData2DB(folder2search, worksheet2search, table_type='pubmed')
# or
# worksheet2search = "pathsummary"
# batchUploadData2DB(folder2search, worksheet2search, table_type='pathsummary')
#####################################################################
def batchUploadData2DB(folder2search, worksheets2search, extensions=['.xlsx'],be_check_subfolders=1, updateGap=10*60*60):
    
    # Convert single values to lists
    worksheets2search = [worksheets2search] if not isinstance(worksheets2search, list) else worksheets2search
    extensions = [extensions] if not isinstance(extensions, list) else extensions
    # Get a list of Excel files in the specified folder
    excel_files = UsefulTools.get_files_with_extensions(folder2search, extensions, be_check_subfolders=be_check_subfolders, updateGap=updateGap)
    # print(excel_files)
    for excel_file in excel_files:
        try:
            # Read the data from each specified worksheet into a DataFrame
            for worksheet2search in worksheets2search:
                if UsefulTools.worksheet_exists(excel_file, worksheet2search):
                    df = pd.read_excel(excel_file, sheet_name=worksheet2search)

                    # Upload the DataFrame to the database based on the worksheet type
                    if worksheet2search == 'pubmed':
                        print('============')
                        print(f"Data from {excel_file}:'{worksheet2search}'")
                        updateTablePubmed(df)                        
                    elif worksheet2search == 'PathSummary':
                        print('============')
                        print(f"Data from {excel_file}:'{worksheet2search}'")
                        updateTablePathSummary(df)                        
                    elif worksheet2search == 'Outline':
                        print('============')
                        print(f"Data from {excel_file}:'{worksheet2search}'")
                        updateTableAICSearch(df)
                    else:
                        # Handle unrecognized worksheet types
                        print(f"Unrecognized worksheet type: {worksheet2search} in '{excel_file}'.")
                        continue

                    print(f"Data from worksheet '{worksheet2search}' in '{excel_file}' uploaded to the database.")

        except Exception as e:
            print(f"An error occurred while processing '{excel_file}': {str(e)}")
            continue

#####################################################################
# modifyRecord() Modify a record in a MySQL database table.
#####################################################################
def modifyRecord(conn, tableName, df4RecordSearch, columns2Change, content4Change):
    """
    Modify a record in a MySQL database table.

    Parameters:
    - conn: MySQL database connection
    - tableName: Name of the table to modify
    - df4RecordSearch: DataFrame containing the search criteria for locating the record (key column names and their values)
    - columns2Change: Columns to modify in the located record (can be a single column or a list)
    - content4Change: New content for the specified columns (can be a single value or a list)

    Returns:
    - None
    """
    # Check if the connection is valid
    if not conn:
        print('Server connection failed!')
        return False
    
    # Read the record based on the search criteria
    dfRecord = readTable(conn, tableName, df4RecordSearch)

    if len(dfRecord) == 0:
        print("No record found for the specified criteria.")
        return False
    elif len(dfRecord) > 1:
        print("Warning: More than one record identified! Please update df4RecordSearch to locate the unique record you want to modify.")
        return False

    print('---------------------')
    print('Modifying record')

    # Convert single values to lists
    columns2Change = [columns2Change] if not isinstance(columns2Change, list) else columns2Change
    content4Change = [content4Change] if not isinstance(content4Change, list) else content4Change

    # Check if columns2Change and content4Change have the same length
    if len(columns2Change) != len(content4Change):
        print("Error: columns2Change and content4Change must have the same length.")
        return False

    # Modify the specified columns with new content
    for column, content in zip(columns2Change, content4Change):
        if column in dfRecord.columns:
            dfRecord.at[dfRecord.index[0], column] = content

    try:
        # Update the modified record in the database
        updateTable(conn, tableName, dfRecord, df4RecordSearch.columns.tolist())

        print(f"Record modified successfully in table {tableName}.")

    except Exception as err:
        print(f"Error in modifyRecord(): {err}")
        # Handle the error as needed

    return True


#####################################################################
# fitDBColumns() adds columns to match that in the table of an MySQL database
#####################################################################
def fitDBColumns(conn, table_name, df):
    # Get column names from the database table
    db_columns = get_table_columns(conn, table_name)

    if db_columns is None:
        # Handle the case where an error occurred while retrieving column names
        return df, []

    # Find columns in the table but not in the DataFrame
    missing_columns = set(db_columns) - set(df.columns)

    if missing_columns:
        # Add missing columns to the DataFrame with empty values
        for column in missing_columns:
            df[column] = pd.Series(dtype='object')

    return df, list(missing_columns)

# Example usage:
# Assuming you have a connection 'conn' and a DataFrame 'your_dataframe'
# updated_df, added_columns = fitDBColumns(conn, 'your_table_name', your_dataframe)


#####################################################################
# updateTablePubmed() inserts a DataFrame into the 'pubmed' table of the default MySQL database on the server.
# The following cases will perform the insertion:
# 1) Data in df does not exist in the database.
# 2) Data has different content in any of the columns specified in cols_to_compare=['Sentence', 'Relation Name'].
# 
# Parameters:
# - df: DataFrame to be inserted into the database.
# - cols_to_compare: List of columns to check for existing records with different content.
# - beBackground: If set to 1, the process will run in the background.
# - nBatch: Number of rows to process per batch.
#####################################################################
def updateTablePubmed(df, cols_to_compare=['Sentence', 'Relation Name'], beBackground=0, nBatch=5):
    if len(df) > 50:  # When the DataFrame is too large, avoid running all in the background
        beBackground = 0
    
    # Get the total number of rows in the DataFrame
    total_rows = len(df)
    
    # Calculate the number of batches needed
    num_batches = (total_rows + nBatch - 1) // nBatch  # Equivalent to ceiling division
    
    # Iterate through batches
    for batch_num in range(num_batches):
        print('==============================')
        batchU = (batch_num + 1) * nBatch if (batch_num + 1) * nBatch < total_rows else total_rows
        print(f'Table [pubmed] update batch {batch_num}: [{batch_num * nBatch + 1}:{batchU}] out of {total_rows}')
        
        # Calculate the start and end indices for the current batch
        start_idx = batch_num * nBatch
        end_idx = min((batch_num + 1) * nBatch, total_rows)
        
        # Extract the current batch DataFrame
        batch_df = df.iloc[start_idx:end_idx]
        
        # Determine whether to run the batch update in the background
        run_in_background = beBackground or (not beBackground and batch_num % 2 == 0)
        
        # Call the updateTablePubmed0 function for the current batch
        updateTablePubmed0(batch_df, cols_to_compare, run_in_background)


#################################################################
# updateTablePubmed0() updates the 'pubmed' table in the MySQL database row by row.
# - df: DataFrame containing data to be updated in the table.
# - cols_to_compare: Columns to compare when updating the table.
# - beBackground: If True, the function runs in the background.
#################################################################
def updateTablePubmed0(df, cols_to_compare, beBackground):
    if beBackground:
        # Run the program in the background using threading
        print('Running in the background!')
        thread = threading.Thread(target=updateTablePubmed0, args=(df, cols_to_compare, False))
        thread.start()
        return

    # Connect to MySQL and update the 'pubmed' table row by row
    with connectMySQL() as conn:
        if not conn or not conn.is_connected():
            print('Failed to connect to the MySQL server.')
            return
        
        # Columns to check
        columns_to_check = ['Entity1 Name', 'Entity2 Name', 'PMID']
        
        try:
            # Iterate over each row of the DataFrame and update the table row by row
            for index in range(len(df)):
                # Use iloc to get the row as a DataFrame and reset the index
                single_row_df = df.iloc[[index]].reset_index(drop=True)
                
                # Check if single_row_df contains the necessary columns
                if all(col in single_row_df.columns for col in columns_to_check):
                    # Extract first English characters for table name
                    first_char1 = UsefulTools.extract_first_english_char(str(single_row_df.loc[0, 'Entity1 Name']))
                    first_char2 = UsefulTools.extract_first_english_char(str(single_row_df.loc[0, 'Entity2 Name']))
                    
                    # Determine the table name based on the extracted characters
                    if first_char1 and first_char2:  # Check if both are not None
                        tableName = f'pubmed_{first_char1}{first_char2}'
                    else:
                        tableName = 'pubmed'  # Fallback table name
                    
                    # Call updateTable for each individual row
                    updateTable(conn, tableName, single_row_df, columns_to_check, cols_to_compare, beFitTable2df=1)
                else:
                    print(f"Row {index} skipped: Missing required columns {columns_to_check}.")
            
            print(f"Table updates completed successfully.")
        
        except Exception as e:
            # Handle any exceptions that occur during the update process
            print(f"Error in updateTablePubmed0(): {e}")


#####################################################################
# updateTableAICSearch() insets a datafram to table AICSearch of deault MySQL database on the server
#the following three cases will perform the insertion: 
    # 1) data in df is not exist in DB; 
    # 2) data has longer content in any of the cols_to_compare=['AnswerDraft']
#####################################################################
def updateTableAICSearch(df,cols_to_compare=['AnswerDraft'],beBackground=0):
    if beBackground:  # run the program in the background
        print('Running at background!')
        thread = threading.Thread(target=updateTableAICSearch, args=(df,cols_to_compare,0))
        thread.start()
        return
    with connectMySQL() as conn:  
        tableName='AICSearch'
        columns_to_check=['DraftType','Entity1','Entity2','KeyQuestion','Highlights']
        updateTable(conn, tableName, df, columns_to_check, cols_to_compare,beFitTable2df=1)

#####################################################################
# updateTablePathSummary() insets a datafram to table PathSummary of deault MySQL database on the server
#the following three cases will perform the insertion: 
    # 1) data in df is not exist in DB; 
    # 2) data has longer content in any of the cols_to_compare=['PureAI Summary','Path Summary','Advanced Summary']
#####################################################################
def updateTablePathSummary(df,cols_to_compare=['PureAI Summary','Path Summary','Advanced Summary'],beBackground=0):
    if beBackground:  # run the program in the background
        print('Running at background!')
        thread = threading.Thread(target=updateTablePathSummary, args=(df,cols_to_compare,0))
        thread.start()
        return
    
    with connectMySQL() as conn:  
        columns_to_check=['start','target','paths']            
        tableName='PathSummary'
        updateTable(conn, tableName, df, columns_to_check, cols_to_compare,beFitTable2df=1)
        
#####################################################################
# updateAICAsk() insets a datafram to table AICAsk of deault MySQL database on the server
#the following three cases will perform the insertion: 
    # 1) data in df is not exist in DB; 
    # 2) data has longer content in any of the cols_to_compare=['outputTxt']
#####################################################################
def updateAICAsk(df,cols_to_compare=[''],beBackground=0):
    print(df.loc[0,'option'])
    if beBackground:  # run the program in the background
        print('Running at background!')
        thread = threading.Thread(target=updateAICAsk, args=(df,cols_to_compare,0))
        thread.start()
        return
    
    with connectMySQL() as conn:  
        tableName='AICAsk'
        columns_to_check=['inputTxt','option']            
        updateTable(conn, tableName, df, columns_to_check, cols_to_compare,beFitTable2df=1)
            
#####################################################################
# updateJImpact() insert Jurnal impact factor (IF) to table JImpact
#####################################################################
def updateJImpact(cols_to_compare=''):#no comparison
        with connectMySQL() as conn:  
            tableName='JImpact'
            columns_to_check=['Journal']      
            filePath='JImpact.xlsx'
            df = pd.read_excel(filePath) 
            updateTable(conn, tableName, df, columns_to_check, cols_to_compare,beFitTable2df=1)            
 
def insert2JImpact():#insert data to JImpact Table
        with connectMySQL() as conn:  
            tableName='JImpact' 
            filePath='JImpact.xlsx'
            df = pd.read_excel(filePath)            
            insertDF2DB(df, conn, tableName,beFitTable2df=1)
##########################################################################
#getJImpact(journal_name) gets the impact factor for a given journal_name
##########################################################################           
def getJImpact(journal_name):
    
    try:
      with connectMySQL() as conn:  
        tableName='JImpact'     
        df=pd.DataFrame({'Journal':[journal_name],'Title':[journal_name]})
        IF=checkDfColInDB(df,['Journal'],'IF',conn,tableName)#try to match the journal full name first
        if not UsefulTools.isemptyV(IF):
            return IF   
        # print('======================')
        # print(df)
        # df=pd.DataFrame({'Title':[journal_name]})
        IF=checkDfColInDB(df,['Title'],'IF',conn,tableName)#try to match the journal short name
        if not UsefulTools.isemptyV(IF):
            return IF 
        
        return -1
    except Exception as err:
        print(f"Error in getJImpact(): {err}")
        return -1
        # Handle the error as needed
 
##########################################################################
#deDuplicateTablePMID() deduplicate the rows in table PMID
##########################################################################    
def deDuplicateTablePMID(table_name='PMID',columnName='PMID',PMIDinDB_DP=[]):
    
    try:
        with connectMySQL() as conn:
            if UsefulTools.isemptyV(PMIDinDB_DP):
                # Get the PMID with the minimum value
                min_pmid, max_pmid = MinMax4Row(conn, table_name, columnName)
                if min_pmid is None:
                    print('Getting min_pmid error!')
                    return
                
                print('********************************************^^^^^^^****')
                print(f"In table [{table_name}], the PMID in the range of [{min_pmid}, {max_pmid}].")
                #get all the PMID in current PMID table
                PMIDinDB = getRowInRange(conn, table_name, columnName, [min_pmid,max_pmid], beReturnColumnOnly=1,beDeduplicate=0)
                print(f"Currntly there are {len(PMIDinDB)} rows in table [{table_name}].")
                PMIDinDB_DP = UsefulTools.getDuplications(PMIDinDB)
                
            print(f'Duplicated rows: {len(PMIDinDB_DP)}')
            
            
            i=0
            while i<len(PMIDinDB_DP):
                PMID=PMIDinDB_DP[i]  
                print('***********************************************')
                print(f'Processing row {i} with PMID: {PMID}')
                i+=1
                conditions=[f'={PMID}']
                delete_duplicate_rows(conn, table_name, columnName, conditions)
            
    except Exception as err:
        print(f"Error in batchUpdateTableByPMID(): {err}")     
            
##########################################################################
#batchUpdateTableByPMID() batch read rows from a table; get details by PMID, and update the row back to the table
##########################################################################   
def batchUpdateTableByPMID(table_name='pubmed',columnName='PMID'):

    try:
        with connectMySQL() as conn:
            # Get the PMID with the minimum value
            min_pmid, max_pmid = MinMax4Row(conn, table_name, columnName)
            if min_pmid is None:
                print('Getting min_pmid error!')
                return
            
            print('********************************************^^^^^^^****')
            print(f"In table [pubmed], the PMID in the range of [{min_pmid}, {max_pmid}].")
            #get all the PMID in current PMID table: try the save data list first
            try:
                PMIDinDB = load('batchUpdateTableByPMID.joblib')
                try:
                    PMIDadded=load('UpdateTableByPMID.joblib')#saved PMIDs
                    PMIDadded=[item for item in PMIDadded if item not in PMIDinDB]#remove the already inDB pmid list
                    PMIDinDB+=PMIDadded  
                    print(f'Added {len(PMIDadded)} PMIDs from last run!')
                    dump(PMIDinDB,'batchUpdateTableByPMID.joblib')#save the PMID                    
                except:
                     print('No items added from last process!') 
                print(f'PMID list is loaded from [batchUpdateTableByPMID.joblib]:{len(PMIDinDB)}')
            except FileNotFoundError:
                print("File 'batchUpdateTableByPMID.joblib' not found. Loading from the database.")
                PMIDinDB = getRowInRange(conn, 'PMID', 'PMID', [min_pmid, max_pmid], beReturnColumnOnly=1, beDeduplicate=0)
                dump(PMIDinDB,'batchUpdateTableByPMID.joblib')#save the PMID
            except Exception as e:
                print(f"Error loading 'batchUpdateTableByPMID.joblib': {e}")
                print("Loading from the database.")
                PMIDinDB = getRowInRange(conn, 'PMID', 'PMID', [min_pmid, max_pmid], beReturnColumnOnly=1, beDeduplicate=0)
                dump(PMIDinDB,'batchUpdateTableByPMID.joblib')#save the PMID
                
            print(f"Currntly there are {len(PMIDinDB)} rows in table [PMID].")
            ###############################
            # PMIDinDB_DP = UsefulTools.getDuplications(PMIDinDB)#get any dupliations
            
            # if not UsefulTools.isemptyV(PMIDinDB_DP):#if any duplication, remove first
            #     deDuplicateTablePMID(table_name='PMID',columnName='PMID',PMIDinDB_DP=PMIDinDB_DP)
            #     PMIDinDB=UsefulTools.removeDuplications(PMIDinDB)#remove the duplicated PMIDs
            ###############################    
                
            nBatch=1
            pmidRangeL=min_pmid
            pmidRangeU=pmidRangeL+10000*nBatch
            # pmidRangeL=13782275
            # pmidRangeU=pmidRangeL+10000*nBatch
            
            
            while pmidRangeL<max_pmid:
                print('***********************************************')
                print(f'Processing batch {nBatch} with PMID: [{pmidRangeL},{pmidRangeU}]')
                # Get rows within the specified range
                PMIDList = getRowInRange(conn, table_name, 'PMID', [pmidRangeL,pmidRangeU], beReturnColumnOnly=1)                
                PMIDList=[item for item in PMIDList if item not in PMIDinDB]#remove the already inDB pmid list
                
                if UsefulTools.isemptyV(PMIDList): 
                    nBatch+=1
                    pmidRangeL=pmidRangeU
                    pmidRangeU=pmidRangeL+10000*nBatch
                    continue
                    
                if nBatch%2==1:
                    PMIDadded=UpdateTableByPMID(PMIDList,'PMID',"PMID",beBackground=0,PMIDinDB=PMIDinDB)
                else:
                    PMIDadded=UpdateTableByPMID(PMIDList,"PMID","PMID",beBackground=0,PMIDinDB=PMIDinDB)
                    
                PMIDinDB+=PMIDadded#add the current bacth list to the orignal PMID list
                
                print(f'Total PMIDs in table [PMID] is: {len(PMIDinDB)}')
                dump(PMIDinDB,'batchUpdateTableByPMID.joblib')#save the PMID
                    
                nBatch+=1
                pmidRangeL=pmidRangeU
                pmidRangeU=pmidRangeL+10000*nBatch
                
    except Exception as err:
        print(f"Error in batchUpdateTableByPMID(): {err}")
        
#------------------------------------------------------------------#
    
def UpdateTableByPMID(PMIDList,table_name,columnName,beBackground=0,PMIDinDB=[]):    
    if beBackground:  # run the program in the background
        print('Running at background!')
        thread = threading.Thread(target=UpdateTableByPMID, args=(PMIDList,table_name,columnName,0,PMIDinDB))
        thread.start()
        return []
    
    if not isinstance(PMIDList, list) and not UsefulTools.isemptyV(PMIDList):
        PMIDList=[PMIDList]
     
    PMIDadded=[]    
    with connectMySQL() as conn:
        nRow = len(PMIDList)
        for i in range(0, nRow):      
            print(f'Processing row: {i}/{nRow}')
            PMID=PMIDList[i]           
            print(f'PMID:{PMID}')
            
            
            # if row_exist(conn, table_name, 'PMID', [f'={PMID}']):
            if UsefulTools.isemptyV(PMIDinDB):
                print('Checking DB for existence of the PMID!')
                status=row_exist(conn, table_name, 'PMID', [f'={PMID}'])#check from DB
            else:
                status=(PMID in PMIDinDB)#check using PMIDinDB
                
            if status:
                print(f'Record already exist in table {table_name}!')
            else:
                df=QueryPubMed.getPubmedDetails(PMID)#get pubmed details into dfB
                if UsefulTools.isemptyV(df):#no results found for this PMID
                    continue
                else:
                    insertDF2DB(df, conn, table_name,beFitTable2df=1)#insert the data to the DB-table PMID
                    PMIDadded+=[PMID]
                    dump(PMIDadded,'UpdateTableByPMID.joblib')#save the PMID

        print(f'Added {len(PMIDadded)} rows!')
        return PMIDadded
                
                
#####################################################################
# updateTablePMID() insets a datafram to table PMID of deault MySQL database on the server
#the following three cases will perform the insertion: 
    # 1) data in df is not exist in DB; 
    # 2) data has longer content in any of the cols_to_compare=['Sentence','Relation Name']
#####################################################################
def updateTablePMID(df,cols_to_compare=['Authors','Journal'],beBackground=0,nBatch=5):
        if len(df)>50: #when df is too big, set not do all in background
            beBackground=0            
    
        # Get the total number of rows in the DataFrame
        total_rows = len(df)
        # print(f'Total Row of df: {total_rows}')
        
        # Calculate the number of batches needed
        num_batches = (total_rows + nBatch - 1) // nBatch
        
        
        # Iterate through batches
        for batch_num in range(num_batches):
            print('==============================')
            batchU=(batch_num+1)*nBatch if (batch_num+1)*nBatch<total_rows else total_rows
            print(f'Table [PMID] update batch {batch_num}: [{batch_num*nBatch+1}:{batchU}] out of {total_rows}')
            # Calculate the start and end indices for the current batch
            start_idx = batch_num * nBatch
            end_idx = min((batch_num + 1) * nBatch, total_rows)
            
            # Extract the current batch DataFrame
            batch_df = df.iloc[start_idx:end_idx]
            if beBackground or (not beBackground and batch_num % 2 == 0):
                # Call the updateTable function on the current batch
                # print('************************************')
                updateTablePMID0(batch_df, cols_to_compare, 1)
            else:
                # print(f'In updateTablePubmed() with beBackground={beBackground}! ')
                updateTablePMID0(batch_df, cols_to_compare, beBackground)

#------------------------------------------------------------------------#         
def updateTablePMID0(df,cols_to_compare,beBackground):    
    if beBackground:  # run the program in the background
        print('Running at background!')
        thread = threading.Thread(target=updateTablePMID0, args=(df,cols_to_compare,0))
        thread.start()
        return
    with connectMySQL() as conn:  
        tableName='PMID'
        columns_to_check=['PMID']
        updateTable(conn, tableName, df, columns_to_check, cols_to_compare,beFitTable2df=1)
###############################################################################
# # Replace 'second_script.py' with the name of your second Python script
# python_interpreter = sys.executable
# script_path = 'second_script.py'
# input_parameter1 = 'value1'
# input_parameter2 = 'value2'

# subprocess.call([python_interpreter, script_path, input_parameter1, input_parameter2])


# script_path = 'second_script.py'
# output = subprocess.check_output([python_interpreter, script_path], text=True)
# print("Output from second script:", output)


# def my_function(arg1, arg2):
#     print(f"My function running with arguments: {arg1}, {arg2}")

# # Create a new thread and start it, passing your function and its arguments
# thread = threading.Thread(target=my_function, args=('value1', 'value2'))
# thread.start()

# # Main script continues running without waiting for the thread to finish
# print("Main script continues without waiting for the thread to finish")
###############################################################################

def testInsertTable(df, beBackground=0):  # insert data to JImpact Table
    if beBackground:  # run the program in the background
        print('Running at background!')
        thread = threading.Thread(target=testInsertTable, args=(df,0))
        thread.start()
        return

    with connectMySQL() as conn:
        tableName = 'pubmed1'
        # insertDF2DB(df, conn, tableName, beFitTable2df=1)
        columns_to_check = ['Entity1 Name', 'Entity2 Name','PMID']
        updateTable(conn, tableName, df, columns_to_check, cols_to_compare='',beFitTable2df=1) 
   
#####################################################################
# updateTableAICuser() insets a datafram to table aicuser of hcao2010_UserGraph database
#the following three cases will perform the insertion: 
    # 1) data in df is not exist in DB; 
    # 2) data has longer content in any of the cols_to_compare
#df should be a row with corresponding columns in aicuser
#for updating an exsiting record, df may not include all the columns in the table
#####################################################################
def updateTableAICuser(df,cols_to_compare='',beBackground=0):
    if beBackground:  # run the program in the background
        print('Running at background!')
        thread = threading.Thread(target=updateTableAICuser, args=(df,cols_to_compare,0))
        thread.start()
        return
    with connectMySQL(dbName='hcao2010_UserGraph') as conn:  
        tableName='aicuser'
        columns_to_check=['email']
        updateTable(conn, tableName, df, columns_to_check, cols_to_compare,beFitTable2df=0)   
 
#####################################################################
# updateTableAICFeedback() insets a datafram to table AICFeedback of hcao2010_UserGraph database
#the following three cases will perform the insertion: 
    # 1) data in df is not exist in DB; 
    # 2) data has longer content in any of the cols_to_compare
#df should be a row with corresponding columns in AICFeedback
#for updating an exsiting record, df may not include all the columns in the table
#####################################################################
def updateTableAICFeedback(df,cols_to_compare='',beBackground=0):
    if beBackground:  # run the program in the background
        print('Running at background!')
        thread = threading.Thread(target=updateTableAICFeedback, args=(df,cols_to_compare,0))
        thread.start()
        return
    with connectMySQL(dbName='hcao2010_UserGraph') as conn:  
        tableName='AICFeedback'
        columns_to_check=['email','time']
        updateTable(conn, tableName, df, columns_to_check, cols_to_compare,beFitTable2df=0)   
        
#####################################################################
# updateTableAICpayment() insets a datafram to table aicpayment of hcao2010_UserGraph database 
#the following three cases will perform the insertion: 
    # 1) data in df is not exist in DB; 
    # 2) data has longer content in any of the cols_to_compare
#df should be a row with corresponding columns in acipayment
#####################################################################
def updateTableAICpayment(df,cols_to_compare='',beBackground=0):    
    # print(df)
    if beBackground:  # run the program in the background
        print('Running at background!')
        thread = threading.Thread(target=updateTableAICpayment, args=(df,cols_to_compare,0))
        thread.start()
        return
    with connectMySQL(dbName='hcao2010_UserGraph') as conn:  
        tableName='aicpayment'
        columns_to_check=['Email','Payment Date']
        updateTable(conn, tableName, df, columns_to_check, cols_to_compare,beFitTable2df=0)   
        
#####################################################################
# updateTableAIClog() insets a datafram to table aiclog of hcao2010_UserGraph database 
#the following three cases will perform the insertion: 
    # 1) data in df is not exist in DB; 
    # 2) data has longer content in any of the cols_to_compare
#df should be a row with corresponding columns in aiclog
#####################################################################
def updateTableAIClog(df,cols_to_compare='',beBackground=0):
    if beBackground:  # run the program in the background
        print('Running at background!')
        thread = threading.Thread(target=updateTableAIClog, args=(df,cols_to_compare,0))
        thread.start()
        return
    with connectMySQL(dbName='hcao2010_UserGraph') as conn:  
        tableName='aiclog'
        # columns_to_check=['Email','para','Entity1','Entity2','KeyQuestion','Highlights']
        columns_to_check=['Email','Page','para']
        updateTable(conn, tableName, df, columns_to_check, cols_to_compare,beFitTable2df=0)   
        
#####################################################################
# SubscribeActions() update the table aicpayment of hcao2010_UserGraph database for a subscribe action
#####################################################################
def SubscribeActions(df,cols_to_compare='',beBackground=0):
    if beBackground:  # run the program in the background
        print('Running at background!')
        thread = threading.Thread(target=SubscribeActions, args=(df,cols_to_compare,0))
        thread.start()
        return
    with connectMySQL(dbName='hcao2010_UserGraph') as conn:  
        #check if the user has paid before; If yes, get the Expire Date
        #find the row with same account email, and BeLastPay=1
        df0 = pd.DataFrame({"Email": df.loc[0,"Email"], 'BeLastPay': [1]})        
        df1 = readTable(conn, 'aicpayment', df0, ['Email', 'BeLastPay'])
        
        currentDate=datetime.now().strftime("%Y-%m-%d %H:%M:%S")#set the startDate as now        
        if not UsefulTools.isemptyV(df1):#row exist, meaning the user paid before
            #get the Expire date for the last record            
            if (UsefulTools.isNewer(df1.loc[0, 'Expire Date'], currentDate) or  # not expire yet, update the startDate
                'system' in df1.loc[0, 'paymentMethod']):
                df.loc[0, 'Expire Date']=UsefulTools.getNewEndDate(df.loc[0, 'Payment Date'], df.loc[0, 'Expire Date'], df1.loc[0, 'Expire Date'],gapExpend=12*3600)
            
            #####change the current record in the database#####
            ## set the expirement date of last payment record to today
            # df1.loc[0, 'Expire Date'] = datetime.now().strftime("%Y-%m-%d %H:%M:%S")
            #set the Status of last payment record to 1
            # df1.loc[0, 'Status'] = 1#don't change the status
            #set the BeLastPay of last payment record to 0
            df1.loc[0, 'BeLastPay'] = 0
            #update this record in the database
            updateTableAICpayment(df1)
            
        #update the database aicpayment table with df
        updateTableAICpayment(df)
        if df.loc[0,'Status']<2:
            df.loc[0,'Status']=2
        
        #update the aicuser table 
        dfAICuser=pd.DataFrame({"email": [df.loc[0,'Email']], 'status': [df.loc[0,'Status']]})
        updateTableAICuser(dfAICuser)
        
 #####################################################################
 # nDayPayement() change the aicpayment DB for the payment of n days; update aicuser account is necessary
 #####################################################################
def nDayPayement(email, nDay=30):            
    #get the current record
    dateNow = datetime.now().strftime("%Y-%m-%d %H:%M:%S")
    paymentID=UsefulTools.encodeString(email + dateNow).upper()
    table_name='aicpayment'
    column_names=['Email','BeLastPay']
    containStrs=[email,1]#the user suppose to be a subscribed user
    try:
        with connectMySQL(dbName='hcao2010_UserGraph') as conn:          
            df=getRowContains(conn, table_name, column_names, containStrs)
            df.loc[0,'BeLastPay']=0#make this the lastest payment record
            #make this reord the old payment
            updateTableAICpayment(df,cols_to_compare='')
            
            #build the new record   
            df.loc[0,'paymentMethod']='system' #record this payment as paid through subscription deduction by system
            df.loc[0,'BeLastPay']=1 #make this the lastest payment record
            df.loc[0,'Expire Date']=UsefulTools.getEndDate(df.loc[0,'Expire Date'], -nDay * 24 * 3600) #update expire date
            expireDate=df.loc[0,'Expire Date']#get the expireDate          
            df.loc[0,'paymentID']= paymentID
            df.loc[0,'Fee']=0 #no fee paid
            df.loc[0,'Payment Date']=dateNow        
            if not UsefulTools.isNewer(expireDate, dateNow):#the account is expired
               df.loc[0,'Status']=1        
            #insert the new record in the table aicpayment
            updateTableAICpayment(df)
            
            #update the status of aicuser if the status changed to 1
            if df.loc[0,'Status']==1:            
               dfAICuser=pd.DataFrame({"email": email, 'status': [1]})
               updateTableAICuser(dfAICuser)
        return True
        
    except Exception as err:
        print(f"Error in nDayPayement(): {err}")
        return False
         
#####################################################################
# AccountStatusCheck() check the status of each account according to the 'Expire Date', update Status of both aicpayment and aicuser tables
#####################################################################
def AccountStatusCheck():        
    
    with connectMySQL(dbName='hcao2010_UserGraph') as conn:  
        df = pd.DataFrame({'BeLastPay': [1]})
        df1 = readTable(conn, 'aicpayment', df, ['BeLastPay'])
        print(f'To process {len(df1)} user accout!')
        
        currentDate=datetime.now().strftime("%Y-%m-%d %H:%M:%S")#set the startDate as now
        for index, row in df1.iterrows():
            print(index)
            # print(row['Email'])
            ExpireDate=row["Expire Date"]
            Email=row['Email']
            Status=row['Status']
            
            if not UsefulTools.isNewer(ExpireDate, currentDate) and Status>1:#the account expired but still have status=2 or 3
               df1.loc[index,'Status']=1
               #update the aicpyment table
               updateTableAICpayment(df1.iloc[[index]])
               
               #update aicuser table
               dfAICuser=pd.DataFrame({"email": Email, 'status': [1]})
               updateTableAICuser(dfAICuser)
            # else:
            #     #update aicuser table to keep the current Status
            #     dfAICuser=pd.DataFrame({"email": Email, 'status': [Status]})
            #     updateTableAICuser(dfAICuser)

#####################################################################
# nDayPaidTrialByExcel() open paid trial account of nDays for the existing accout(email);
# the userFile is an excel file, with worksheetName worksheet contains nDaySubscription, Fee, and Email
#####################################################################
def nDayPaidTrialByExcel(userFile,
                         worksheetName='Email',
                         nDaySubscriptionCol='nDaySubscription',
                         FeeCol='Fee',
                         emailCol='Email',
                         recipientNameCol='Name'):
    # Get the recipient name and email list
    df = pd.read_excel(userFile, sheet_name=worksheetName)  
    
    nDaySubscription = df[nDaySubscriptionCol].tolist()  # the #day of subscription
    Fees = df[FeeCol].tolist()  # the fee for the subscription
    emails=df[emailCol].tolist()  # the email for the subscription account
    recipientNames=df[recipientNameCol].tolist()  # the recipient name of the accout
    
    i=0
    for recipientName,nday,fee,email in zip(recipientNames,nDaySubscription,Fees,emails):
        i+=1
        print(f'Set payment for account {i}: [{email}; {nday} days; ${fee}]')
        inputs ={ 
            'paymentID': UsefulTools.encodeString(email+datetime.now().strftime("%Y-%m-%d %H:%M:%S")).upper(),       
            'Plan': 'daily',
            'Fee': fee, 
            'beBackground':0,
            'Name':recipientName
            }
        paymentID=nDayPaidTrial(email,nday,inputs)
        
       #send notification email
        messageName='Message_nDayPaidTrial'
        # Get templated message
        inputs = {
            'recipientName':recipientName,
            'recipientEmail':email, 
            'nDay':nday,
            'Fee':fee
        }
        subject, message = UsefulTools.getMessageHTMLTemplate(messageName, inputs=inputs)
        
        inputs = {
            'subject':subject,
            'message':message,
            'senderEmail':'service@gousinfo.com',
            'useGmail':False,         
        }  
        
        #no sending emails for now        
        # beSent = UsefulTools.sendEmails(email,subject, message, inputs=inputs)
    
    print('===============================================')
    print(f'Paid trial has been sucessfully set for {i} accounts!')
    
    
#####################################################################
# nDayPaidTrial() open paid trial account of nDays for the existing accout(email)
#####################################################################
def nDayPaidTrial(email, nDay=7, inputs={}):
    """
    Create a paid trial account for nDays for the existing account associated with the email.

    Parameters:
    - email (str): The email address for the account.
    - nDay (int): The duration of the paid trial in days (default is 7).
    - inputs (dict): Optional parameters to customize the subscription.
    
    Returns:
    - str: The generated or provided payment ID.
    """
    
    # Create default payment ID
    dateNow = datetime.now().strftime("%Y-%m-%d")    
    if 'paymentID' in inputs:
        paymentID = inputs['paymentID']
        if UsefulTools.isemptyV(paymentID):
            paymentID = UsefulTools.encodeString(email + dateNow).upper()
    else:
        paymentID = UsefulTools.encodeString(email + dateNow).upper()
        
    dateNow = datetime.now().strftime("%Y-%m-%d %H:%M:%S")
    
    #####################################
    #discount for student accout
    if isStudentAccout(email):
        nDay*=2
    #####################################
        
    # Default values for the inputs
    default_inputs = {  
        'Email': email,
        'PayerEmail': email, 
        'Name':'',
        'Plan': 'daily',
        'Fee': [0], 
        'Status': [2],
        'BeLastPay': [1],
        'Payment Date': dateNow,
        'Expire Date': UsefulTools.getEndDate(dateNow, nDay * 24 * 3600),
        'paymentID': paymentID,
        'paymentMethod': 'system',
        'Referee': UsefulTools.encodeString('service@gousinfo.com').upper(),
        'delayTime': 0,  # in seconds
        'beBackground': 1
    }

    # Update default inputs with user inputs
    for key, value in inputs.items():
        if not UsefulTools.isemptyV(value):
            default_inputs[key] = value  
    
    beBackground = default_inputs['beBackground']
    delayTime = default_inputs['delayTime']
    
    # Background execution
    if beBackground:
        try:
            inputs['beBackground'] = 0  # Disable background execution in the new thread
            thread = threading.Thread(target=nDayPaidTrial, args=(email, nDay, inputs))
            thread.start()
            return paymentID
        except Exception as e:
            print(f"Failed to start background process: {str(e)}")
            return 'error'

    # Delayed execution
    if delayTime > 0:
        print(f'Will delay {delayTime / 60} minutes!')
        time.sleep(delayTime)
        
    try:
        # Register an account with the email if it does not exist, using a temporary password 'AICtemp'
        registerAccout(email, 
                       status=1,
                       Name=default_inputs['Name'])
        
        # Subscribe the account with the updated inputs
        data = default_inputs
        data.pop('beBackground', None)
        data.pop('delayTime', None)
        df = pd.DataFrame(data, index=[0])
        
        # Update payment options and subscribe
        SubscribeActions(df)        
        return paymentID
    except Exception as e:
        print(f"Error occurred during trial setup: {str(e)}")
        return 'error'
 
#####################################################################
# deleteUserByExcel() deletes the specified user accounts by email given in the emailListFile
# Parameters:
# emailListFile should be an excel file, with emailWorksheet contatins the following two columns: [emailColumn]    
#####################################################################        
def deleteUserByExcel(emailListFile,emailWorksheet='Email',emailColumn='Email'): 
    # Get the recipient name and email list
    df = pd.read_excel(emailListFile, sheet_name=emailWorksheet)  
    emailList = df[emailColumn].tolist()   
    deleteUser (emailList)
    
#####################################################################
# deleteUser() delete user account according to conditions
#example: 
# 1) delete the ones with no correct email format
# deleteUser('%@%', columns_to_check='email', conditionOption='NOT LIKE')
# 2)delete the ones with specific email accout
# conditionValue=['wangrong_0920','ly18434376581','support2@gosuinfo.com2']
# MySQLManagement.deleteUser(conditionValue,columns_to_check = 'email',conditionOption='=')
# 3)delete the accounts with status=0 (not acivated)
# conditionValue=[1]
# MySQLManagement.deleteUser(conditionValue,columns_to_check = 'status',conditionOption='<')
#####################################################################
def deleteUser(conditionValue, columns_to_check='email', conditionOption='='):        
        # Ensure conditionValue is a list
        if not isinstance(conditionValue, list):
            conditionValue = [conditionValue]
        tableName = 'aicuser'
        
        with connectMySQL(dbName='hcao2010_UserGraph') as conn:
            for value in conditionValue:
                conditions=[f'{conditionOption}"{value}"']
                print('------------------------')
                print(f'Deleting row with {columns_to_check}{conditions[0]}')
                delete_rows(conn, tableName, columns_to_check, conditions)
    
# #####################################################################
# def deleteUser1(emails, columnNames='email', conditionOption='='):
#     if not isinstance(emails, list):# a single email
#         emails = [emails]
    
#     with connectMySQL(dbName='hcao2010_UserGraph') as conn:
#         tableName = 'aicuser'
#         for email in emails:
#             deleteRowContains(conn, tableName, columnNames, email)   


    
#####################################################################
# changeAccountPwdStatus() change the pwd of specific accounts
#emails can be one email in String, or multiple emails in String list
#####################################################################
def changeAccountPwdStatus(emails, status=[], pwd='AICtemp'):
    pwd = UsefulTools.encodeString(pwd, 64)
    activation_key = UsefulTools.getRandomStr(32)

    if UsefulTools.isemptyV(status):
        beUpdateStatus = 0
        status = 1
    else:
        beUpdateStatus = 1
    
    # Ensure emails is a list
    if isinstance(emails, str):
        emails = [emails]

    beSuceed = 0
    messages = []

    with connectMySQL(dbName='hcao2010_UserGraph') as conn:
        tableName = 'aicuser'
        columns_to_check = ['email']
        
        for email in emails:
            data = {
                "usertype": 'Guest',
                "email": email,
                'pwd_bk': pwd, 
                'status': status,
                'pwd': pwd,
                'activation_key': activation_key,
                'nextlogin': datetime.now().strftime("%Y-%m-%d %H:%M:%S"),
                'loginattempts': [0],
                'reason': 'inactive'
            }

            df = pd.DataFrame(data, index=[0])

            if not row_exist(conn, tableName, columns_to_check, '', df): # account not exist, create it
                # update payment options
                updateTableAICuser(df)
                messageStr = f'Account created: {email}; pwd: AICtemp'
                print(messageStr)
                messages.append(messageStr)
                beSuceed = 1
            else:
                df1 = readTable(conn, tableName, df, ['email'])
                df1.loc[0, 'pwd'] = pwd
                df1.loc[0, 'pwd_bk'] = pwd
                if beUpdateStatus: # update the status
                    df1.loc[0, 'status'] = status
                
                updateTableAICuser(df1)
                messageStr = f'Pwd for account [{email}] has been changed!'
                print(messageStr)
                messages.append(messageStr)
                beSuceed = 1
    
    return messages, beSuceed

#####################################################################
# accountExist() check if an accout exists or not
#####################################################################
def accountExist(email):    
        
    data={ "email": email}
    df=pd.DataFrame([data])
    
       
    with connectMySQL(dbName='hcao2010_UserGraph') as conn:  
        tableName='aicuser'
        columns_to_check=['email']
        if not row_exist(conn, tableName, columns_to_check, '',df): #account not exit, create it   
            return 0
        else:            
            return 1 
#####################################################################
# registerAccout() register an unpaid account
#####################################################################
def registerAccout(email,
                   status=1,
                   pwd='AICtemp',
                   activation_key='',
                   usertype='Guest',
                   nextlogin=datetime.now().strftime("%Y-%m-%d %H:%M:%S"),
                   loginattempts=0,
                   reason= 'inactive',
                   Name='',
                   Institute='',
                   Department='',
                   StudentID='',
                   InstituteEmail=''
                   ):     
    
    pwd=UsefulTools.encodeString(pwd,64)
    if UsefulTools.isemptyV(activation_key):
        activation_key=UsefulTools.getRandomStr(32)
        
    data={"usertype": usertype,
           "email": email,
          'pwd_bk': pwd, 
          'status': status,
          'pwd':pwd,
          'activation_key': activation_key,
          'nextlogin':nextlogin,
          'loginattempts':loginattempts,
          'reason': reason,
          'Name':Name,
          'Institute':Institute,
          'Department':Department,
          'StudentID':StudentID,
          'InstituteEmail':InstituteEmail
          }

    df=pd.DataFrame([data])

       
    with connectMySQL(dbName='hcao2010_UserGraph') as conn:  
        tableName='aicuser'
        columns_to_check=['email']
        if not row_exist(conn, tableName, columns_to_check, '',df): #account not exit, create it   
            #update payment options
            updateTableAICuser(df)     
            messageStr=f'Account created: {email}; pwd: AICtemp'
            print(messageStr)
            beSuceed=1
            return messageStr, beSuceed
        else:            
            messageStr=f'Account already exists: {email}'
            print(messageStr)
            beSuceed=0
            return messageStr, beSuceed

#####################################################################
# setUpVIPAccoutByExcel() sets the specified user accounts by email given in the emailListFile
# Parameters:
# emailListFile should be an excel file, with emailWorksheet contatins the following two columns: [emailColumn]    
#####################################################################        
def setUpVIPAccoutByExcel(emailListFile,DayValid=30, PaypalID='', Fee=0,beVIP=1,emailWorksheet='Email',emailColumn='Email'):        
    # Get the recipient name and email list
    df = pd.read_excel(emailListFile, sheet_name=emailWorksheet)  
    emailList = df[emailColumn].tolist()   
    setUpVIPAccout (emailList,DayValid, PaypalID, Fee,beVIP)
             
#####################################################################
# setUpVIPAccout() setup one or more VIP accounts
#####################################################################
def setUpVIPAccout(Emails, nDayValid=30, PaypalID='', Fee=0,beVIP=1): 
    # Ensure Emails is a list, even if a single email is passed
    if isinstance(Emails, str):
        Emails = [Emails]  # Convert single email string to list

    # Get the current date and time
    paymentDate = datetime.now().strftime("%Y-%m-%d %H:%M:%S")

    # Loop over all emails provided
    for Email in Emails:
        ############################
        # Register an account with the email if not exist, psw: 'AICtemp'
        registerAccout(Email, status=1)
        #############################
        
        # If PaypalID is not provided, use the email as PaypalID
        if UsefulTools.isemptyV(PaypalID):
            PaypalID = Email
        
        # Calculate the expiration date based on the number of days valid
        expireDate = UsefulTools.getNewEndDate(paymentDate, paymentDate, paymentDate, gapExpend=3600*24*nDayValid)  
        
        if beVIP:
            Plan='VIP'
            Status=[3]
        else:
            Plan='daily'
            Status=[2]
        
        # Create the data dictionary for the user
        data = {
            "Email": Email,
            'PayerEmail': PaypalID, 
            'Plan': Plan, 
            'Fee': [Fee], 
            'Status': Status,
            'BeLastPay': [1],
            'Payment Date': paymentDate,
            'Expire Date': expireDate
        }

        # Setup VIP user account (assumed action to register the user)
        df3 = pd.DataFrame(data)
        SubscribeActions(df3)
        print(f"VIP account set up for: {Email}")

    
        
        
#####################################################################
# updateTableSaleRP() insets a datafram to table saleRP of hcao2010_UserGraph database 
#the following three cases will perform the insertion: 
    # 1) data in df is not exist in DB; 
    # 2) data has longer content in any of the cols_to_compare
#df should be a row with corresponding columns in aiclog
#####################################################################
def updateTableSaleRP(df,cols_to_compare='',beBackground=0):
    if beBackground:  # run the program in the background
        print('Running at background!')
        thread = threading.Thread(target=updateTableSaleRP, args=(df,cols_to_compare,0))
        thread.start()
        return
    with connectMySQL(dbName='hcao2010_UserGraph') as conn:  
        tableName='saleRP'
        columns_to_check=['email']
        updateTable(conn, tableName, df, columns_to_check, cols_to_compare,beFitTable2df=0)         
        
        
#####################################################################
# addSaleRepresentative() add an reresentative into table saleRP
#####################################################################
def addSaleRepresentative(email,lastName='',firstName='',nAcounts=0):
    #insert into table saleRP
    data={
          'email':email,
          'lastName':lastName,
          'firstName':firstName,
          'promoteCode':UsefulTools.encodeString(email).upper(),
          'nAcounts':nAcounts   
          }
    df=pd.DataFrame(data,index=[0])
    updateTableSaleRP(df)
    
#################################################################
# re_exist() check if a representive exist using promoteCode or email
#################################################################
def RP_exist(promoteCode):
    
    if '@' in promoteCode: #the input is an email
        promoteCode=UsefulTools.encodeString(promoteCode).upper()       
    
    with connectMySQL(dbName='hcao2010_UserGraph') as conn:  
        tableName='saleRP'
        data={'promoteCode':promoteCode}       
        df=pd.DataFrame(data,index=[0])
        
        return row_exist(conn, tableName, columns_to_check=['promoteCode'], df=df)

        
 #################################################################
 # decodePromoteCode() match the promoteCode into email
 #################################################################
def decodePromoteCode(promoteCode):     
    with connectMySQL(dbName='hcao2010_UserGraph') as conn:  
        tableName='saleRP'
        data={'promoteCode':promoteCode}       
        df=pd.DataFrame(data,index=[0])
        
        df1=readTable(conn, tableName, df, columns_to_check='promoteCode')
        if UsefulTools.isemptyV(df1):
            email=''
        else:
            email=df1.loc[0,'email']
        return email
       
#####################################################################
# updateTableVIPService() insets a datafram to table VIPService of hcao2010_UserGraph database 
#####################################################################
def updateTableVIPService(df,columns_to_check=['serviceName','sourceFilePath'], cols_to_compare='',beBackground=0):
    if beBackground:  # run the program in the background
        print('Running at background!')
        thread = threading.Thread(target=updateTableVIPService, args=(df,cols_to_compare,0))
        thread.start()
        return
    with connectMySQL(dbName='hcao2010_UserGraph') as conn:  
        tableName='VIPService'
        # columns_to_check=['sourceFileName']
        updateTable(conn, tableName, df, columns_to_check, cols_to_compare,beFitTable2df=0)          
        
#####################################################################
# readTableVIPService() reads dataframs to table VIPService of hcao2010_UserGraph database 
#columns_to_report=['reportFilePath','status']
#####################################################################
def readTableVIPService(containStr,columns_to_check=['Email','sourceFilePath'],columns_to_report=''):

    with connectMySQL(dbName='hcao2010_UserGraph') as conn:  
        tableName='VIPService'
        df=getRowContains(conn, tableName, columns_to_check, containStr, beReturnColumnOnly=0, beDeduplicate=1)
        if not UsefulTools.isemptyV(df) and not UsefulTools.isemptyV(columns_to_report):   
           return df[columns_to_report].tolist()
        else: return df
 
#####################################################################
# readTablePubmed() reads DataFrames from tables in the 'hcao2010_KnowledgeGraph' database.
# - Entity1Name, Entity2Name, PMID: Strings to search for in the corresponding columns.
# - columns_to_report: Columns to be returned from the table. If empty, all columns are returned.
#####################################################################
def readTablePubmed0(Entity1Name='', Entity2Name='', PMID='', columns_to_report=''):    
    # Define columns and corresponding values
    columns_to_check = ['Entity1 Name', 'Entity2 Name', 'PMID']
    containStr = [Entity1Name, Entity2Name, PMID]
    
    # Remove empty inputs from columns_to_check and containStr
    columns_to_check = [col for col, val in zip(columns_to_check, containStr) if val]
    containStr = [val for val in containStr if val]
    print(columns_to_check)
    print(containStr)

    with connectMySQL() as conn:  
        # Set the name of the table to read data from
        # Extract first English characters for table name
        first_char1 = UsefulTools.extract_first_english_char(Entity1Name)
        first_char2 = UsefulTools.extract_first_english_char(Entity2Name)
        
        # Determine the table name based on the extracted characters
        if first_char1 and first_char2:  # Check if both are not None
            tableName = f'pubmed_{first_char1}{first_char2}'
        else:
            tableName = 'pubmed'  # Fallback table name
        
        # Call the function to fetch data based on the parameters provided
        df = getRowContains(conn, tableName, columns_to_check, containStr, beDeduplicate=0, columns_to_report=columns_to_report)
        return df

#####################################################################
# readTablePubmed() reads DataFrames from tables in the 'hcao2010_KnowledgeGraph' database.
# - Entity1Name, Entity2Name, PMID: Strings to search for in the corresponding columns.
# - columns_to_report: Columns to be returned from the tables. If empty, all columns are returned.
# If Entity1Name is empty, the function searches for tables matching 'pubmed_(first_char2)*' or 'pubmed_*first_char2'.
#####################################################################
def readTablePubmed(Entity1Name='', Entity2Name='', PMID='', columns_to_report='',beDeduplicate=1):    
    # Define columns and corresponding values
    columns_to_check = ['Entity1 Name', 'Entity2 Name', 'PMID']
    containStr = [Entity1Name, Entity2Name, PMID]
    
    # Remove empty inputs from columns_to_check and containStr
    columns_to_check = [col for col, val in zip(columns_to_check, containStr) if val]
    containStr = [val for val in containStr if val]

    with connectMySQL() as conn:  
        if not conn or not conn.is_connected():
            print("Failed to connect to the MySQL server.")
            return pd.DataFrame() if columns_to_report == '' else []

        # Set the name of the table to read data from
        first_char1 = UsefulTools.extract_first_english_char(Entity1Name) if Entity1Name else None
        first_char2 = UsefulTools.extract_first_english_char(Entity2Name)

        # Determine table names based on the conditions
        if Entity1Name and first_char1 and first_char2:
            # Use a specific table if both Entity1Name and Entity2Name are provided
            tableName = f'pubmed_{first_char1}{first_char2}'
            # tables_to_search = [tableName]+['pubmed']
            tables_to_search = [tableName]
        elif first_char1:
            # If Entity2Name is empty, look for tables matching patterns with first_char1
            cursor = conn.cursor()
            search_pattern_1 = f"pubmed_{first_char1}%"
            search_pattern_2 = f"pubmed%{first_char1}"
            cursor.execute(f"SHOW TABLES LIKE '{search_pattern_1}';")
            tables_1 = [table[0] for table in cursor.fetchall()]
            
            cursor.execute(f"SHOW TABLES LIKE '{search_pattern_2}';")
            tables_2 = [table[0] for table in cursor.fetchall()]
            
            # Combine the two sets of tables
            tables_to_search = list(set(tables_1 + tables_2+['pubmed']))
            cursor.close()
        elif first_char2:
            # If Entity1Name is empty, look for tables matching patterns with first_char2
            cursor = conn.cursor()
            search_pattern_1 = f"pubmed_{first_char2}%"
            search_pattern_2 = f"pubmed%{first_char2}"
            cursor.execute(f"SHOW TABLES LIKE '{search_pattern_1}';")
            tables_1 = [table[0] for table in cursor.fetchall()]
            
            cursor.execute(f"SHOW TABLES LIKE '{search_pattern_2}';")
            tables_2 = [table[0] for table in cursor.fetchall()]
            
            # Combine the two sets of tables
            tables_to_search = list(set(tables_1 + tables_2+['pubmed']))
            cursor.close()
        else:
            # Fallback to the base table if no conditions match
            tables_to_search = ['pubmed']
        
        # Initialize a list to hold results from each table
        results = []
        
        # Search across the determined tables
        for table in tables_to_search:
            print(f'Searching table: {table}')
            try:
                # Fetch data using getRowContains()
                result = getRowContains(conn, table, columns_to_check, containStr, beDeduplicate=beDeduplicate, columns_to_report=columns_to_report)
                
                # Handle results based on the expected output type
                if columns_to_report == '':
                    # Expecting a DataFrame when columns_to_report is empty
                    if not UsefulTools.isemptyV(result):
                        results.append(result)
                else:
                    # Expecting a list when columns_to_report is not empty
                    if not UsefulTools.isemptyV(result):
                        results.extend(result)
            except Exception as e:
                print(f"Error querying table {table}: {e}")
        
        # Combine and return the results
        if columns_to_report == '':
            # Combine DataFrames if results are DataFrames
            return pd.concat(results, ignore_index=True) if results else pd.DataFrame()
        else:
            # Return a combined list if results are lists
            return results


#####################################################################
# readTableaicuser() reads dataframs from table aicpayment of hcao2010_UserGraph database 
#####################################################################
def readTableaicuser(containStr,columns_to_check=['email'],columns_to_report=''):

    with connectMySQL(dbName='hcao2010_UserGraph') as conn:  
        tableName='aicuser'
        df=getRowContains(conn, tableName, columns_to_check, containStr, beReturnColumnOnly=0, beDeduplicate=1)
        if not UsefulTools.isemptyV(df) and not UsefulTools.isemptyV(columns_to_report):   
           return df[columns_to_report].tolist()
        else: return df      
        
#####################################################################
# readTableaicpayment() reads dataframs from table aicpayment of hcao2010_UserGraph database 
#####################################################################
def readTableaicpayment(containStr,columns_to_check=['Email'],columns_to_report=''):

    with connectMySQL(dbName='hcao2010_UserGraph') as conn:  
        tableName='aicpayment'
        df=getRowContains(conn, tableName, columns_to_check, containStr, beReturnColumnOnly=0, beDeduplicate=1)
        if not UsefulTools.isemptyV(df) and not UsefulTools.isemptyV(columns_to_report):   
           return df[columns_to_report].tolist()
        else: return df       

#####################################################################
# checkAccountBalance() checks the balance of an account in terms of days
#####################################################################           
def checkAccountBalance(Email):
    try:
        # Fetch expiration dates from the payment table
        expire_dates = readTableaicpayment(
            [Email, 1],
            columns_to_check=['Email', 'BeLastPay'],
            columns_to_report='Expire Date'
        )
        
        if UsefulTools.isemptyV(expire_dates): #no record for this email
           return 0
       
        # Get the current date and time
        date_now = datetime.now().strftime("%Y-%m-%d %H:%M:%S")

        # Calculate the difference in days between the expiration dates and the current date
        days_balance = UsefulTools.date_gap(expire_dates, date_now, timeUnit='day')

        return days_balance

    except Exception as e:
        print(f"An error occurred in checkAccountBalance(): {e}")
        return None

      
#####################################################################
# isAccountWechatPayIn24H() checks if an account made an wechat pay within24 hours
#####################################################################           
def isAccountWechatPayIn24H(Email):
    try:
        # Fetch expiration dates from the payment table
        payment_date = readTableaicpayment(
            [Email, 1],
            columns_to_check=['Email', 'BeLastPay'],
            columns_to_report='Payment Date'
        )

        # Get the current date and time
        date_now = datetime.now().strftime("%Y-%m-%d %H:%M:%S")

        # Calculate the difference in days between the expiration dates and the current date
        wechatPayGap = UsefulTools.date_gap(payment_date, date_now, timeUnit='hour')

        return wechatPayGap<24

    except Exception as e:
        print(f"An error occurred in isAccountWechatPayIn24H(): {e}")
        return None
      
      
#####################################################################
# activateUserAccount() activates the specified user accounts by email
# Parameters:
#   - emailList: A single email (string) or a list of emails (list of strings)
#####################################################################
def activateUserAccount(emailList):     
    # Ensure emailList is a list
    if isinstance(emailList, str):
        emailList = [emailList]
    elif not isinstance(emailList, list):
        raise ValueError("emailList must be a string or a list of strings.")
    
    # Initialize data structure for user account updates
    data = {'email': '', 'status': 1}  # `status: 2` indicates activated
    df = pd.DataFrame([data])
    
    # Iterate through the emails and activate accounts
    for i, email in enumerate(emailList, start=1):
        print(f'The account {i} is being activated: {email}')
        if not accountExist(email):
            registerAccout(email, status=1)
        else:            
            #check current account status, if =0, activate it
            beActive = readTableaicuser(email, columns_to_report='status')[0]
            
            if not beActive:
                df.at[0, 'email'] = email  # Update the email in the DataFrame
                updateTableAICuser(df)     # Update the user status in the database
        
#####################################################################
# activateUserAccountByExcel() activates the specified user accounts by email given in the emailListFile
# Parameters:
# emailListFile should be an excel file, with emailWorksheet contatins the following two columns: [emailColumn]    
#####################################################################        
def activateUserAccountByExcel(emailListFile,emailWorksheet='Email',emailColumn='Email'):        
    # Get the recipient name and email list
    df = pd.read_excel(emailListFile, sheet_name=emailWorksheet)  
    emailList = df[emailColumn].tolist()          
    activateUserAccount(emailList)
    
#####################################################################
# setStudentAccountByExcel() sets the specified user accounts by email given in the emailListFile
# Parameters:
# emailListFile should be an excel file, with emailWorksheet contatins the following two columns: [emailColumn]    
#####################################################################        
def setStudentAccountByExcel(emailListFile,beStudent=1,emailWorksheet='Email',emailColumn='Email'):        
    # Get the recipient name and email list
    df = pd.read_excel(emailListFile, sheet_name=emailWorksheet)  
    emailList = df[emailColumn].tolist()   
    setStudentAccount (emailList,beStudent=beStudent)
    
#####################################################################
# activateUserAccountByExcel() activates the specified user accounts by email given in the emailListFile
# Parameters:
# emailListFile should be an excel file, with emailWorksheet contatins the following two columns: [emailColumn]    
#####################################################################        
def changeAccountPwdStatusByExcel(emailListFile,emailWorksheet='Email',emailColumn='Email',status=[],pwd='AICtemp'):        
    # Get the recipient name and email list
    df = pd.read_excel(emailListFile, sheet_name=emailWorksheet)  
    emailList = df[emailColumn].tolist()          
    changeAccountPwdStatus(emailList,status, pwd)

#####################################################################
# setStudentAccount() sets the specified user accounts by email as student accout
# Parameters:
#   - emailList: A single email (string) or a list of emails (list of strings)
#####################################################################
def setStudentAccount(emailList,beStudent=1):     
     # Ensure emailList is a list
     if isinstance(emailList, str):
         emailList = [emailList]
     elif not isinstance(emailList, list):
         raise ValueError("emailList must be a string or a list of strings.")
     
     # Initialize data structure for user account updates
     data = {'email': '', 'beStudent': beStudent}  # `beStudent: 1` indicates a student account
     df = pd.DataFrame([data])
     
     # Iterate through the emails and activate accounts
     for i, email in enumerate(emailList, start=1):
         print(f'The account {i} is being set as student account: {email}')
         df.at[0, 'email'] = email  # Update the email in the DataFrame
         updateTableAICuser(df)     # Update the user status in the database   
         
#####################################################################
# setNonStudentAccount() sets the specified user accounts by email as non-student accout
# Parameters:
#   - emailList: A single email (string) or a list of emails (list of strings)
#####################################################################
def setNonStudentAccount(emailList):     
     # Ensure emailList is a list
     if isinstance(emailList, str):
         emailList = [emailList]
     elif not isinstance(emailList, list):
         raise ValueError("emailList must be a string or a list of strings.")
     
     # Initialize data structure for user account updates
     data = {'email': '', 'beStudent': 0}  # `beStudent: 1` indicates a student account
     df = pd.DataFrame([data])
     
     # Iterate through the emails and activate accounts
     for i, email in enumerate(emailList, start=1):
         print(f'The account {i} is being set as non-student account: {email}')
         df.at[0, 'email'] = email  # Update the email in the DataFrame
         updateTableAICuser(df)     # Update the user status in the database   
 
#####################################################################
# isStudentAccout() checks if an account is a student accout
#####################################################################           
def isStudentAccout(Email):
    try:
        # Fetch expiration dates from the payment table
        beStudent = readTableaicuser(Email, columns_to_report='beStudent')    
        if not UsefulTools.isemptyV(beStudent):
            return beStudent[0]
        else:
            return 0

    except Exception as e:
        print(f"An error occurred in isStudentAccout(): {e}")
        return None
