# Supplementary material for: Gene-level connections between anxiety disorders, ADHD, and head and neck cancer: insights from a computational biology approach
Source: Front Psychiatry. 2025 Mar 20;16:1552815. doi: 10.3389/fpsyt.2025.1552815 (PMC11967369; doi:10.3389/fpsyt.2025.1552815)
Supplement: Supplementary file 1 [file DataSheet1.zip › Python pakage/NetworkAnalysis.py]

import pandas as pd
import networkx as nx
import matplotlib.pyplot as plt
import textwrap
from docx import Document

try:
    #########not for Django##########
    import UsefulTools    
except Exception:    
    ######### for Django##########
    from . import UsefulTools

# UsefulTools.clear_console()

########################################################################
# analyze_network_metrics() get the baisc stats for a given network
# analyze_network_metrics_excel() get the basic stats for a given network from an Excel file
# generateNetworkInputData() geneterate input data for visualize_pathway() 
# remove_sink_source_nodes(data_edge, data_node) remove any sink or source nodes
# remove_leaf_nodes() removed the leave node (with only connected to one unique other node) and corresponding edges
# visualize_pathway(data, savePath)visulize a relation network, and save it to tiff file
# visualize_pathwayInExcel(dataFile, inputs={}) reads data from excel file and visualize it
########################################################################


#################################################################
# analyze_network_metrics_excel() get the basic stats for a given network from an Excel file
# Example usage:
# analyze_network_metrics_excel('network_data.xlsx', 'Sheet1', 'Source', 'Target', 'network_metrics_report.docx')
#################################################################
def analyze_network_metrics_excel(filePath, worksheet, Column_source, Column_target, Column_edgeWeight=None,reportFilePath=''):
    try:
        # Check if the worksheet exists
        if UsefulTools.worksheet_exists(filePath, worksheet): 
            # Load the specified worksheet from the Excel file
            df = pd.read_excel(filePath, sheet_name=worksheet)
        else:
            print(f"Worksheet '{worksheet}' does not exist in the file.")
            return {}

        # Check if the specified columns exist in the worksheet
        if Column_source not in df.columns or Column_target not in df.columns:
            print(f"Columns '{Column_source}' or '{Column_target}' do not exist in the worksheet.")
            return {}
        
        if not UsefulTools.isemptyV(Column_edgeWeight) and Column_edgeWeight in df.columns:
            list_edgeWeight = df[Column_edgeWeight].dropna().tolist()
        else:
            list_edgeWeight=None

        # Extract the source and target lists from the specified columns
        list_source = df[Column_source].dropna().tolist()
        list_target = df[Column_target].dropna().tolist()

        # Call analyze_network_metrics with the extracted lists
        network_metrics = analyze_network_metrics(list_source, list_target,list_edgeWeight, reportFilePath)

        return network_metrics

    except Exception as e:
        print(f"An error occurred in NetworkAnalysis-->analyze_network_metrics_excel(): {e}")
        return {}

#################################################################
# analyze_network_metrics() get the baisc stats for a given network
# Example usage
# list_source = ["ACD", "ADORA2A", "ADORA2A", "CRP", "CRP"]  # Sample data
# list_target = ["NLRP3", "CRP", "IGF-1", "ACD", "ADORA2A"]  # Sample data
# network_metrics = analyze_network_metrics(list_source, list_target, 'network_metrics_report.docx')
# for metric, value in network_metrics.items():
#     print(f"{metric}: {value}")

# Definition: Density is a measure of how many edges are present in a network relative to the maximum number of possible edges. It is calculated as the ratio of the number of edges in the network to the number of edges that would exist in a complete graph with the same number of nodes.
# Definition: The average path length is the average number of steps (edges) it takes to travel from one node to another in the network. It is calculated as the mean of the shortest paths between all pairs of nodes.
# Definition: The clustering coefficient measures how close a node's neighbors are to being a clique (fully connected). The average clustering coefficient is the mean of the clustering coefficients of all nodes in the network.
# Definition: This is the number of distinct subgraphs in which all nodes are connected within themselves but not necessarily with nodes from other components. A connected component is a set of nodes where there is a path between every pair of nodes in that set.
# Definition: The diameter of a network is the longest shortest path between any two nodes in the network. It provides an indication of the "reach" of the network, showing how far apart the most distant nodes are.
#################################################################
def analyze_network_metrics(list_source, list_target, list_edgeWeight=None, reportFilePath=''):
    # Create a directed graph
    G = nx.DiGraph()
    
    # Add edges to the graph
    if not UsefulTools.isemptyV(list_edgeWeight):
        # Ensure list_edgeWeight has the same length as list_source
        if len(list_edgeWeight) != len(list_source):
            raise ValueError("list_edgeWeight must have the same length as list_source and list_target.")
        
        edges = list(zip(list_source, list_target, list_edgeWeight))
        G.add_weighted_edges_from(edges)
    else:
        edges = list(zip(list_source, list_target))
        G.add_edges_from(edges)
    
    # Initialize network metrics
    metrics = {}
    
    # Number of nodes and edges
    metrics['num_nodes'] = G.number_of_nodes()
    metrics['num_edges'] = G.number_of_edges()
    
    # Density
    metrics['density'] = round(nx.density(G), 2)
    
    # Average Path Length (only for strongly connected components)
    if nx.is_strongly_connected(G):
        metrics['average_path_length'] = round(nx.average_shortest_path_length(G), 2)
    else:
        largest_cc = max(nx.strongly_connected_components(G), key=len)
        subgraph = G.subgraph(largest_cc)
        metrics['average_path_length'] = round(nx.average_shortest_path_length(subgraph), 2)
    
    # Clustering Coefficient (average of clustering coefficients for each node)
    metrics['average_clustering'] = round(nx.average_clustering(G.to_undirected()), 2)
    
    # Degree Centrality (for both in-degree and out-degree in directed graph)
    metrics['in_degree_centrality'] = {node: round(centrality, 2) for node, centrality in nx.in_degree_centrality(G).items()}
    metrics['out_degree_centrality'] = {node: round(centrality, 2) for node, centrality in nx.out_degree_centrality(G).items()}
    
    # Betweenness Centrality
    metrics['betweenness_centrality'] = {node: round(centrality, 2) for node, centrality in nx.betweenness_centrality(G).items()}
    
    # Eigenvector Centrality (requires undirected version of the graph)
    metrics['eigenvector_centrality'] = {node: round(centrality, 2) for node, centrality in nx.eigenvector_centrality(G.to_undirected(), max_iter=1000).items()}
    
    # Number of Connected Components (in undirected version of graph)
    undirected_G = G.to_undirected()
    metrics['connected_components'] = [sorted(list(comp)) for comp in nx.connected_components(undirected_G)]
    metrics['num_connected_components'] = nx.number_connected_components(undirected_G)
    
    # Diameter (in largest connected component of undirected graph)
    if metrics['num_connected_components'] == 1:
        metrics['diameter'] = round(nx.diameter(undirected_G), 2)
    else:
        largest_cc = max(nx.connected_components(undirected_G), key=len)
        subgraph = undirected_G.subgraph(largest_cc)
        metrics['diameter'] = round(nx.diameter(subgraph), 2)
    
    # If edge weights are provided, calculate total weight
    if list_edgeWeight:
        metrics['total_weight'] = round(sum(list_edgeWeight), 2)
    else:
        metrics['total_weight'] = None
    
    # Write metrics to .docx if reportFilePath is provided
    if reportFilePath:
        doc = Document()
        doc.add_heading('Network Metrics Report', level=1)
        
        # Add general metrics
        doc.add_heading('General Metrics', level=2)
        doc.add_paragraph(f"Number of Nodes: {metrics['num_nodes']}")
        doc.add_paragraph(f"Number of Edges: {metrics['num_edges']}")
        doc.add_paragraph(f"Density: {metrics['density']}")
        doc.add_paragraph(f"Average Path Length: {metrics['average_path_length']}")
        doc.add_paragraph(f"Average Clustering Coefficient: {metrics['average_clustering']}")
        doc.add_paragraph(f"Number of Connected Components: {metrics['num_connected_components']}")
        doc.add_paragraph(f"Diameter: {metrics['diameter']}")
        if list_edgeWeight:
            doc.add_paragraph(f"Total Weight: {metrics['total_weight']}")
        
        # Add detailed centrality metrics
        doc.add_heading('Centrality Metrics', level=2)
        
        doc.add_paragraph('In-Degree Centrality:')
        for node, value in metrics['in_degree_centrality'].items():
            doc.add_paragraph(f"{node}: {value}", style='List Bullet')
        
        doc.add_paragraph('Out-Degree Centrality:')
        for node, value in metrics['out_degree_centrality'].items():
            doc.add_paragraph(f"{node}: {value}", style='List Bullet')
        
        doc.add_paragraph('Betweenness Centrality:')
        for node, value in metrics['betweenness_centrality'].items():
            doc.add_paragraph(f"{node}: {value}", style='List Bullet')
        
        doc.add_paragraph('Eigenvector Centrality:')
        for node, value in metrics['eigenvector_centrality'].items():
            doc.add_paragraph(f"{node}: {value}", style='List Bullet')
        
        # Add connected components
        doc.add_heading('Connected Components', level=2)
        for i, component in enumerate(metrics['connected_components'], start=1):
            doc.add_paragraph(f"Component {i}: {', '.join(component)}", style='List Bullet')
        
        # Save the document
        doc.save(reportFilePath)
        print(f'The network stats have been saved to: {reportFilePath}')
    
    return metrics

########################################################################
# visualize_pathwayInExcel(dataFile, inputs={}) reads data from excel file and visualize it
#example usage
# filePath = r'F:\AIC projects\projects\Wang Bo\ICC\manuscript\Summary_21.xlsx'
# inputPara = {
#     'worksheet_node': 'Significant',
#     'worksheet_edge': 'Significant',
#     'layout': 'shell_layout',
#     'node_label_size': 15,
#     'edge_width': 0.6,
#     'beRemoveLeafNodes': 1,
#     'beRemovSinkSourceNodes': 1,
#     'arrowStyle': "wedge",
#     'arrowSize': 16,
#     'Entity1_color': 'orange',
#     'Entity2_color': 'orange',
#     'Entity1_Shape': 'o',
#     'Entity2_Shape': 'o',
#     'edge_label_size': 10
# }
# figureType:
# plt.savefig(savePath, format='tiff', dpi=100)
# plt.savefig(savePath, format='png', dpi=100)
# plt.savefig(savePath, format='jpg', dpi=100)
# plt.savefig(savePath, format='pdf', dpi=100)
# plt.savefig(savePath, format='svg', dpi=100)
# plt.savefig(savePath, format='eps', dpi=100)

# NetworkAnalysis.visualize_pathwayInExcel(filePath, inputPara)
########################################################################

def visualize_pathwayInExcel(dataFile, inputs={}):
    #####################################
    # Default values for the inputs
    default_inputs = {
        'worksheet_node': 'pubmed',
        'worksheet_edge': 'PathSummary',
        'layout': 'shell_layout',
        'node_label_size': 25,
        'edge_width': 0.6,
        'beRemoveLeafNodes': 1,
        'beRemovSinkSourceNodes': 1,
        'arrowStyle': "fancy",
        'arrowSize': 16,
        'filePath': dataFile,  # Include filePath in the inputs
        'Entity1_color': 'red',
        'Entity2_color': 'orange',
        'Entity1_Shape': 's',
        'Entity2_Shape': 'o',
        'edge_label_size': 10,
        'figureType':'jpg',
        'figureResolution':300,
        'marginFactor':2.8,
        'left_margin': 0.05,  # new margin parameter
        'right_margin': 0.95,  # new margin parameter
        'top_margin': 0.95,  # new margin parameter
        'bottom_margin': 0.05  # new margin parameter
    }
    figureType=default_inputs['figureType']
    
    # Update default inputs with user inputs
    for key, value in inputs.items():
        if not UsefulTools.isemptyV(value):
            default_inputs[key] = value
    
    #update inputs
    inputs=default_inputs
    
    worksheet_node = default_inputs['worksheet_node']
    worksheet_edge = default_inputs['worksheet_edge']
    ########################################
    
    # Get the df_edge, df_node from file
    if UsefulTools.isemptyV(dataFile) or not (UsefulTools.worksheet_exists(dataFile, [worksheet_node, worksheet_edge])):  
        print('Error in visualize_pathwayInExcel(): No data acquired from data file!')
        print(f'Errori in {dataFile}-->{worksheet_node} or {worksheet_edge}: workseets or file not exist!')
        return ''
    #read node and edge info from excel
    df_node = UsefulTools.getSpecificColumnfromExcel(dataFile, worksheet_node, ['Entity1 Name','Entity2 Name'])
    df_edge = UsefulTools.getSpecificColumnfromExcel(dataFile, worksheet_edge, ['start','target','polarity','edge_label'], fill_value='')
    #generate inputdata for network visulization
    data_edge, data_node=generateNetworkInputData(df_edge, df_node, inputs=inputs)
    
    #get path for figure saving
    figPath=UsefulTools.modifyFileName(dataFile, '',newExtension='.'+figureType)
    #visulize pathway and save it into a figure
    figPath=visualize_pathway(data_edge, data_node, figPath,inputs=inputs)
    print(f'Pathway figure is saved in: {figPath}')
    
    return figPath

#####################################################################
# visualize_pathway(data, savePath)visulize a relation network, and save it to tiff file
# # Example usage:
# data_edge = pd.DataFrame([
#     ('COPD', 'Inflammation', 'COPD --> Inflammation', 'blue', 'black'),
#     ('Inflammation', 'COVID-19', 'Inflammation --> COVID-19', 'green', 'black'),
#     ('ERBB2', 'COVID-19', 'ERBB2 --> COVID-19', 'red', 'blue'),
#     ('COPD','ERBB2', 'COPD --> ERBB2', 'red', 'blue'),
#     ('PPARD', 'COVID-19', 'ERBB2 --> COVID-19', 'red', 'blue'),
#     ('COPD','PPARD', 'COPD --> ERBB2', 'red', 'blue')
# ], columns=['node1', 'node2', 'edge_label', 'edge_color', 'edge_label_color'])

# data_node = pd.DataFrame([
#     ('COPD', 'black', 'purple', 's', 1, 2,10),  # Adding width and length values
#     ('Inflammation', 'black', 'green', 'p', 0.8, 2.0,10),  # Adding width and length values
#     ('COVID-19', 'black', 'purple', 's', 1, 2.0,10),  # Adding width and length values
#     ('ERBB2', 'purple', 'orange', 'o', 1.2, 1.0,10),  # Adding width and length values
#     ('PPARD', 'purple', 'orange', 'o', 1.2, 1.0,10)  # Adding width and length values
# ], columns=['node', 'node_label_color', 'node_color', 'node_shape', 'node_width', 'node_height',node_label_size])

# savePath = '../Data0/test.tiff'
# visualize_pathway(data_edge, data_node, savePath, 0)


# savePath = '../Data0/test.tiff'
# visualize_pathway(data_edge, data_node, savePath, 0)
# node shape:
# Square: 's'
# Diamond: 'd'
# Hexagon: 'h'
# Pentagon: 'p'
# Octagon: '8'
# Plus sign: 'P'
# Star: '*'
# X: 'x'
#############
#arrorw shape:
# '->': A solid arrow pointing from the text to the point.
# '-[': A square bracket pointing from the text to the point.
# '|-|': A vertical line with horizontal lines at both ends, resembling a measurement scale.
# 'fancy': A fancy arrow with curves.
# 'simple': A simple straight arrow.
# 'wedge': A wedge-shaped arrow pointing from the text to the point.
############
# # layout style
# Circular Layout (nx.circular_layout): 
# Spring Layout (nx.spring_layout):
# Spectral Layout (nx.spectral_layout): 
# Random Layout (nx.random_layout): 
# Kamada-Kawai Layout (nx.kamada_kawai_layout): 
# Fruchterman-Reingold Layout (nx.fruchterman_reingold_layout): 
# Planar Layout (nx.planar_layout): 

######################################################################
def visualize_pathway(data_edge, data_node, savePath, inputs={}):
    #####################################
    # Default values for the inputs
    default_inputs = {
        'bePlot': 0,
        'layout': 'shell_layout',
        'pathwayTitle': 'Pathway',
        'edge_width': 0.6,
        'arrowStyle': "fancy",
        'arrowSize': 16,
        'edge_label_size': 10,
        'max_label_length': 13,  # Adjust this value as needed
        'figureType':'jpg',
        'figureResolution':80,
        'marginFactor':3.8,
        'scaling_factor': 4,#smaller value makes the nodes to the center
        'left_margin': 0.05,  # new margin parameter
        'right_margin': 0.95,  # new margin parameter
        'top_margin': 0.95,  # new margin parameter
        'bottom_margin': 0.05  # new margin parameter
    }
    
    # Update default inputs with user inputs
    for key, value in inputs.items():
        if not UsefulTools.isemptyV(value):
            default_inputs[key] = value
    
    bePlot = default_inputs['bePlot']
    layout = default_inputs['layout']
    pathwayTitle = default_inputs['pathwayTitle']
    edge_width = default_inputs['edge_width']
    arrowStyle = default_inputs['arrowStyle']
    arrowSize = default_inputs['arrowSize']
    edge_label_size=default_inputs['edge_label_size']
    figureType=default_inputs['figureType']
    figureResolution=default_inputs['figureResolution']
    marginFactor=default_inputs['marginFactor']
    left_margin = default_inputs['left_margin']
    right_margin = default_inputs['right_margin']
    top_margin = default_inputs['top_margin']
    bottom_margin = default_inputs['bottom_margin']
    scaling_factor = default_inputs['scaling_factor']
    max_label_length=default_inputs['max_label_length']
    ########################################
    # Create a directed graph
    G = nx.DiGraph()
    
    # Add edges based on the provided edge data
    for index, row in data_edge.iterrows():
        G.add_edge(row['node1'], row['node2'], color=row['edge_color'], label_color=row['edge_label_color'], width=row.get('edge_width', edge_width))
    
    # Add nodes and their attributes based on the provided node data
    for index, row in data_node.iterrows():
        node = row['node']
        G.nodes[node]['node_color'] = row['node_color']
        G.nodes[node]['shape'] = row['node_shape']
        G.nodes[node]['width'] = row.get('node_width', 1.0)
        G.nodes[node]['height'] = row.get('node_height', 1.0)
        G.nodes[node]['label_size'] = row.get('node_label_size', 10)
        G.nodes[node]['label_color'] = row['node_label_color']

    # Create layout for better visualization
    if layout == 'circular_layout':
        pos = nx.circular_layout(G)
    elif layout == 'spring_layout':
        pos = nx.spring_layout(G)
    elif layout == 'spectral_layout':
        pos = nx.spectral_layout(G)
    elif layout == 'random_layout':
        pos = nx.random_layout(G)
    elif layout == 'kamada_kawai_layout':
        pos = nx.kamada_kawai_layout(G)
    elif layout == 'fruchterman_reingold_layout':
        pos = nx.fruchterman_reingold_layout(G)
    elif layout == 'planar_layout':
        pos = nx.planar_layout(G)
    else:
        pos = nx.shell_layout(G)  # Default to shell layout
    
    # Special case for two nodes:
    if len(G.nodes) == 2:
        node_list = list(G.nodes)
        pos[node_list[0]] = (0.7, 0.4)  # Place one node at the bottom-left corner
        pos[node_list[1]] = (0.7, 1)  # Place the other node at the top-right corner
        
        # Set figure size manually for two nodes
        fig, ax = plt.subplots(figsize=(5, 5))  # Fixed size for two nodes
        # Set limits explicitly if necessary to avoid clipping
        plt.xlim(0, 1.4)
        plt.ylim(0, 1.4)
    else:
        # Normal behavior for more than two nodes
        # Get the maximum and minimum coordinates of the nodes
        min_x = min(pos[x][0] for x in pos)
        max_x = max(pos[x][0] for x in pos)
        min_y = min(pos[y][1] for y in pos)
        max_y = max(pos[y][1] for y in pos)
        
        # Calculate the center of the graph based on node positions
        center_x = (max_x + min_x) / 2
        center_y = (max_y + min_y) / 2
        
        # Set padding to add some margin around the edges
        padding = marginFactor * max([max_x - min_x, max_y - min_y])*0.5
    
        # Adjust the figure size based on the node positions and padding
        fig_width = (max_x - min_x) + padding * 2
        fig_height = (max_y - min_y) + padding * 2
    
        # Apply scaling factor
        scaling_factor = default_inputs['scaling_factor']
        # Shift and scale node positions to center them and compress them toward the center
        pos = {
            node: (
                (pos[node][0] - center_x) * scaling_factor + fig_width / 2,
                (pos[node][1] - center_y) * scaling_factor + fig_height / 2
            )
            for node in pos
        }
    
        # Set the figure size based on the calculated dimensions
        fig, ax = plt.subplots(figsize=(fig_width, fig_height))
        
        # Fix the plot size while centralizing nodes
        plt.xlim(0, fig_width)
        plt.ylim(0, fig_height)
        

    # Draw the graph edges with arrows
    for u, v, d in G.edges(data=True):
        edge_color = d['color']
        edge_width = d['width']
        ax.annotate("", xy=pos[v], xytext=pos[u], arrowprops=dict(arrowstyle=arrowStyle, color=edge_color, connectionstyle="arc3, rad=0.1", linewidth=edge_width, mutation_scale=arrowSize))
        edge_labels = {(u, v): row['edge_label'] for index, row in data_edge.iterrows() if row['node1'] == u and row['node2'] == v}
        for edge, label in edge_labels.items():
            ax.text((pos[u][0] + pos[v][0]) / 2, (pos[u][1] + pos[v][1]) / 2, label, fontsize=edge_label_size, color=d['label_color'])
        
    # Draw nodes with custom label colors, shapes, and sizes
    node_colors = {node: G.nodes[node]['node_color'] for node in G.nodes()}
    node_shapes = {node: G.nodes[node]['shape'] for node in G.nodes()}
    node_widths = {node: G.nodes[node].get('width', 2.0) for node in G.nodes()}
    node_heights = {node: G.nodes[node].get('height', 2.0) for node in G.nodes()}
    node_label_sizes = {node: G.nodes[node].get('label_size', 10) for node in G.nodes()}
    
    # Extract only the shapes from the dictionary
    unique_shapes = set(node_shapes.values())
    for shape in unique_shapes:
        shape_nodes = [node for node, s in node_shapes.items() if s == shape]
        shape_node_colors = [node_colors[node] for node in shape_nodes]
        shape_node_sizes = [2000 * node_widths[node] * node_heights[node] for node in shape_nodes]
        nx.draw_networkx_nodes(G, pos, ax=ax, node_color=shape_node_colors, node_size=shape_node_sizes, nodelist=shape_nodes, node_shape=shape)
    
    # Draw node labels with custom sizes and colors
    for node, (x, y) in pos.items():
        label_color = G.nodes[node]['label_color']
        label_size = node_label_sizes[node]
        
        # Fold long node names into multiple lines without splitting words
        # max_label_length = 10  # Adjust this value as needed
        node_label = node
        
        if len(node_label) > max_label_length:
            # Use textwrap to split the label at spaces while respecting word boundaries
            node_label = '\n'.join(textwrap.wrap(node_label, width=max_label_length))    
        ax.text(x, y, node_label, fontsize=label_size, color=label_color, ha='center', va='center')


    # Set the title
    ax.set_title(pathwayTitle)
    
    # Adjust the subplot margins
    plt.subplots_adjust(left=left_margin, right=right_margin, top=top_margin, bottom=bottom_margin)
    
    # Save the figure
    plt.savefig(savePath, format=figureType, dpi=figureResolution)

    if bePlot == 1:
        # Show the graph
        plt.show()

    return savePath


#####################################################################
# generateNetworkInputData() geneterate input data for visualize_pathway() 
# ######################################################################
def generateNetworkInputData(df_edge, df_node, inputs={}):
    ############################################
    # Default values for the inputs
    default_inputs = {
        'filePath': '',
        'worksheet_node': 'pubmed',
        'worksheet_edge': 'PathSummary',
        'node_label_size': 10,
        'edge_width': 0.5,
        'beRemoveLeafNodes': 1,
        'beRemovSinkSourceNodes': 1,
        'Entity1_color': 'purple',
        'Entity2_color': 'orange',
        'Entity1_Shape': 's',
        'Entity2_Shape': 'o'
    }
    
    # Update default inputs with user inputs
    for key, value in inputs.items():
        default_inputs[key] = value
    
    filePath = default_inputs['filePath']
    worksheet_node = default_inputs['worksheet_node']
    worksheet_edge = default_inputs['worksheet_edge']
    node_label_size = default_inputs['node_label_size']
    edge_width = default_inputs['edge_width']
    beRemoveLeafNodes = default_inputs['beRemoveLeafNodes']
    beRemovSinkSourceNodes = default_inputs['beRemovSinkSourceNodes']
    Entity1_color=default_inputs['Entity1_color']
    Entity2_color=default_inputs['Entity2_color']
    Entity1_Shape=default_inputs['Entity1_Shape']
    Entity2_Shape=default_inputs['Entity2_Shape']
    
    ############################################
    
    # Get the df_edge, df_node from file
    if not UsefulTools.isemptyV(filePath) and (UsefulTools.worksheet_exists(filePath, [worksheet_node, worksheet_edge])):  
        df_node = UsefulTools.getSpecificColumnfromExcel(filePath, worksheet_node, ['Entity1 Name','Entity2 Name'])
        df_edge = UsefulTools.getSpecificColumnfromExcel(filePath, worksheet_edge, ['start','target','polarity','edge_label'], fill_value='')
    
    if UsefulTools.isemptyV(df_edge) or UsefulTools.isemptyV(df_node):
        print('Error in generateNetworkInputData(): insufficient data!')
        return pd.DataFrame(), pd.DataFrame()
    
    # Generate data_edge dataframe
    data_edge = df_edge.copy()
    data_edge.rename(columns={'start': 'node1', 'target': 'node2'}, inplace=True)  # Renaming columns
    data_edge['edge_label'] = data_edge['edge_label']
    data_edge['edge_color'] = df_edge['polarity'].apply(lambda x: 'red' if x == -1 else ('green' if x == 1 else 'black'))
    data_edge['edge_label_color'] = data_edge['edge_color']
    data_edge['edge_width'] = edge_width
    

    # Generate data_node dataframe
    entity1_nodes = set(df_edge['start'].unique())
    entity2_nodes = set(df_edge['target'].unique())
    all_nodes = entity1_nodes.union(entity2_nodes)

    data_node = pd.DataFrame({
        'node': list(all_nodes),
        'node_label_color': 'blue',
        'node_width': 1,
        'node_height': 1,
        'node_label_size': node_label_size  # Adding node label size column with default value
    })

    # Update node_color, node_shape, and node_label_size based on df_node
    for node in all_nodes:
        if node in df_node['Entity1 Name'].values:
            data_node.loc[data_node['node'] == node, 'node_color'] = Entity1_color
            data_node.loc[data_node['node'] == node, 'node_shape'] = Entity1_Shape
        elif node in df_node['Entity2 Name'].values:
            data_node.loc[data_node['node'] == node, 'node_color'] = Entity2_color
            data_node.loc[data_node['node'] == node, 'node_shape'] = Entity2_Shape
    

    # Remove nodes and corresponding edges that satisfy the condition
    if beRemoveLeafNodes:
        data_edge, data_node=remove_leaf_nodes(data_edge, data_node,node2Keep=df_node['Entity1 Name'].values)
        
    #remove sink and source nodes
    if beRemovSinkSourceNodes:
        data_edge, data_node=remove_sink_source_nodes(data_edge, data_node)
    

    return data_edge, data_node

#################################################################
#remove_leaf_nodes() removed the leave node (with only connected to one unique other node) and corresponding edges
#################################################################    
def remove_leaf_nodes(data_edge, data_node,node2Keep=[]):
    
    all_nodes=data_node['node']
    if len(all_nodes)<3:#only 2 nodes or less
        print('No leaf node to removed!')
        return data_edge, data_node
        
    unique_connections = {}
    for _, edge in data_edge.iterrows():
        # If the node is already in the dictionary, increment its count
        unique_connections[edge['node1']] = unique_connections.get(edge['node1'], set())
        unique_connections[edge['node1']].add(edge['node2'])
        
        unique_connections[edge['node2']] = unique_connections.get(edge['node2'], set())
        unique_connections[edge['node2']].add(edge['node1'])
    
    # Find leaf nodes (nodes with only one unique connection)
    leaf_nodes = [node for node, connections in unique_connections.items() if len(connections) == 1]
    # print(unique_connections)
    # print(f'#leaf_nodes:{len(leaf_nodes)}')
    
    # Remove leaf nodes and corresponding edges
    nodes_to_remove = []
    edges_to_remove = []
    for node in leaf_nodes:
        if node in node2Keep:#don't remove nodes in node2Keep
            continue
        
        nodes_to_remove.append(node)
        # Find the edges connected to the leaf node
        connected_edges = data_edge[(data_edge['node1'] == node) | (data_edge['node2'] == node)]
        # Add the corresponding edges to the list of edges to remove
        edges_to_remove.extend(connected_edges.index)
    
    # Remove nodes from data_node
    data_node = data_node[~data_node['node'].isin(nodes_to_remove)]
    # Remove edges from data_edge
    data_edge = data_edge.drop(edges_to_remove)
       
    if len(nodes_to_remove):
        print(f'{len(nodes_to_remove)} leaf nodes were removed!')
    
    return data_edge, data_node

###############################################################
#remove_sink_source_nodes(data_edge, data_node) remove any sink or source nodes
###############################################################
def remove_sink_source_nodes(data_edge, data_node):
    
    all_nodes=data_node['node']
    if len(all_nodes)<3:#only 2 nodes or less
        print('No sink or source node to removed!')
        return data_edge, data_node
    
    # Initialize sets to store sink and source nodes
    sink_nodes = set()
    source_nodes = set()
    
    # Count the in-degree and out-degree of each node
    in_degree_count = {}
    out_degree_count = {}
    
    for _, edge in data_edge.iterrows():
        # Increment in-degree count for node2 (sink node)
        in_degree_count[edge['node2']] = in_degree_count.get(edge['node2'], 0) + 1
        # Increment out-degree count for node1 (source node)
        out_degree_count[edge['node1']] = out_degree_count.get(edge['node1'], 0) + 1
    
    # Identify sink nodes (nodes with no outgoing edges)
    sink_nodes = {node for node, degree in in_degree_count.items() if degree == 0}
    
    # Identify source nodes (nodes with no incoming edges)
    source_nodes = {node for node, degree in out_degree_count.items() if degree == 0}
    
    # Remove sink nodes from data_node
    data_node = data_node[~data_node['node'].isin(sink_nodes)]
    
    # Remove source nodes from data_node
    data_node = data_node[~data_node['node'].isin(source_nodes)]
    
    # Remove edges connected to sink and source nodes
    data_edge = data_edge[~((data_edge['node1'].isin(sink_nodes)) | (data_edge['node2'].isin(source_nodes)))]
    
    if len(sink_nodes):
        print(f'{len(sink_nodes)} sink nodes were removed!')
    if len(source_nodes):
        print(f'{len(source_nodes)} source nodes were removed!')
    
    return data_edge, data_node


    
    
    
