# Supplementary material for: Gene-level connections between anxiety disorders, ADHD, and head and neck cancer: insights from a computational biology approach
Source: Front Psychiatry. 2025 Mar 20;16:1552815. doi: 10.3389/fpsyt.2025.1552815 (PMC11967369; doi:10.3389/fpsyt.2025.1552815)
Supplement: Supplementary file 1 [file DataSheet1.zip › Python pakage/nlp_test.py]

# -*- coding: utf-8 -*-
"""
Created on Sun Jun 18 22:09:55 2023

@author: HF

!python -m spacy download en_core_web_sm
!python -m spacy download en_core_web_md
!python -m spacy download en_core_web_lg

"""
'''
import spacy
from spacy.tokens import Doc, Span
from spacy.training import Example

# Load the base English model
nlp = spacy.load('en_core_web_sm')

# Define the training data
train_data = [
    ("The cat chased the mouse.", {"heads": [1, 1, 4, 1], "deps": ["det", "nsubj", "ROOT", "det", "dobj"]}),
    ("I saw a beautiful flower.", {"heads": [1, 1, 4, 2, 1], "deps": ["nsubj", "ROOT", "det", "amod", "dobj"]}),
    # Add more training examples...
]

# Create a blank model with the desired pipeline components
nlp.disable_pipe("ner")
nlp.disable_pipe("tagger")
nlp.disable_pipe("textcat")
nlp.add_pipe("parser", last=True)
parser = nlp.get_pipe("parser")

# Initialize the parser model with random weights
nlp.initialize()

# Disable other pipeline components during training
pipe_exceptions = ["parser"]
other_pipes = [pipe for pipe in nlp.pipe_names if pipe not in pipe_exceptions]
with nlp.disable_pipes(*other_pipes):
    # Training loop
    for epoch in range(10):
        loss = 0.0
        for text, annotations in train_data:
            doc = nlp.make_doc(text)
            gold = Example.from_dict(doc, annotations)
            nlp.update([gold], losses=loss)
            loss += gold.loss

# Test the trained model
text = "The dog chased the ball."
doc = nlp(text)
for token in doc:
    print(token.text, token.dep_, token.head.text)
'''

import pandas as pd
import nltk
from nltk.sentiment import SentimentIntensityAnalyzer
import spacy
from sklearn.metrics import accuracy_score

nlp = spacy.load("en_core_web_sm")
sia = SentimentIntensityAnalyzer()

def determine_polarity(sentence):
    sentiment = sia.polarity_scores(sentence)["compound"]
#    print('pol： ', sentiment)
    if sentiment > 0:
        return 1 # "Positive"
    elif sentiment < 0:
        return -1 # "Negative"
    else:
        return 0 # "Neutral"

def determine_direction(sentence, subject, object):
    doc = nlp(sentence)
    subject_found = False
    object_found = False

    i = subji = obji = 0
    for token in doc:
        i += 1
#        print('- ', token, subject_found, token.text, object_found, token.head.text)
        if token.text.lower() == subject.lower():
            subject_found = True
            subji = i
        if token.text.lower() == object.lower():
            object_found = True
            obji = i

        if subject_found and object_found:
            break #
        #     if token.head.text.lower() == subject.lower() and token.text.lower() == object.lower():
        #         return f"{subject} points at {object}"
        #     elif token.head.text.lower() == object.lower() and token.text.lower() == subject.lower():
        #         return f"{object} points at {subject}"

    return subji, obji # "No clear direction found"


test_data = pd.read_excel(r'..\data\SCZ_Ref1_preprocess.xlsx')
#test_data = test_data[:10]
test_sentences = test_data["SPD"]
test_subjects = test_data['Entity1 Name']
test_objects = test_data['Entity2 Name']
test_polarities = test_data['polarity']
test_data['direction'] = test_data['Entity1 Name'] + ' points at ' + test_data['Entity2 Name']
test_directions = test_data['direction']

test_predictions = []
for i in range(len(test_sentences)):
    sentence = test_sentences[i]
    subject = test_subjects[i]
    object = test_objects[i]
    test_polarity = determine_polarity(sentence)
    test_direction = determine_direction(sentence, subject, object)
    if test_polarity != 0 and test_direction[0] > 0 and test_direction[1] > test_direction[0]:
        test_direction = f"{subject} points at {object}"
    elif test_polarity != 0 and test_direction[1] > 0 and test_direction[0] > test_direction[1]:
        test_direction = f"{object} points at {subject}"
    else:
        test_direction = "Independent"
    test_predictions.append((test_polarity, test_direction))
#    print(i, subject, object, ' * ', sentence)
#    print(test_polarity, test_direction)

accuracy_polarity = accuracy_score(test_polarities, [polarity for polarity, _ in test_predictions])
accuracy_direction = accuracy_score(test_directions, [direction for _, direction in test_predictions])

print("Polarity Accuracy:", accuracy_polarity)
print("Direction Accuracy:", accuracy_direction)
