# Supplementary material for: Gene-level connections between anxiety disorders, ADHD, and head and neck cancer: insights from a computational biology approach
Source: Front Psychiatry. 2025 Mar 20;16:1552815. doi: 10.3389/fpsyt.2025.1552815 (PMC11967369; doi:10.3389/fpsyt.2025.1552815)
Supplement: Supplementary file 1 [file DataSheet1.zip › Python pakage/pubmed_230101.dtd]

<!--

2022-12-06

This DTD supports both the E-utilities and ftp service data dissemination methods. 
It is based on http://dtd.nlm.nih.gov/ncbi/pubmed/out/pubmed_230101.dtd

Additions/Changes since pubmed_190101 DTD: 

	1.  added values "Population" and "Anatomy" to a list of allowed values 
	     of "Type" attribute of "SupplMeshName".

	NOTE:  The use of "Medline" in a DTD or element name does not mean the record
	represents a citation from a MEDLINE-selected journal.  When the NLM DTDs and
	XML elements were first created, MEDLINE records were the only data exported.
	Now NLM exports citations other than MEDLINE records using these tools. To
	minimize unnecessary disruption to users of the data and tools, NLM has
	retained the original DTD and element names (e.g., MedlineTA, MedlineJournalInfo). 
 
	NOTE: The updated PubMed API now allows for the use of the StartPage and 
	EndPage elements in Pagination.

	* = 0 or more occurrences (optional element, repeatable)
	? = 0 or 1 occurrences (optional element, at most 1)
	+ = 1 or more occurrences (required element, repeatable)
	| = choice, one or the other but not both
	no symbol = required element

       -->
       
<!-- ============================================================= -->
<!--                     MATHML 3.0 SETUP                        -->
<!-- ============================================================= -->
<!--                    MATHML SETUP FILE                 -->
<!ENTITY % mathml-in-pubmed     SYSTEM        "mathml-in-pubmed.mod"               >	
%mathml-in-pubmed;


		 
<!-- ================================================================= -->
<!-- ================================================================= -->
<!ENTITY % text             "#PCDATA | b | i | sup | sub | u" >

 <!ENTITY % booklinkatts
			 "book		CDATA			#IMPLIED
			 part		CDATA			#IMPLIED
			sec		CDATA			#IMPLIED"  >
<!-- ================================================================= -->
<!-- ================================================================= -->

<!--  ================= Set-level elements ============================-->
<!ELEMENT	PubmedArticleSet ((PubmedArticle | PubmedBookArticle)+, DeleteCitation?) >
<!ATTLIST       PubmedArticleSet
>

<!ELEMENT	BookDocumentSet (BookDocument*, DeleteDocument?) >
<!ATTLIST       BookDocumentSet
>

<!ELEMENT	PubmedBookArticleSet (PubmedBookArticle*)>
<!ATTLIST       PubmedBookArticleSet
>


<!--  ============= Document-level elements ============================-->
<!ELEMENT	PubmedArticle (MedlineCitation, PubmedData?)>
<!ATTLIST       PubmedArticle
>

<!ELEMENT	PubmedBookArticle (BookDocument, PubmedBookData?)>
<!ATTLIST       PubmedBookArticle
>

<!ELEMENT	BookDocument ( PMID, ArticleIdList, Book, LocationLabel*, ArticleTitle?, VernacularTitle?,
	Pagination?, Language*, AuthorList*, InvestigatorList?, PublicationType*, Abstract?, Sections?, KeywordList*, 
	ContributionDate?, DateRevised?, GrantList?, ItemList*, ReferenceList*) >

<!ELEMENT	DeleteCitation (PMID+) >

<!ELEMENT	DeleteDocument (PMID*) >


<!--  =============== Sub-Document wrapper elements =====================-->
<!ELEMENT	MedlineCitation (PMID, DateCompleted?, DateRevised?, Article, 
                             MedlineJournalInfo, ChemicalList?, SupplMeshList?,CitationSubset*, 
                             CommentsCorrectionsList?, GeneSymbolList?, MeshHeadingList?, 
                             NumberOfReferences?, PersonalNameSubjectList?, OtherID*, OtherAbstract*, 
                             KeywordList*, CoiStatement?, SpaceFlightMission*, InvestigatorList?, GeneralNote*)>
<!ATTLIST	MedlineCitation 
		Owner  (NLM | NASA | PIP | KIE | HSR | HMD | NOTNLM) "NLM"
		Status (Completed | In-Process | PubMed-not-MEDLINE |  In-Data-Review | Publisher | 
		        MEDLINE | OLDMEDLINE) #REQUIRED 
		VersionID CDATA #IMPLIED
		VersionDate CDATA #IMPLIED 
		IndexingMethod    CDATA  #IMPLIED >

<!ELEMENT	PubmedData (History?, PublicationStatus, ArticleIdList, ObjectList?, ReferenceList*) >

<!ELEMENT	PubmedBookData (History?, PublicationStatus, ArticleIdList, ObjectList?)>

<!ELEMENT	Article (Journal,ArticleTitle,((Pagination, ELocationID*) | ELocationID+),
                     Abstract?,AuthorList?, Language+, DataBankList?, GrantList?,
                     PublicationTypeList, VernacularTitle?, ArticleDate*) >
<!ATTLIST	Article 
		    PubModel (Print | Print-Electronic | Electronic | Electronic-Print | Electronic-eCollection) #REQUIRED >
		


<!-- ================================================================= -->
<!--  Everything else in alphabetical order                            -->
<!-- ================================================================= -->

<!ELEMENT	Abstract (AbstractText+, CopyrightInformation?)>

<!ELEMENT	AbstractText   (%text; | mml:math | DispFormula)* >
<!ATTLIST	AbstractText
		    Label CDATA #IMPLIED
		    NlmCategory (BACKGROUND | OBJECTIVE | METHODS | RESULTS | CONCLUSIONS | UNASSIGNED) #IMPLIED >
		
<!ELEMENT	AccessionNumber (#PCDATA) >

<!ELEMENT	AccessionNumberList (AccessionNumber+) >

<!ELEMENT	Acronym (#PCDATA) >

<!ELEMENT	Affiliation  (%text;)*>

<!ELEMENT	AffiliationInfo (Affiliation, Identifier*)>

<!ELEMENT	Agency (#PCDATA) >

<!ELEMENT	ArticleDate (Year, Month, Day) >
<!ATTLIST	ArticleDate 
            DateType CDATA  #FIXED "Electronic" >
 
<!ELEMENT	ArticleId (#PCDATA) >
<!ATTLIST   ArticleId
	        IdType (doi | pii | pmcpid | pmpid | pmc | mid |
                   sici | pubmed | medline | pmcid | pmcbook | bookaccession) "pubmed" >
	      
 <!ELEMENT	ArticleIdList (ArticleId+)>

<!ELEMENT	ArticleTitle   (%text; | mml:math)*>
<!ATTLIST   ArticleTitle	%booklinkatts; >

<!ELEMENT	Author (((LastName, ForeName?, Initials?, Suffix?) | CollectiveName), Identifier*, AffiliationInfo*) >
<!ATTLIST	Author 
            ValidYN (Y | N) "Y" 
            EqualContrib    (Y | N)  #IMPLIED >
            
<!ELEMENT	AuthorList (Author+) >
<!ATTLIST	AuthorList 
            CompleteYN (Y | N) "Y" 
            Type ( authors | editors )  #IMPLIED >

<!ELEMENT	b		(%text;)*> <!-- bold -->

<!ELEMENT	BeginningDate ( Year, ((Month, Day?) | Season)? ) >

<!ELEMENT	Book ( Publisher, BookTitle, PubDate, BeginningDate?, EndingDate?, AuthorList*, InvestigatorList?, Volume?, 
                    VolumeTitle?, Edition?, CollectionTitle?, Isbn*, ELocationID*, Medium?, ReportNumber?) >

<!ELEMENT	BookTitle        (%text; | mml:math)*>
<!ATTLIST   BookTitle	%booklinkatts; >

<!ELEMENT	Chemical (RegistryNumber, NameOfSubstance) >

<!ELEMENT	ChemicalList (Chemical+) >

<!ELEMENT	Citation       (%text; | mml:math)*>

<!ELEMENT	CitationSubset (#PCDATA) >

<!ELEMENT   CoiStatement   (%text;)*>

<!ELEMENT	CollectionTitle        (%text; | mml:math)*>
<!ATTLIST   CollectionTitle	%booklinkatts; >

<!ELEMENT	CollectiveName (%text;)*>

<!ELEMENT	CommentsCorrections (RefSource,PMID?,Note?) >
<!ATTLIST	CommentsCorrections 
		     RefType (AssociatedDataset | 
		             AssociatedPublication | 
		             CommentIn | CommentOn | 
		             CorrectedandRepublishedIn | CorrectedandRepublishedFrom |
		             ErratumIn | ErratumFor | 
		             ExpressionOfConcernIn | ExpressionOfConcernFor | 
		             RepublishedIn | RepublishedFrom |  
		             RetractedandRepublishedIn | RetractedandRepublishedFrom |
		             RetractionIn | RetractionOf |  
		             UpdateIn | UpdateOf | 
		             SummaryForPatientsIn | 
		             OriginalReportIn | 
		             ReprintIn | ReprintOf |  
		             Cites)      #REQUIRED    >
		             

<!ELEMENT	CommentsCorrectionsList (CommentsCorrections+) >

<!ELEMENT	ContractNumber (#PCDATA) >

<!ELEMENT	ContributionDate ( Year, ((Month, Day?) | Season)? ) >

<!ELEMENT	CopyrightInformation (#PCDATA) >

<!ELEMENT	Country (#PCDATA) >

<!ELEMENT	DataBank (DataBankName, AccessionNumberList?) >

<!ELEMENT	DataBankList (DataBank+) >

<!ATTLIST	DataBankList 
            CompleteYN (Y | N) "Y" >
            
<!ELEMENT	DataBankName (#PCDATA) >

<!ELEMENT	DateCompleted (Year,Month,Day) >

<!ELEMENT	DateRevised (Year,Month,Day) >

<!ELEMENT	Day (#PCDATA )>

<!ELEMENT	DescriptorName (#PCDATA) >
<!ATTLIST	DescriptorName 
		    MajorTopicYN (Y | N) "N"
		    Type (Geographic) #IMPLIED
		     UI CDATA #REQUIRED >

<!ELEMENT       DispFormula     (mml:math) >
<!ELEMENT	Edition (#PCDATA) >

<!ELEMENT	ELocationID (#PCDATA) >
<!ATTLIST	ELocationID 
            EIdType (doi | pii) #REQUIRED 
		    ValidYN  (Y | N) "Y">

<!ELEMENT	EndingDate ( Year, ((Month, Day?) | Season)? ) >

<!ELEMENT	EndPage (#PCDATA) >

<!ELEMENT	ForeName (#PCDATA) >

<!ELEMENT	GeneSymbol (#PCDATA) >

<!ELEMENT	GeneSymbolList (GeneSymbol+)>

<!ELEMENT	GeneralNote (#PCDATA) >
<!ATTLIST	GeneralNote
		     Owner (NLM | NASA | PIP | KIE | HSR | HMD) "NLM" >
		     
<!ELEMENT	Grant (GrantID?, Acronym?, Agency, Country)>

<!ELEMENT	GrantID (#PCDATA) >

<!ELEMENT	GrantList (Grant+)>
<!ATTLIST	GrantList 
            CompleteYN (Y | N) "Y">
   
<!ELEMENT	History (PubMedPubDate+) >

<!ELEMENT	Hour (#PCDATA) >

<!ELEMENT	i		(%text;)*> <!-- italic -->

<!ELEMENT	Identifier (#PCDATA) >
<!ATTLIST	Identifier 
		    Source CDATA #REQUIRED >
		    
<!ELEMENT	Initials (#PCDATA) >

<!ELEMENT	Investigator (LastName, ForeName?, Initials?, Suffix?, Identifier*, AffiliationInfo*) >
<!ATTLIST	Investigator 
		    ValidYN (Y | N) "Y" >
		    
<!ELEMENT	InvestigatorList (Investigator+) >

<!ELEMENT	Isbn (#PCDATA) >

<!ELEMENT	ISOAbbreviation (#PCDATA) >

<!ELEMENT	ISSN (#PCDATA) >
<!ATTLIST	ISSN 
		    IssnType  (Electronic | Print) #REQUIRED >
		    
<!ELEMENT	ISSNLinking (#PCDATA) >

<!ELEMENT	Issue (#PCDATA) >
<!ELEMENT	Item (#PCDATA)>

<!ELEMENT	ItemList (Item+)>
<!ATTLIST   ItemList 
            ListType CDATA #REQUIRED>

<!ELEMENT	Journal (ISSN?, JournalIssue, Title?, ISOAbbreviation?)>

<!ELEMENT	JournalIssue (Volume?, Issue?, PubDate) >
<!ATTLIST	JournalIssue 
		    CitedMedium (Internet | Print) #REQUIRED >
		    
<!ELEMENT	Keyword     (%text; | mml:math)*>
<!ATTLIST	Keyword 
		    MajorTopicYN (Y | N) "N" >
		    
<!ELEMENT	KeywordList (Keyword+) >
<!ATTLIST	KeywordList 
		    Owner (NLM | NLM-AUTO | NASA | PIP | KIE | NOTNLM | HHS) "NLM" >
		    
<!ELEMENT	Language (#PCDATA) >

<!ELEMENT	LastName (#PCDATA) >

<!ELEMENT	LocationLabel		(#PCDATA)>
<!ATTLIST   LocationLabel
			Type  (part|chapter|section|appendix|figure|table|box)  #IMPLIED >

<!ELEMENT	Medium (#PCDATA) >

<!ELEMENT	MedlineDate (#PCDATA) >

<!ELEMENT	MedlineJournalInfo (Country?, MedlineTA, NlmUniqueID?, ISSNLinking?) >

<!ELEMENT	MedlinePgn (#PCDATA) >

<!ELEMENT	MedlineTA (#PCDATA) >

<!ELEMENT	MeshHeading (DescriptorName, QualifierName*)>

<!ELEMENT	MeshHeadingList (MeshHeading+)>

<!ELEMENT	Minute (#PCDATA) >

<!ELEMENT	Month (#PCDATA) >

<!ELEMENT	NameOfSubstance (#PCDATA) >
<!ATTLIST	NameOfSubstance 
		    UI CDATA #REQUIRED >
		    
<!ELEMENT	NlmUniqueID (#PCDATA) >

<!ELEMENT	Note (#PCDATA) >

<!ELEMENT	NumberOfReferences (#PCDATA) >

<!ELEMENT	Object (Param*)>
<!ATTLIST	Object 
          Type CDATA #REQUIRED >
  
<!ELEMENT	ObjectList (Object+) >

<!ELEMENT	OtherAbstract (AbstractText+, CopyrightInformation?) >

<!ATTLIST	OtherAbstract 
		    Type (AAMC | AIDS | KIE | PIP | NASA | Publisher | 
		    plain-language-summary) #REQUIRED
		    Language CDATA "eng" >
		    
<!ELEMENT	OtherID (#PCDATA) >
<!ATTLIST	OtherID 
		    Source (NASA | KIE | PIP | POP | ARPL | CPC | IND | CPFH | CLML |
		            NRCBL | NLM | QCIM) #REQUIRED >
		            
<!ELEMENT	PMID (#PCDATA) >
<!ATTLIST	PMID 
		    Version CDATA #REQUIRED >
		    
<!ELEMENT	Pagination ((StartPage, EndPage?, MedlinePgn?) | MedlinePgn) >

<!ELEMENT	Param  (%text;)*>
<!ATTLIST	Param 
             Name CDATA #REQUIRED >
          
<!ELEMENT	PersonalNameSubject (LastName, ForeName?, Initials?, Suffix?) >

<!ELEMENT	PersonalNameSubjectList (PersonalNameSubject+) >

<!ELEMENT	PubDate ((Year, ((Month, Day?) | Season)?) | MedlineDate) >

<!ELEMENT	PublicationStatus (#PCDATA) >

<!ELEMENT	PublicationType (#PCDATA) >
<!ATTLIST	PublicationType 
		    UI CDATA #REQUIRED >
		    
<!ELEMENT	PublicationTypeList (PublicationType+) >

<!ELEMENT   PubMedPubDate (Year, Month, Day, (Hour, (Minute, Second?)?)?)>
<!ATTLIST   PubMedPubDate
    	     PubStatus (received | accepted | epublish | 
                      ppublish | revised | aheadofprint | 
                      retracted | ecollection | pmc | pmcr | pubmed | pubmedr | 
                      premedline | medline | medliner | entrez | pmc-release) #REQUIRED >

<!ELEMENT	Publisher (PublisherName, PublisherLocation?) >

<!ELEMENT	PublisherLocation (#PCDATA) >

<!ELEMENT	PublisherName     (%text;)*>

<!ELEMENT	QualifierName (#PCDATA) >
<!ATTLIST	QualifierName 
		    MajorTopicYN (Y | N) "N"
		    UI CDATA #REQUIRED >

<!ELEMENT	Reference (Citation, ArticleIdList?) >

<!ELEMENT	ReferenceList (Title?, Reference*, ReferenceList*) >

<!ELEMENT	RefSource (#PCDATA) >

<!ELEMENT	RegistryNumber (#PCDATA) >

<!ELEMENT	ReportNumber (#PCDATA) >

<!ELEMENT	Season (#PCDATA) >

<!ELEMENT	Second (#PCDATA) >


<!ELEMENT	Section	(LocationLabel?, SectionTitle, Section*) >

<!ELEMENT	Sections	(Section+) >

<!ELEMENT	SectionTitle	(%text;)*>
<!ATTLIST   SectionTitle	%booklinkatts; >

<!ELEMENT	SpaceFlightMission (#PCDATA) >

<!ELEMENT	StartPage (#PCDATA) >

<!ELEMENT	sub	(%text;)*> <!-- subscript -->

<!ELEMENT	Suffix (%text;)*>

<!ELEMENT	sup	(%text;)*> <!-- superscript -->

<!ELEMENT	SupplMeshList (SupplMeshName+)>

<!ELEMENT	SupplMeshName (#PCDATA) >
<!ATTLIST	SupplMeshName 
		    Type ( Disease | Protocol | Organism | Anatomy | Population ) #REQUIRED
		    UI CDATA #REQUIRED >
		    
<!ELEMENT	Title (#PCDATA) >

<!ELEMENT	u		(%text;)*> <!-- underline -->                              

<!ELEMENT	URL (#PCDATA) >
<!ATTLIST	URL
	      lang (AF|AR|AZ|BG|CS|DA|DE|EN|EL|ES|FA|FI|FR|HE|
                            HU|HY|IN|IS|IT|IW|JA|KA|KO|LT|MK|ML|NL|NO|
                            PL|PT|PS|RO|RU|SL|SK|SQ|SR|SV|SW|TH|TR|UK|
                           VI|ZH) #IMPLIED
	      Type ( FullText | Summary | fulltext | summary) #IMPLIED >
	      
<!ELEMENT	VernacularTitle     (%text; | mml:math)*>

<!ELEMENT	Volume (#PCDATA) >

<!ELEMENT	VolumeTitle (%text;)*>

<!ELEMENT	Year (#PCDATA) >
