# Supplementary material for: Gene-level connections between anxiety disorders, ADHD, and head and neck cancer: insights from a computational biology approach
Source: Front Psychiatry. 2025 Mar 20;16:1552815. doi: 10.3389/fpsyt.2025.1552815 (PMC11967369; doi:10.3389/fpsyt.2025.1552815)
Supplement: Supplementary file 1 [file DataSheet1.zip › Python pakage/pyvenv.cfg]

home = /root/.local/bin
implementation = CPython
version_info = 3.10.5.final.0
virtualenv = 20.24.5
include-system-site-packages = false
base-prefix = /root/.local
base-exec-prefix = /root/.local
base-executable = /root/.local/bin/python3.10
