# Supplementary material for: Gene-level connections between anxiety disorders, ADHD, and head and neck cancer: insights from a computational biology approach
Source: Front Psychiatry. 2025 Mar 20;16:1552815. doi: 10.3389/fpsyt.2025.1552815 (PMC11967369; doi:10.3389/fpsyt.2025.1552815)
Supplement: Supplementary file 1 [file DataSheet1.zip › Python pakage/QueryGoogleAI.py]

import google.generativeai as genai


genai.configure(api_key="AIzaSyBGDcKRd1demx7K3BpnWF1ScNVeIa9yfjo")
model = genai.GenerativeModel("gemini-1.5-flash")

Text2Process='This is a great day!'
Message2AI = f"""Please rephrase the following sentence, return the rephrased sentence only:      
{Text2Process}      
""" 
response = model.generate_content(Message2AI)
print('==============================')
print(response.text)
print('==============================')
