# Supplementary material for: Gene-level connections between anxiety disorders, ADHD, and head and neck cancer: insights from a computational biology approach
Source: Front Psychiatry. 2025 Mar 20;16:1552815. doi: 10.3389/fpsyt.2025.1552815 (PMC11967369; doi:10.3389/fpsyt.2025.1552815)
Supplement: Supplementary file 1 [file DataSheet1.zip › Python pakage/QueryOpenAI.py]

import openai
import time
import pandas as pd
from datetime import datetime
import requests
import concurrent.futures
from openai import OpenAI, APIError, RateLimitError, Timeout


try:
    ########### not for Django############
    import UsefulTools
    import DBManagement
    import MySQLManagement
except Exception: 
    ########### for Django############
    from . import UsefulTools
    from . import DBManagement
    from . import MySQLManagement


################################################
# modelName="gpt-4o-mini" or 'gpt-4o'
################################################
def openai_response(prompt, KeyIndex=0, modelName="gpt-4o-mini"):
    # Set your OpenAI API key
    apiKey = DBManagement.get_APIKey(KeyIndex)
    print(apiKey[0:15])
    client = OpenAI(api_key=apiKey)

    try:
        with concurrent.futures.ThreadPoolExecutor() as executor:
            # Submit the request with a 30-second timeout
            future = executor.submit(
                client.chat.completions.create,
                model=modelName,  # Ensure this is the correct model name
                messages=[
                    {"role": "system", "content": "You are a biology/bioinformatic specialist."},
                    {"role": "user", "content": prompt}
                ],
                temperature=0.0,
                max_tokens=8000
            )
            result = future.result(timeout=30)  # Wait for a maximum of 30 seconds
            if result.choices:
                return result.choices[0].message.content.strip()
            else:
                return ''

    except RateLimitError as e:
        # Separate rate limit errors based on the type
        error_message = str(e)
        if 'TPM' in error_message:
            print('TPM (tokens per minute) limit reached, retrying after 60 seconds...')
            time.sleep(60)  # Wait for 60 seconds
        elif 'RPM' in error_message:
            print('RPM (requests per minute) limit reached, retrying after 9 seconds...')
            time.sleep(9)  # Wait for 9 seconds
        KeyIndex += 1  # Try another API key
        return openai_response(prompt, KeyIndex)  # Retry after waiting

    except TimeoutError:
        # Handle OpenAI timeout
        print('OpenAI API request timeout.')
        return 'error_timeout'
    
    except APIError as api_err:
        # Handle API errors such as server errors, etc.
        print(f"OpenAI API Error: {api_err}")
        return 'error_api'

    except ConnectionError:
        # Handle connection errors
        print('Connection error occurred. Please check your internet connection and try again.')
        return 'error_connection'

    except Exception as e:
        # Handle all other unexpected errors
        print(f"Unexpected error occurred in openai_response(): {str(e)}")
        return 'error'
    
################################################
# modelName="gpt-4o-mini" or 'gpt-4o'
################################################
def openai_response2(prompt, KeyIndex=0,modelName="gpt-4o-mini"):
    # Set your OpenAI API key
    apiKey = DBManagement.get_APIKey(KeyIndex)
    
    client = OpenAI(api_key=apiKey)

    try:
        with concurrent.futures.ThreadPoolExecutor() as executor:
            # Submit the request with a 30-second timeout
            future = executor.submit(
                client.chat.completions.create,
                model=modelName,  # Ensure this is the correct model name
                messages=[
                    {"role": "system", "content": "You are a biology/bioinformatic specialist."},
                    {"role": "user", "content": prompt}
                ],
                temperature=0.0,
                max_tokens=3000
            )
            result = future.result(timeout=30)  # Wait for a maximum of 30 seconds
            if result.choices:
                return result.choices[0].message.content.strip()
            else:
                return ''

    except RateLimitError as e:
        # Separate rate limit errors based on the type
        error_message = str(e)
        if 'TPM' in error_message:
            print('TPM (tokens per minute) limit reached, retrying after 60 seconds...')
            time.sleep(20)
        elif 'RPM' in error_message:
            print('RPM (requests per minute) limit reached, retrying after 9 seconds...')
            time.sleep(20)  
        KeyIndex = KeyIndex + 1  # try another API key
        return openai_response(prompt, KeyIndex)  # Retry after waiting
    except Timeout:
        # Handle OpenAI timeout
        print('OpenAI API request timeout.')
        return 'error_timeout'
    except APIError as api_err:
        # Handle API errors such as server errors, etc.
        print(f"OpenAI API Error: {api_err}")
        return 'error_api'
    except Exception as e:
        # Handle all other errors
        print(f"Unexpected error occurred in openai_response2(): {str(e)}")
        return 'error'
  

############################################
def openai_response1(prompt, KeyIndex=1):
    
    # Set your OpenAI API key
    openai.api_key = DBManagement.get_APIKey(KeyIndex)
    
    try:
        with concurrent.futures.ThreadPoolExecutor() as executor:
            # Call the OpenAI API with a 30-second timeout
            future = executor.submit(
                openai.ChatCompletion.create, 
                # model="gpt-3.5-turbo",
                model="gpt-4o-mini",                
                messages=[{'role': 'system', 'content': 'You are a biology/bioinformatic specialist.'}, 
                          {"role": "user", "content": prompt}],      
                timeout=20,
                temperature=0.6,
                frequency_penalty=0.0,
                presence_penalty=0.0
            )
            result = future.result(timeout=21)  # Wait for a maximum of 21 seconds
            if result['choices']:
                return result['choices'][0]['message']['content'].strip()
            else:
                return ''
    except concurrent.futures.TimeoutError:        
        # Timeout occurred
        print('Timeout error!')
        print(prompt)
        print(openai.api_key)
        return 'error_timeout'
    except Exception as e:
        # Check if rate limit was reached
        if 'Rate limit reached' in str(e):
            print('Rate limit reached, retrying after 9 seconds...')
            time.sleep(9)
            return openai_response(prompt, KeyIndex)  # Retry the function call
        else:
            print('Other error in running openai_response():', str(e))        
            return 'error'

    
# # Example usage
# try:
#     response = chat_completion_with_timeout("Translate the following English text to French: 'Hello, how are you?'")
#     print(response.choices[0].message['content'])
# except Exception as e:
#     print("Error:", str(e))
# ############################################

def openai_response0(m, maxTokens=4096,KeyIndex=1):
    '''
    Purpose:
        Generate response using OpenAI API.
    Input:
        m: a message string.
    Output:
        return the text response from OpenAI or 'Error'.
    '''

    # Set OpenAI API key
    # openai.api_key = "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"
    openai.api_key=DBManagement.get_APIKey(KeyIndex)
    # print(openai.api_key)
    res = ''
    try:
        # Generate response using OpenAI Completion API
        res = openai.ChatCompletion.create( # Change the function Completion to ChatCompletion
          model = 'gpt-3.5-turbo',
          messages = [ # Change the prompt parameter to the messages parameter
            {'role': 'user', 'content': m}
          ],
          temperature = 0.6,
          max_tokens = maxTokens,
          frequency_penalty = 0.0,
          presence_penalty = 0.0,
          timeout=30
        )       
        if res['choices']:
            return res['choices'][0]['message']['content'].strip()
        else:
            return ''
    except requests.exceptions.Timeout as e:      
        print('Timeout in running openai_response() : ', str(e))        
        return 'error'
    except openai.error.OpenAIError as e:
        print('OpenAIError in running openai_response() : ', str(e))        
        return 'error'
    except Exception as e:
        print('Other error in running openai_response() : ', str(e))        
        return 'error'        
        
def checkdfAISummary(dfRows,beSave2SQL=0,beBackground=0):
    
    #check if the dfRows already have a valid Sentence (from AISummary) or not
    sentence=dfRows.loc[0, "Sentence"]
    Entity1Type=dfRows.loc[0, 'Entity1Type'] 
    Entity2Type=dfRows.loc[0, 'Entity2Type'] 
    
    # if not UsefulTools.isemptyV(sentence,['nan','0',0]) and (not 'error' in sentence):#content already has sentence 
    if isinstance(sentence, str) and len(sentence)>20:#sentence is a string with length>20
        return sentence,Entity1Type,Entity2Type
    
    
    try: #if the sentence is empty, then check the database for the sentence
        df=MySQLManagement.readTablePubmed(Entity1Name=dfRows.loc[0,'Entity1 Name'], 
                                                 Entity2Name=dfRows.loc[0,'Entity2 Name'], 
                                                 PMID=dfRows.loc[0,'PMID'], 
                                                 columns_to_report='',
                                                beDeduplicate=1)
        if not UsefulTools.isemptyV(df):#df exsit, get the sentence, Entity1Type and Entity2Type
            sentence=df.loc[0, "Sentence"]
            Entity1Type=df.loc[0, 'Entity1Type'] 
            Entity2Type=df.loc[0, 'Entity2Type'] 
            
        else:#try search mirror database
            df=MySQLManagement.readTablePubmed(Entity1Name=dfRows.loc[0,'Entity2 Name'], 
                                                     Entity2Name=dfRows.loc[0,'Entity1 Name'], 
                                                     PMID=dfRows.loc[0,'PMID'], 
                                                     columns_to_report='',
                                                     beDeduplicate=1)
            if not UsefulTools.isemptyV(df):#df exsit, get the sentence, Entity1Type and Entity2Type
                sentence=df.loc[0, "Sentence"]
                Entity1Type=df.loc[0, 'Entity1Type'] 
                Entity2Type=df.loc[0, 'Entity2Type'] 
    except:
        return '','',''
               
    if isinstance(sentence, str) and len(sentence)>20:#sentence is a string with length>20
        print('AISummary data was acquired from database!') 
        return sentence,Entity1Type,Entity2Type
    else:
        return '','',''
    
    

def summary_from_openai(df, sourcefilePath, outputfilePath, startIndex, leng, debug=False,beBackground=0,beSave2SQL=0):
    '''
    Purpose:
        Get response from OpenAI for each path  
    Input:
        all_paths: a DataFrame
        f: a csv file to save the result
        debug: show progress
    '''
    APIKeyIndex=0;
    total = len(df)
    print(f'df:{len(df)}')
    
    # Ensure 'Sentence', 'Entity1Type' and 'Entity2Type' columns exist
    if 'Entity1Type' not in df.columns:
        df['Entity1Type'] = None
    if 'Entity2Type' not in df.columns:
        df['Entity2Type'] = None  
    if 'Sentence' not in df.columns:
        df['Sentence'] = None  
        
    
    ###########################
    #add an column of refrence count for df
    header2Check=["Entity1 Name", "Entity2 Name"]
    headerName2Add='#ref'
    ref_column = UsefulTools.addRowCount4df(df, header2Check, headerName2Add,return_option = 'added_column')
    ###########################
    
    while startIndex < total:
        APIKeyIndex=APIKeyIndex+1
        counter = 0
        tot = len(df.loc[startIndex:startIndex+leng-1, :])
        for i in range(startIndex, startIndex+tot):
            counter = counter + 1
            print('*************************')
            print(f'AISummary {i+1}/{total}: {(i+1)*100/total:.0f}%')
            
            #################################
            #check MySQL for this record
            dfRows=df.iloc[[i]]      
            dfRows=dfRows.reset_index(drop=True)
            sentence,Entity1Type,Entity2Type=checkdfAISummary(dfRows,beSave2SQL=beSave2SQL)
            sentence= UsefulTools.removeContinuedEmptyLines(sentence, beKeepOneEmptyLine=0, beRemoveLineBreak=1)
            #################################    
            # print('============================')
            # print(f'sentence in summary_from_openai()1:{sentence}')
            # print("sentence in summary_from_openai() 1:", type(sentence))
            
            tempSPD=df.loc[i, 'SPD']
            tempSPD=tempSPD[:2500]
            
            #######################################################
            #get the entity1 and entity2 types
            if UsefulTools.isemptyV(Entity1Type,[0,'0','error']):
                Entity1Type=getEntityType(df.loc[i, 'Entity1 Name'])
            
            if UsefulTools.isemptyV(Entity2Type,[0,'0','error']):
                Entity2Type=getEntityType(df.loc[i, 'Entity2 Name'])

            
            if ref_column[i]<3: #for relationships with more than 3 references, only keep the ones with strong association            
            
                message = f"""Based on the content below, please summarize the association between {Entity1Type} '{df.loc[i, 'Entity1 Name']}' and {Entity2Type} '{df.loc[i, 'Entity2 Name']}' into one sentence, keeping important statistics if any:
            
            {tempSPD}
            
            If no association was found between {Entity1Type} '{df.loc[i, 'Entity1 Name']}' and {Entity2Type} '{df.loc[i, 'Entity2 Name']}', reply 'No information found' only.
            
            Also, at the end of the summary sentence (before period), please add the relationship between '{df.loc[i, 'Entity1 Name']}' and '{df.loc[i, 'Entity2 Name']}' in the format:
            '({df.loc[i, 'Entity1 Name']}' --+> '{df.loc[i, 'Entity2 Name']})' for a positive influence of '{df.loc[i, 'Entity1 Name']}' on '{df.loc[i, 'Entity2 Name']}',
            '({df.loc[i, 'Entity1 Name']}' ---| '{df.loc[i, 'Entity2 Name']})' for a negative influence of '{df.loc[i, 'Entity1 Name']}' on '{df.loc[i, 'Entity2 Name']}',
            '({df.loc[i, 'Entity2 Name']}' --+> '{df.loc[i, 'Entity1 Name']})' for a positive influence of '{df.loc[i, 'Entity2 Name']}' on '{df.loc[i, 'Entity1 Name']}',
            '({df.loc[i, 'Entity2 Name']}' ---| '{df.loc[i, 'Entity1 Name']})' for a negative influence of '{df.loc[i, 'Entity2 Name']}' on '{df.loc[i, 'Entity1 Name']}',
            '({df.loc[i, 'Entity1 Name']}' ---> '{df.loc[i, 'Entity2 Name']})' or '({df.loc[i, 'Entity2 Name']}' ---> '{df.loc[i, 'Entity1 Name']})' for unknown or neutral influences at the end of the summarized sentence."
            """
                    
            else: 
                message = f"""Based on the content below, please summarize the association between {Entity1Type} '{df.loc[i, 'Entity1 Name']}' and {Entity2Type} '{df.loc[i, 'Entity2 Name']}' into one sentence, keeping important statistics if any:
            
            {tempSPD}
            
            If no strong association was found between {Entity1Type} '{df.loc[i, 'Entity1 Name']}' and {Entity2Type} '{df.loc[i, 'Entity2 Name']}', reply 'No information found' only.
            
            Also, at the end of the summary sentence (before period), please add the relationship between '{df.loc[i, 'Entity1 Name']}' and '{df.loc[i, 'Entity2 Name']}' in the format:
            '({df.loc[i, 'Entity1 Name']}' --+> '{df.loc[i, 'Entity2 Name']})' for a positive influence of '{df.loc[i, 'Entity1 Name']}' on '{df.loc[i, 'Entity2 Name']}',
            '({df.loc[i, 'Entity1 Name']}' ---| '{df.loc[i, 'Entity2 Name']})' for a negative influence of '{df.loc[i, 'Entity1 Name']}' on '{df.loc[i, 'Entity2 Name']}',
            '({df.loc[i, 'Entity2 Name']}' --+> '{df.loc[i, 'Entity1 Name']})' for a positive influence of '{df.loc[i, 'Entity2 Name']}' on '{df.loc[i, 'Entity1 Name']}',
            '({df.loc[i, 'Entity2 Name']}' ---| '{df.loc[i, 'Entity1 Name']})' for a negative influence of '{df.loc[i, 'Entity2 Name']}' on '{df.loc[i, 'Entity1 Name']}',
            '({df.loc[i, 'Entity1 Name']}' ---> '{df.loc[i, 'Entity2 Name']})' or '({df.loc[i, 'Entity2 Name']}' ---> '{df.loc[i, 'Entity1 Name']})' for unknown or neutral influences at the end of the summarized sentence."
            """
                
            ###################################################
            #if no data were acquired from the database, call OpenAI, get response, and save the record to the database
            if UsefulTools.isemptyV(sentence,['error','error_api','error_timeout']):
                response=getOpenAPIResponse(message[:6000], APIKeyIndex, debug)
                response= UsefulTools.removeContinuedEmptyLines(response, beKeepOneEmptyLine=0, beRemoveLineBreak=1)
                #save the record
                dfRows.loc[0, 'Sentence'] = response
                if beSave2SQL:
                    MySQLManagement.updateTablePubmed(dfRows,beBackground=beBackground)              
            else:
                # Othwerwise, use the sentence as response
                response=sentence
            
            # print('============================')
            # print(f'sentence in summary_from_openai()2:{sentence}')
            # # Put [PMID] or [DOI] for each summary sentence？
            # response = openai_response(message[:3000],KeyIndex=APIKeyIndex)
            
            if debug:
                print('Message: ', message)
                print('Response: ', response)
             
            #add response as sentence
            df.loc[i, 'Sentence'] = response
            df.loc[i, 'Entity1Type'] = Entity1Type
            df.loc[i, 'Entity2Type'] = Entity2Type
        
        ### save to a file
        if counter:
            chunk_df = df.iloc[startIndex:startIndex+counter]
            if chunk_df['Sentence'].notna().sum() > 0:
                data={'Sentence':chunk_df['Sentence'],
                      'Entity1Type':chunk_df['Entity1Type'],
                      'Entity2Type':chunk_df['Entity2Type']
                      }
                temp_df = pd.DataFrame(data)
                header = UsefulTools.getHeader(outputfilePath, 'pubmed')
                if 'Sentence' in header:
                    UsefulTools.writeExcle(outputfilePath, [temp_df], 'pubmed', 'a', startRow=startIndex+1, startColumn='Sentence',beCopy=1)
                else:
                    UsefulTools.writeExcle(outputfilePath, [temp_df], 'pubmed', 'a', startRow=1, startColumn='Sentence',beCopy=1)  #save df to output file          
            # else:
                # with pd.ExcelWriter(f, engine='openpyxl', mode='a', if_sheet_exists='overlay') as excel_writer:
                #     chunk_df.to_excel(excel_writer, sheet_name='pubmed', index=False, startrow=start_idx, header=False)
        df_inf=DBManagement.get_df_inf(sourcefilePath)
        df_inf.loc[0, 'Process date'] = datetime.today().strftime('%Y/%m/%d')
        df_inf.loc[0, 'Process step'] = 'AISummary'
        processStatus = float(f'{(startIndex+counter)/total*100:3.2f}')
        df_inf.loc[0, 'AISummary status(%)'] = processStatus
        if processStatus==100: 
            #update df_inf = ('SearchYear', 'SearchMonth', 'SearchDay') equal to ‘paperEndDate’            
            print('AISummary update completed!')
            
        logFilePath=DBManagement.update_df_inf(sourcefilePath, df_inf)
        startIndex = startIndex + counter
    #############################
    # delete the backup files if any
    UsefulTools.deleteFileCopy([logFilePath,outputfilePath])    
    
def summary_from_openai_bk(df, f, startIndex, leng, debug=True):
    '''
    Purpose:
        Get response from OpenAI for each path  
    Input:
        all_paths: a DataFrame
        f: a csv file to save the result
        debug: show progress
    '''
    APIKeyIndex=0
    tot = len(df)
    start_idx = 0
    for i in range(tot):
        message = f"""Integrating the content given below, please summarize the relationship between '{df.loc[i, 'Entity1 Name']}' and '{df.loc[i, 'Entity2 Name']}' into one sentence and keep impartant statistics if any:  
            
{df.loc[i, 'SPD']} 

If no information regarding this relationship was found, reply 'No information found' only.
"""

        # Put [PMID] or [DOI] for each summary sentence？
        response = openai_response(message[:3000],KeyIndex=APIKeyIndex)
        if debug:
            print(f'{i+1}/{tot}: {(i+1)*100/tot:.0f}%')
            print('Message: ', message)
            print('Response: ', response)
        # If response from OpenAI is empty, then try again.
        
        if response == '':
            time.sleep(3)
            response = openai_response(message[:3000],KeyIndex=APIKeyIndex)
            
        #if error occure, wait 60 second and retry   
        if response == 'error':
            chunk_df = df.iloc[start_idx:i]
            if start_idx == 0:
                with pd.ExcelWriter(f, engine='openpyxl') as excel_writer:
                    chunk_df.to_excel(excel_writer, sheet_name='pubmed', index=False, startrow=start_idx)
            else:
                with pd.ExcelWriter(f, engine='openpyxl', mode='a', if_sheet_exists='overlay') as excel_writer:
                    chunk_df.to_excel(excel_writer, sheet_name='pubmed', index=False, startrow=start_idx, header=False)

            start_idx = i
            # print('Response error! Will retry in 60 seconds!')            
            # time.sleep(60)
            print('Response error! Will try another APIkey!')
            APIKeyIndex=APIKeyIndex+1
            response = openai_response(message[:3000],KeyIndex=APIKeyIndex)   
            
            if response == 'error':     
                print('Response still error! Will retry in 60 seconds!')            
                time.sleep(60)
                response = openai_response(message[:3000],KeyIndex=APIKeyIndex)
            
        df.loc[i, 'Sentence'] = response
    
    ### save to a file
    if f:
        chunk_df = df.iloc[start_idx:]
        if start_idx == 0:
            with pd.ExcelWriter(f, engine='openpyxl') as excel_writer:
                chunk_df.to_excel(excel_writer, sheet_name='pubmed', index=False, startrow=start_idx)
        else:
            with pd.ExcelWriter(f, engine='openpyxl', mode='a', if_sheet_exists='overlay') as excel_writer:
                chunk_df.to_excel(excel_writer, sheet_name='pubmed', index=False, startrow=start_idx, header=False)

#this function get the summary data specific paths
def summary_from_openai_for_paths(all_paths, f='', summaryLength=60, debug=False,beBackground=0,beSave2SQL=0,beQueryQL=1):
    '''
    Purpose:
        Get response from OpenAI for each path  
    Input:
        all_paths: a DataFrame
        f: a csv file to save the result
        debug: show progress
    '''
    APIKeyIndex=0
    tot = len(all_paths)
    
    for i in range(tot):
        print(f'{i+1}/{tot}: {(i+1)*100/tot:.0f}%')
        #get the current path
        dfPath=all_paths.iloc[[i]]
        dfPath=dfPath.reset_index(drop=True)        
        
        APIKeyIndex=APIKeyIndex+1
        ###########################
        summaryName='PureAI Summary'
        #get pure ChatGPT response 
        response1, beFromDB=getOneSummary(dfPath, summaryName,APIKeyIndex,summaryLength,debug, response1='',response2='',beQueryQL=beQueryQL)
        #save the results into pure AI Summary
        all_paths.loc[i, summaryName] = response1  
        
        ###########################
        summaryName='Path Summary'
        #get the literature-based response
        response2, beFromDB=getOneSummary(dfPath, summaryName,APIKeyIndex,summaryLength,debug,response1='',response2='',beQueryQL=beQueryQL)       
        #save the results into Path Summary
        all_paths.loc[i, summaryName] = response2       
         
        ###########################
        summaryName='Advanced Summary'
        #get the literature-based response
        response3, beFromDB=getOneSummary(dfPath, summaryName,APIKeyIndex,summaryLength,debug,response1=response1,response2=response2,beQueryQL=beQueryQL)       
        #save the results into Path Summary
        all_paths.loc[i, summaryName] = response3
        
        polarity=getPolarityByAI(dfPath.loc[0,'start'],dfPath.loc[0,'target'],response3)
        all_paths.loc[i, 'polarity'] = polarity
        dfPath.loc[0, 'polarity'] = polarity
        
        if not beFromDB:
            ######################################
            #update the data to the database 'PathSummary'
            print('-'*10)
            print('Importing data to database (table: PathSummary)...')
            dfPath=all_paths.iloc[[i]]
            if beSave2SQL:
                MySQLManagement.updateTablePathSummary(dfPath,beBackground=beBackground)
              
    return all_paths    

def getPolarityByAI(entity1,entity2,sentence):
    
    message4AI=f'''Purely based on the setence below, please evaluate the effect of {entity1} on {entity2}. Reply positive, negative, or unknown only. If {entity2} is a disease or sympotom, promotion= 'positive', and against='negative':
{sentence}
'''

    # print('======================================================================')
    # print(message4AI)
    response=getOpenAPIResponse(message4AI, 1) 
    # print(response)
    
    if 'positive' in response.lower():
        return 1
    elif 'negative' in response.lower():
        return -1
    else:
        return 0
    
    
########################################################################################
# summary_from_openai_for_paths0() is a backup of summary_from_openai_for_paths(); no longer be used;
########################################################################################
def summary_from_openai_for_paths0(all_paths, f='', summaryLength=60, debug=False):
    '''
    Purpose:
        Get response from OpenAI for each path  
    Input:
        all_paths: a DataFrame
        f: a csv file to save the result
        debug: show progress
    '''
    APIKeyIndex=0
    tot = len(all_paths)
    
    for i in range(tot):
        cur_path=all_paths.iloc[[i]]
        cur_path=cur_path.reset_index(drop=True, inplace=True)
        
        
        APIKeyIndex=APIKeyIndex+1
        ###########################
        #get pure ChatGPT response 
        temp = f"""Please summarize the influence of {all_paths.loc[i, 'start']} on {all_paths.loc[i, 'target']}, or {all_paths.loc[i, 'target']} of {all_paths.loc[i, 'start']}, into one para."""
        temp1=f"""Please limite the summary less than {summaryLength} words."""
                     
        messageInput=temp+'\n'+'\n'+ temp1
        response1=getOpenAPIResponse(messageInput, APIKeyIndex, debug) 
        
        #save the results into pure AI Summary
        all_paths.loc[i, 'PureAI Summary'] = response1  
        
        ###########################
        #get the literature-based response
        temp = f"""Integrating the sentences below, please summarize the influence of {all_paths.loc[i, 'start']} on {all_paths.loc[i, 'target']}, or {all_paths.loc[i, 'target']} of {all_paths.loc[i, 'start']}, into one para."""
        temp1=f"""Please cite PMID/DOI like [PMID] or [DOI] for each summary sentence. Don't put them at the end all together."""
        temp2=f"""Please limite the summary less than {summaryLength} words."""
                     
        messageInput=temp+ '\n'+'\n'+ all_paths.loc[i, 'sentences']+ '\n'+'\n'+ temp1+'\n'+ temp2
        print(f'{i+1}/{tot}: {(i+1)*100/tot:.0f}%')
        
        response=getOpenAPIResponse(messageInput, APIKeyIndex, debug) 
        #save the results into Path Summary
        all_paths.loc[i, 'Path Summary'] = response         
         
        ###########################
        #get advanced response integrating the two responses above
        temp = f"""Integrating the contents given below, please summarize the influence of {all_paths.loc[i, 'start']} on {all_paths.loc[i, 'target']}, or {all_paths.loc[i, 'target']} of {all_paths.loc[i, 'start']}, into one para."""
        temp1= f"""Please cite necessary PMIDs in the format like [PMID: IDnumber]."""
        temp2= f"""Please limite the summary less than {summaryLength} words."""
        
        messageInput=temp+'\n'+'\n'+ response1 +'\n'+'\n'+response+'\n'+'\n'+ temp1+'\n'+ temp2
        response2=getOpenAPIResponse(messageInput, APIKeyIndex, debug)
        
        #save the results into Advanced Summary
        all_paths.loc[i, 'Advanced Summary'] = response2     
        
    return all_paths    
# ####################################################################
# def getOpenAPIResponse(messageInput, APIKeyIndex, debug=False):
    
#     response=asyncio.run(getOpenAPIResponse0(messageInput, APIKeyIndex, debug))        
#     return response    
  
####################################################################  
def getOpenAPIResponse(messageInput, APIKeyIndex, debug=False,modelName="gpt-4o-mini"):
    
    if debug: #in debug model, print the query meesage 
       # print(f'{i+1}/{tot}: {(i+1)*100/tot:.0f}%')
       print(messageInput)
    response =openai_response(messageInput, KeyIndex=APIKeyIndex,modelName=modelName)
    # If response from OpenAI is empty, then try again.
    if response == '':
       time.sleep(3)
       response =openai_response(messageInput, KeyIndex=APIKeyIndex,modelName=modelName)       
    ###########################################
    #if error occure, wait 30 second and retry   
    if response == 'error_timeout':
          print('Timeout error! Will try another APIkey!')
          APIKeyIndex=APIKeyIndex+1
          response =openai_response(messageInput, KeyIndex=APIKeyIndex,modelName=modelName)
          ###########################################   
          if response == 'error_timeout':
             print('Response still error! Will retry in 30 seconds!')
             time.sleep(30)
             response =openai_response(messageInput, KeyIndex=APIKeyIndex,modelName=modelName)
    if debug: #in debug model, print the query meesage        
       print('=======================================')
       print(response)
        
    return response  
    
#################################################
# getOneSummary() get the PureAI Summary, Path Summary, or Advanced Summary
#################################################
def getOneSummary(dfPath, summaryName,APIKeyIndex,summaryLength,debug,response1='',response2='',beQueryQL=1):

    beFromDB=0
    APIKeyIndex=APIKeyIndex+1
    if beQueryQL:
        response=checkOnePathSummary(dfPath,summaryName)
    else:
        response=''
    
    if len(response)>0: 
        beFromDB=1
        return response, beFromDB
    
    ###########################
    if summaryName=='PureAI Summary': 
        #get pure ChatGPT response 
        ActionWord=getQueryActionWord(dfPath.loc[0, 'start'], dfPath.loc[0, 'target'])
        temp = f"""Please provide {ActionWord} into one para."""
        temp1=f"""Please limite the summary less than {summaryLength} words."""
                     
        messageInput=temp+'\n'+'\n'+ temp1
        response=getOpenAPIResponse(messageInput, APIKeyIndex, debug) 
        return response, beFromDB

    ###########################
    if summaryName=='Path Summary': 
        #get the literature-based response
        ActionWord=getQueryActionWord(dfPath.loc[0, 'start'], dfPath.loc[0, 'target'])
        temp = f"""Based on the content below, please summarize {ActionWord} related info into one para."""
        temp1=f"""Please cite PMID/DOI like [PMID] or [DOI] for each summary sentence. Don't put them at the end all together."""
        temp2=f"""Please limite the summary less than {summaryLength} words."""
                     
        messageInput=temp+ '\n'+'\n'+ dfPath.loc[0, 'sentences']+ '\n'+'\n'+ temp1+'\n'+ temp2
        response=getOpenAPIResponse(messageInput, APIKeyIndex, debug) 
        return response, beFromDB

    # ###########################
    # if summaryName=='Advanced Summary': 
    #     #get advanced response integrating the two responses above
    #     temp = f"""Integrating the contents given below, please summarize the influence of {dfPath.loc[0, 'start']} on {dfPath.loc[0, 'target']}, or {dfPath.loc[0, 'target']} of {dfPath.loc[0, 'start']}, into one para."""
    #     temp1= f"""Please cite necessary PMIDs in the format like [PMID: IDnumber]."""
    #     temp2= f"""Please limite the summary less than {summaryLength} words."""
        
    #     messageInput=temp+'\n'+'\n'+ response1 +'\n'+'\n'+response2+'\n'+'\n'+ temp1+'\n'+ temp2
    #     response=getOpenAPIResponse(messageInput, APIKeyIndex, debug) 
    #     return response, beFromDB
    ###########################
    if summaryName=='Advanced Summary': 
        #get advanced response integrating the two responses above        
        response=response1 +'\n'+'\n'+response2
        return response, beFromDB
        

        
#################################################
# checkOnePathSummary() checks if the summary data by summaryName exist or not in the database
#################################################        
def checkOnePathSummary(dfPath,summaryName):    
    conn=MySQLManagement.connectMySQL()     
    columns_to_check = ['start', 'target','paths']
    tableName='PathSummary'
    #read the corresponding relations
    tempdf=MySQLManagement.readTable(conn, tableName, dfPath, columns_to_check)
    sentence=UsefulTools.checkColumnAbnormality(tempdf, summaryName)
    
    if len(sentence)>0 and sentence!='error':#the content exist from the database
       print(f'{summaryName} acquired from database!')
       if conn:
           conn.close()
       return sentence
    else:
        if conn:
            conn.close()
        return ''

#################################################
# getQueryActionWord() get the question message for the AI query
#################################################
def getQueryActionWord(Entity1, Entity2):
    
    items2check = ['epidemiology', 'prognosis', 'risk factors', 'treatment','epidemiology statistics','etiology', 'pathogenesis']
    
    Entity1_lower = Entity1.lower()
    Entity2_lower = Entity2.lower()
    
    if Entity1_lower in items2check:
        ActionWord = f"the {Entity1} of {Entity2}"
    
    elif Entity2_lower in items2check:
        ActionWord = f"the {Entity2} of {Entity1}"
        
    else:
        ActionWord = f"the role of {Entity1} in {Entity2}"

    return ActionWord

def getEntityType(Entity):
    Message2AI = f'''Please tell the biology/medical type of the Entity: {Entity}
Please note:
1) if the given Entity name matches a gene symbol, and also matches an abbreviation of other concepts, sign its type as gene.
2) if it is an abbreviation, sign its type within the category related to biology/medical fields (e.g., disease, cell process, tissue, organ, clinical parameter, and so on).
3) return the type of Entity only, no annotation or explanation.
    '''

    return getOpenAPIResponse(Message2AI, 0)

     
            
            
