# Supplementary material for: Gene-level connections between anxiety disorders, ADHD, and head and neck cancer: insights from a computational biology approach
Source: Front Psychiatry. 2025 Mar 20;16:1552815. doi: 10.3389/fpsyt.2025.1552815 (PMC11967369; doi:10.3389/fpsyt.2025.1552815)
Supplement: Supplementary file 1 [file DataSheet1.zip › Python pakage/QueryPubMed.py]

import time
from datetime import datetime
import pandas as pd
from bs4 import BeautifulSoup
from Bio import Entrez
import requests
import re
import ssl
import urllib3
import threading

try:
    ########### not for Django############
    import UsefulTools
    import DBManagement
    import MySQLManagement
except Exception: 
    ########### for Django############
    from . import UsefulTools
    from . import DBManagement
    from . import MySQLManagement


ssl._create_default_https_context = ssl._create_unverified_context

# Provide your email address to the Entrez API
Entrez.email = "caohon2010@gmail.com"
Entrez.api_key='af2dd0f52561ae76055d0eab00069ea92c08'

# Initialize variables
count = 1
start_time = time.time()

def check_query_count(n = 9):
    '''
    Purpose:
        The function includes logic to limit count increment no more than n times in one second.
    Input:
        n: the number of times that can be increased in one second.
    '''

    global count, start_time
    
    # Calculate the elapsed time since the start of the function
    elapsed_time = time.time() - start_time

    # If the elapsed time is less than 1 second
    if elapsed_time < 1:
        count += 1
        # Check if the count is divisible by 3
        if count == n:
            # Sleep for 1 second
            time.sleep(1)
            count = 1
#            print('sleep')
    # If the elapsed time is greater than or equal to 1 second
    elif elapsed_time >= 1:
        # Update the start time to the current time
        start_time = time.time()
        count = 1
#        print('reset')


def search_pubmed(query, retmax=10):
    """
    Purpose:
        Search PubMed database for articles based on the given query.
    Input:
        query: Query string to search for articles.
        retmax: Maximum number of returned references (default is 10).
    Output:
        record: Results of the PubMed search.
    """

    check_query_count()
    try:
        handle = Entrez.esearch(db="pubmed", term=query, retmax=retmax)
        record = Entrez.read(handle)
        handle.close()
    except Exception as e:
        print('PubMed search error:', e)
        record = ''
    return record


def fetch_pubmed_details(pubmed_id):
    """
    Purpose:
        Fetch the details of a specific article from PubMed based on its PubMed ID (PMID).
    Input:
        pubmed_id: PubMed ID (PMID) of the article.
    Output:
        record: Details of the article fetched from PubMed.
    """

    check_query_count()
    try:
        handle = Entrez.efetch(db="pubmed", id=pubmed_id, retmode="xml")
        record = Entrez.read(handle)
        handle.close()
        return record
    except Exception:
        print('efetch error')
        return ''


def query_pubmed(query, ent1, ent2,pubSearhretmax=10):
    """
    Purpose:
        Perform a query on PubMed database, and retrieve relevant information.
    Input:
        query: Query string to search for articles.
        ent1: Name of entity 1.
        ent2: Name of entity 2.
    """
    
    # Perform the search
    search_results = search_pubmed(query,pubSearhretmax)
    
    if len(search_results) == 0:
        return ''
    
    entity1 = []
    entity2 = []
    pub_year = []
    pub_month = []
    spd = []
    pmids = []
    dois = []
    titles = []

    # Get the list of PubMed IDs (PMIDs)
    for pubmed_id in search_results["IdList"]:
        # Retrieve the article records
        article_details = fetch_pubmed_details(pubmed_id)
        if len(article_details) == 0:
            continue
        
        # Process and retrieve the information for each article        
        for article in article_details["PubmedArticle"]:
            try:
                # Extract the desired information from the article details
    #            title = article["MedlineCitation"]["Article"]["ArticleTitle"]
                if 'Abstract' not in article["MedlineCitation"]["Article"]:
                    continue
                abstract = article["MedlineCitation"]["Article"]["Abstract"]["AbstractText"]
                if len(article["MedlineCitation"]["Article"]["ArticleDate"]):
                    pub_date = article["MedlineCitation"]["Article"]["ArticleDate"][0]
                else:
                    pub_date = {'Year': 0, 'Month': 0}
                pmid = article["MedlineCitation"]["PMID"]
                if len(article["PubmedData"]["ArticleIdList"]) > 1:
                    doi = article["PubmedData"]["ArticleIdList"][1]
                else:
                    doi = ''
                title = article["MedlineCitation"]["Article"]["ArticleTitle"]
                
                sentences = ''
                for t in abstract:
                    sentences += t + ' ' #BeautifulSoup(t, features = 'lxml').get_text() + ' '

                pmid = str(pmid)
                doi = str(doi)
                if pmid:
                    sentences += "[PMID: " + pmid + "]"
                elif doi:
                    sentences += "[DOI: " + doi + "]"
                entity1.append(ent1)
                entity2.append(ent2)
                if 'Month' in pub_date:
                    pub_month.append(pub_date['Month'])
                elif 'Season' in pub_date:
                    pub_month.append(pub_date['Season'][:3])
                else:
                    pub_month.append('')
                pub_year.append(pub_date['Year'])
                spd.append(sentences)
                pmids.append(pmid)
                dois.append(doi)
                titles.append(title)
            except Exception as e:
#                print('Error:', e)
#                print('query: ', pmid, doi)
                print(e)
                pass

    if entity1:
        # entity1, entity2,pub_year,pub_month,pmids,dois,titles,spd=qcOutput(entity1, entity2,pub_year,pub_month,pmids,dois,titles,spd)
        # Create a dataframe with the retrieved information
#        print(len(entity1), len(entity2), len(pub_year), len(pub_month), len(polarity), len(pmids), len(dois), len(titles), len(spd), len(summary))
        
        # Define the desired data types for each column
        data_types = {
            'Entity1 Name': 'object',  # Assuming strings
            'Entity2 Name': 'object',  # Assuming strings
            'PubYear': 'int',          # Assuming integers for PubYear
            'PubMonth': 'int',         # Assuming integers for PubMonth
            'PMID': 'int',          # Assuming strings
            'DOI': 'object',           # Assuming strings
            'Title': 'object',         # Assuming strings
            'SPD': 'object'            # Assuming strings
        }
    
        df = pd.DataFrame({
                'Entity1 Name': entity1,
                'Entity2 Name': entity2,
                'PubYear': pub_year,
                'PubMonth': pub_month,
                'PMID': pmids,
                'DOI': dois,
                'Title': titles,
                'SPD': spd
            }).astype(data_types)
    else:
        df = pd.DataFrame()

    return df

####################################################################################
#qcOutput(entity1, entity2,pub_year,pub_month,pmids,dois,titles,spd) perfrom a quality control for the output using the following rules:
# 1) if the total reference number for the relation is less than 3, then pass this step
# 2) if the total number of ref >=3 and also with the number of abstracts containing both enitities >=2, then delte those reference whose bastract dose not contain at least on entity
####################################################################################
def qcOutput(entity1, entity2,pub_year,pub_month,pmids,dois,titles,spd):
    ent1=entity1[0]
    ent2=entity2[0]
    
    nSPD=len(spd) 
    if nSPD<2:
        return entity1, entity2,pub_year,pub_month,pmids,dois,titles,spd
    
    beGood= [0 for _ in range(nSPD)]
    i=0;
    for tempSPD in spd:
        
        if UsefulTools.search_string(ent1, tempSPD) and  UsefulTools.search_string(ent2, tempSPD): #spd contains both entities
            beGood[i]=1
        i+=1
            
    indexGood=UsefulTools.getKeywordsIndex(beGood, 1)
    if len(indexGood)>0:#found two or more good spds
        #remove the bad items
        indexBad=UsefulTools.getKeywordsIndex(beGood, 0)
        entity1=UsefulTools.removeElements(entity1, indexBad)
        entity2=UsefulTools.removeElements(entity2, indexBad)
        pub_year=UsefulTools.removeElements(pub_year, indexBad)
        pub_month=UsefulTools.removeElements(pub_month, indexBad)
        pmids=UsefulTools.removeElements(pmids, indexBad)
        dois=UsefulTools.removeElements(dois, indexBad)
        titles=UsefulTools.removeElements(titles, indexBad)
        spd=UsefulTools.removeElements(spd, indexBad)
        
        print(f'Removed {len(indexBad)} references with incomplet entity inclusion in the abstract!')
        
    return entity1, entity2,pub_year,pub_month,pmids,dois,titles,spd
        
    
    
    
def query_ent1_ent2(sourcefilePath,outputFile, paperStartDate, paperEndDate, Entity1_startIndex, Entity2_startIndex, leng,beBackground=0,beQueryMySQL=1,beSave2SQL=0):

    #get the entity1 and entity2 list    
    ent1_list =UsefulTools.dataframe2List(pd.read_excel(sourcefilePath, sheet_name='Entity1'))
    ent2_list =UsefulTools.dataframe2List(pd.read_excel(sourcefilePath, sheet_name='Entity2'))    
    ent1_len, ent2_len = len(ent1_list), len(ent2_list)
    #generate the unique query pairs
    if (UsefulTools.isDuplicated(ent1_list) or UsefulTools.isDuplicated(ent2_list)) and ent1_len==ent2_len:#two entity lists are of same length, with at least one of them has duplications
       # directly pairs corresponding elements from list1 and list2
       # print('Direct pairs were used!')
       ent1_ent2_pair_list = UsefulTools.getUniquePairs(ent1_list, ent2_list,beUseGivenPairs=1)
    else:
        # get unique pair combinatins using items from list1 and list2
        # print('combinatin pairs were used!')
        ent1_ent2_pair_list = UsefulTools.getUniquePairs(ent1_list, ent2_list,beUseGivenPairs=0)
    
    
    total=len(ent1_ent2_pair_list)

    startIndex = Entity1_startIndex*ent2_len + Entity2_startIndex
    logFilePath=''
    processStatus=0
    nEntityPair=len(ent1_ent2_pair_list)
    # print('*******************************************************************************')
    # print(f'nEntityPair={nEntityPair}')
    #set the max pubmed search return
    if nEntityPair<20:
       pubSearhretmax=10
    else:
       pubSearhretmax=10
      
    while ent1_ent2_pair_list[startIndex:startIndex+leng]:
        df, counter = '', 0
        for ent in ent1_ent2_pair_list[startIndex:startIndex+leng]:
            counter += 1
            print(f'{startIndex}, {counter}, {total}, {(startIndex+counter)/total*100:5.2f}%')
            if ent[0] == ent[1]:
                continue
            # Create a query string
            query = f"{ent[0]} AND {ent[1]} AND \"{paperStartDate}\"[Date - Publication]:{paperEndDate} [Date - Publication]"
            # search_query = "your_search_query_here AND \"2000/01/01\"[Date - Publication]:3000[Date - Publication]"
            # Perform a query
            # temp_df = query_pubmed(query, ent[0], ent[1],pubSearhretmax)
            
            # print('********************************')
            # print(f"In query_ent1_ent2(): beBackground={beBackground}")
            temp_df=query_pubmed_MySQL(query, ent[0], ent[1],pubSearhretmax,beBackground=beBackground,beQueryMySQL=1,nEntityPair=nEntityPair,beSave2SQL=beSave2SQL)
            # print(temp_df)
            if len(temp_df):
                if len(df):
                    df = pd.concat([df, temp_df])
                else:
                    df = temp_df
        if len(df):#save the data to excelfile
            UsefulTools.writeExcle(outputFile, [df], 'pubmed', 'a',beCopy=1)  #save df to output file          

        #update and save df_inf
        Entity1_startIndex = (startIndex+counter)//ent2_len
        Entity2_startIndex = (startIndex+counter)%ent2_len        
        df_inf=DBManagement.get_df_inf(sourcefilePath)
        df_inf.loc[0, 'Entity1_startIndex'] = Entity1_startIndex
        df_inf.loc[0, 'Entity2_startIndex'] = Entity2_startIndex
        df_inf.loc[0, 'Process date'] = datetime.today().strftime('%Y/%m/%d')
        processStatus = float(f'{(startIndex+counter)/total*100:3.2f}') 
        df_inf['Process status(%)'] = df_inf['Process status(%)'].astype(float)
        df_inf.loc[0, 'Process status(%)'] = processStatus 
        if processStatus==100: 
            #update df_inf = ('SearchYear', 'SearchMonth', 'SearchDay') equal to ‘paperEndDate’  
            pdate = df_inf.loc[0, 'Process date'].split('/')
            df_inf.loc[0, 'SearchYear'] = int(pdate[0])
            df_inf.loc[0, 'SearchMonth'] = int(pdate[1])
            df_inf.loc[0, 'SearchDay'] = int(pdate[2])
            print('Pubmed update completed!')
        #update the log file
        logFilePath=DBManagement.update_df_inf(sourcefilePath,df_inf)        
        startIndex = Entity1_startIndex*ent2_len + Entity2_startIndex  
    ###################################################################
    # delete the backup files if any
    UsefulTools.deleteFileCopy([logFilePath,outputFile])
    
##############################################################
# query_pubmed_MySQL() check the database from server before do the search
##############################################################
def query_pubmed_MySQL0(query,entity1,entity2,pubSearhretmax,beBackground=0,beQueryMySQL=1,nEntityPair=1,beSave2SQL=0):
       
    if beQueryMySQL: #query the database to get the data for the relation between entity1 and entity2
        try: 
            dfRows=MySQLManagement.readTablePubmed(Entity1Name=entity1, Entity2Name=entity2, PMID='', columns_to_report='',beDeduplicate=1)
        except:
            dfRows=''
        
        #if data already exist in MySQL database return without query pubmed
        # if not dfRows.empty:
        if len(dfRows)>0:
            print(f'{len(dfRows)} references acquired from database!')     
            return dfRows #return without search pubmed
    #-------------------------------------------------------------------#
    #if no data from database, query pubmed
    dfRows = query_pubmed(query,entity1,entity2,pubSearhretmax)
    
    if len(dfRows)>0:#get new data from pubmed, which is not in the MySQL database, same it to the database
        dfRows.fillna('0', inplace=True)  # Replace NaN with 0 or any other suitable value    
        if nEntityPair>50 and len(dfRows)>4 and beSave2SQL:# for batch process of pubmed data, if more than 4 references, don't use background update
            MySQLManagement.updateTablePubmed(dfRows,beBackground=0,nBatch=1)#insert to database; only replace these have no records in
        else:
            if beSave2SQL:
                MySQLManagement.updateTablePubmed(dfRows,beBackground=beBackground,nBatch=1)#insert to database; only replace these have no records in
   
    return dfRows
    
##############################################################
# query_pubmed_MySQL() checks the MySQL database on the server before querying PubMed.
##############################################################
def query_pubmed_MySQL(query, entity1, entity2, pubSearhretmax, beBackground=0, beQueryMySQL=1, nEntityPair=1, beSave2SQL=0):
    
    # Initialize an empty DataFrame to hold results
    dfRows = pd.DataFrame()
    
    # Step 1: Query the MySQL database if beQueryMySQL is set
    if beQueryMySQL:
        try: 
            dfRows = MySQLManagement.readTablePubmed(Entity1Name=entity1, Entity2Name=entity2, PMID='', columns_to_report='', beDeduplicate=1)
            if UsefulTools.isemptyV(dfRows):
                dfRows = MySQLManagement.readTablePubmed(Entity1Name=entity2, Entity2Name=entity1, PMID='', columns_to_report='', beDeduplicate=1)
                if not UsefulTools.isemptyV(dfRows):
                    dfRows['Entity1 Name'], dfRows['Entity2 Name'] = dfRows['Entity2 Name'], dfRows['Entity1 Name']         
                
        except Exception as e:
            print(f"Error while querying MySQL: {e}")
            dfRows = pd.DataFrame()  # Ensure dfRows is empty if an error occurs
        
        # Step 2: Remove non-qualified items
        dfRows = UsefulTools.removeElements_df(dfRows, ['Sentence'], ['No information found'], beExactMatch=0)
        
        # Check if we have sufficient results from the database
        if not dfRows.empty:
            print(f'{len(dfRows)} references acquired from the database!')
            
            # Extract publication years and check if there are recent publications
            PubYear = dfRows['PubYear'].values.tolist()
            current_year = int(datetime.now().strftime("%Y"))
            recent_publications = [year for year in PubYear if year >= (current_year - 2)]
            
            # Return the database results if there are 3 or more publications and at least one within the last two years
            if len(recent_publications) >= 1 and len(dfRows)>2:
                return dfRows
    
    # Step 3: If no suitable data is found in the database, proceed to query PubMed
    dfRows1 = query_pubmed(query, entity1, entity2, pubSearhretmax)
    
    # Combine the database and PubMed results, removing duplicates if necessary
    return pd.concat([dfRows, dfRows1], ignore_index=True)


##############################################################
# getPubmedDetails() get the details of the artile by PMID   
##############################################################
def getPubmedDetails(PMID, items2Find1='', timeout=15):
    try:
        df=getPubmedDetails1(PMID,items2Find1, timeout)
    except:
        print('Timeout in getPubmedDetails()!')
        df=pd.DataFrame()
    return df
 #-----------------------------------------------------#   
def getPubmedDetails1(PMID, items2Find1, timeout):
    result_df = None

    def background_thread():
        nonlocal result_df
        try:
            result_df = getPubmedDetails0(PMID, items2Find1)
        except Exception as e:
            # Handle any exceptions here
            print(f'Error in background thread: {e}')

    # Your background thread logic here
    thread = threading.Thread(target=background_thread)
    thread.start()
    thread.join(timeout)  # Wait for the thread to complete or timeout

    if thread.is_alive():
        # If the thread is still running after the timeout, it means the thread did not complete
        # print('Timeout reached. Stopping the background thread forcefully.')
        # Do something to stop the thread if necessary (e.g., raise an exception)
        raise TimeoutError('Timeout reached')

    return result_df
#-----------------------------------------------------# 
def getPubmedDetails0(PMID, items2Find1=''):
   
    #could also include ['abstract', 'title']
    if isinstance(items2Find1, str) and len(items2Find1)>0: 
        items2Find1 = [items2Find1] 
           
    #default items to find          
    items2Find = [
    'author_names',
    'pub_page',
    'journal_name',
    'pub_year',
    'journal_volume',
    'affiliations',
    'pmcid',
    'doi',
    'full_text_links',
    'citedby_links',
    'keywords']
    
    if not UsefulTools.isemptyV(items2Find1):
        items2Find = list(set(items2Find).union(set(items2Find1)))
    
    if isinstance(items2Find, str) and len(items2Find)>0: 
        items2Find = [items2Find]
    
    
    # URL for the PubMed abstract page
    url = f"https://pubmed.ncbi.nlm.nih.gov/{PMID}/"

    # print(url)
    try:
        # Send a GET request to the URL
        response = requests.get(url)
    
        # Check if the request was successful (status code 200)
        if response.status_code == 200:
            # Parse the HTML content of the page
            soup = BeautifulSoup(response.text, 'html.parser')
    
            # Find the Authors list section
            authors_list_section = soup.find('div', class_='authors-list')
    
            ########################################
            # Extract author names
            author_names_list = []
            if 'author_names' in items2Find and authors_list_section:
                author_names_list = re.sub(r'\d', '', authors_list_section.get_text(strip=True)).split(',')
    
            ########################################
            # Find the author affiliations section
            affiliations_list = []
            if 'affiliations' in items2Find:
                affiliations_section = soup.find('ul', class_='item-list')
                if affiliations_section:
                    affiliation_items = affiliations_section.find_all('li')
                    affiliations_list = [' '.join(part for part in affiliation_item.stripped_strings if not part.isdigit()) for affiliation_item in affiliation_items]
            else:
                affiliations_list = ''
            ########################################
            # Find the section containing PMCID
            pmcid = ''
            correspondence_email=''
            correspondence_author=''
            if 'pmcid' in items2Find or 'correspondence_author' in items2Find or 'correspondence_email' in items2Find:
                pmcid_section = soup.find('a', {'data-ga-action': 'PMCID'})
                if pmcid_section:
                    pmcid = pmcid_section.get_text(strip=True)  
                    correspondence_author,correspondence_email=getCorrespondenceInfo(pmcid)
                if UsefulTools.isemptyV(correspondence_author) and not UsefulTools.isemptyV(author_names_list)>0:#set the last author as the corres-author
                    correspondence_author=author_names_list[-1]
    
            ########################################
            # Find the section containing DOI
            doi = ''
            if 'doi' in items2Find:
                doi_meta_tag = soup.find('meta', {'name': 'citation_doi'})
                if doi_meta_tag:
                    doi = doi_meta_tag['content']
            #---------------------------------------#
            # If DOI is not empty and correspondence information is missing, try to fetch it
            if not UsefulTools.isemptyV(doi) and (UsefulTools.isemptyV(correspondence_email) or UsefulTools.isemptyV(correspondence_author)):
                correspondence_author1, correspondence_email1 = getCorrespondenceInfoByDOI(doi)
            else:
                correspondence_author1=''
                correspondence_email1=''
            
            # Update correspondence information if missing
            if UsefulTools.isemptyV(correspondence_author) and not UsefulTools.isemptyV(correspondence_author1):
                correspondence_author = correspondence_author1
            
            if UsefulTools.isemptyV(correspondence_email) and not UsefulTools.isemptyV(correspondence_email1):
                correspondence_email = correspondence_email1
    
            ########################################
            # Find the div containing full text links
            full_text_links = []
            if 'full_text_links' in items2Find:
                full_text_div = soup.find('div', class_='full-text-links-list')
                if full_text_div:
                    links = full_text_div.find_all('a', class_='link-item')
                    full_text_links = [link.get('href').strip('/') for link in links]
    
            ########################################
            # Find the Cited by section
            citedby_links = []
            citations = 0
            if 'citedby_links' in items2Find:
                citedby_section = soup.find('div', class_='citedby-articles', id='citedby')
                references_section = soup.find('div', class_='references', id='references')
    
                if citedby_section and references_section:
                    articles_list = citedby_section.find('ul', class_='articles-list', id='citedby-articles-list')
                    if articles_list:
                        links = articles_list.find_all('a', class_='docsum-title')
                        citedby_links = [link.get('href').strip('/') for link in links]
                        citations = len(citedby_links)
    
            ########################################
            if 'keywords' in items2Find:
                # Find the Keywords section within the abstract
                abstract_section = soup.find('div', class_='abstract', id='abstract')
                keywords_section = abstract_section.find('strong', class_='sub-title', string=re.compile('Keywords:', re.IGNORECASE))
    
                # Extract keywords
                keywords = None
                if keywords_section:
                    # Find the previous <p> tag
                    keywords_text = keywords_section.find_previous('p').get_text(strip=True)
                    keywords = keywords_text.split(';')
                    # Remove '.' from the last item if it exists
                    if keywords and keywords[-1].endswith('.'):
                        keywords[-1] = keywords[-1][:-1]
                    # Remove 'Keywords:' from the first item and strip spaces
                    if keywords and keywords[0].startswith('Keywords:'):
                        keywords[0] = keywords[0][len('Keywords:'):].strip()
                    # Remove spaces before and after each item
                    keywords = [item.strip() for item in keywords if item]
            else:
                keywords = ''
    
            ########################################
            # Extract abstract text
            abstract_text = ''
            if 'abstract' in items2Find:
                abstract_section = soup.find('div', class_='abstract', id='abstract')
                eng_abstract_section = abstract_section.find('div', class_='abstract-content selected', id='eng-abstract')
    
                if eng_abstract_section:
                    abstract_paragraphs = eng_abstract_section.find_all('p')
                    abstract_text = ' '.join(paragraph.get_text(strip=True) for paragraph in abstract_paragraphs)
    
            ########################################
            # Extract journal name
            journal_name = ''
            journal_IF=-1
            if 'journal_name' in items2Find:
                # Find the meta tag with name="citation_journal_title"
                journal_meta_tag = soup.find('meta', {'name': 'citation_journal_title'})
            
                if journal_meta_tag:
                    journal_name = journal_meta_tag['content']
                    journal_IF=MySQLManagement.getJImpact(journal_name)
            else:
                journal_name = ''
                
            ########################################
            journal_volume=''
            journal_issue=''
            if 'journal_volume' in items2Find:
                # Find the meta tag with name="citation_volume"
                volume_meta_tag = soup.find('meta', {'name': 'citation_volume'})
                
                # Find the meta tag with name="citation_issue"
                issue_meta_tag = soup.find('meta', {'name': 'citation_issue'})
                
                # Extract volume and issue
                journal_volume = volume_meta_tag['content'] if volume_meta_tag else ''
                journal_issue = issue_meta_tag['content'] if issue_meta_tag else ''
                
            #######################################
            pub_page=''
            if 'pub_page' in items2Find:
                # Extract pub_page
                pub_page_span = soup.find('span', class_='cit')
                pub_page_text = pub_page_span.get_text(strip=True) if pub_page_span else ''
                # Find the position of the first ':' and '.'
                pub_page_first_colon = pub_page_text.find(':')
                pub_page_first_dot = pub_page_text.find('.')
                
                # Extract pub_page from the first ':' to the first '.'
                pub_page = pub_page_text[pub_page_first_colon + 1:pub_page_first_dot] if pub_page_first_colon < pub_page_first_dot else ''
    
          
            ########################################
            pub_month=''
            pub_year=''
            if 'pub_year' in items2Find:
               # Find the meta tag with name="citation_date"
                date_meta_tag = soup.find('meta', {'name': 'citation_date'})
                
                # Extract PubYear and PubMonth
                pub_date = date_meta_tag['content'] if date_meta_tag else ''                
                if pub_date:
                    if '/' in pub_date:
                        pub_date_parts = pub_date.split('/')
                        pub_month = pub_date_parts[1] if len(pub_date_parts) > 1 else ''
                        pub_year  = pub_date_parts[0] if len(pub_date_parts) > 0 else ''
                        pub_year=pub_year[0:4]#make sure it's a year of 4 digits
                    else:
                        pub_date_parts = pub_date.split()
                        pub_month = pub_date_parts[1] if len(pub_date_parts) > 1 else ''
                        pub_year = pub_date_parts[0] if len(pub_date_parts) > 0 else ''
                        pub_year=pub_year[0:4]#make sure it's a year of 4 digits
                    pub_month=getNumMonth(pub_month)
    
            ########################################
            title=''
            if 'title' in items2Find:
               # Find the title tag
                title_tag = soup.find('title')
                
                # Extract the text content of the title tag
                title = title_tag.get_text(strip=True) if title_tag else ''
                
                # Remove ' - PubMed' from the end of the title
                title = title.rstrip('- PubMed')
                title = title.rstrip(' - PubMed')
    
            # Return the relevant information
            articleDetails= {
                "PMID": PMID,
                "Authors": author_names_list,
                "Affiliations": affiliations_list,
                "PMCID": pmcid,
                "DOI": doi,
                "Full_text_links": full_text_links,
                "Citedby_links": citedby_links,
                "Keywords": keywords,
                "SPD": abstract_text,
                "Citations": citations,
                "Journal":journal_name,
                "Correspondence_author":correspondence_author,
                "Correspondence_email": correspondence_email,
                "Journal_volume":journal_volume,
                "Journal_issue":journal_issue,
                "PubYear": pub_year,
                "PubMonth": pub_month,
                "Journal_page":pub_page,
                "Title": title,
                "Journal_IF": journal_IF        
            }
        
        
            # Convert each list to a string
            for key, value in articleDetails.items():
                if isinstance(value, list):
                    articleDetails[key] = str(value)
    
            # print(articleDetails)
            # Convert the dictionary to a DataFrame
            df = pd.DataFrame(articleDetails, index=[0])
            return df
    
        else:
            print(f"Error in getPubmedDetails(): Unable to fetch the page. Status Code: {response.status_code}")
            return pd.DataFrame()#return empty df

    except Exception as e:
        print(f"An error occurred in getPubmedDetails(): {e}")
        return pd.DataFrame()#return empty df


#######################################################
# getCorrespondenceInfoByDOI() get the correponding author name and email
#######################################################
def get_redirected_url(initial_url):
    try:
        response = requests.head(initial_url, allow_redirects=True)
        redirected_url = response.url
        return redirected_url
    except Exception as e:
        print(f"An error occurred: {e}")
        return None
    
def decode_cfemail(encoded_email):
    # Decode Cloudflare's obfuscated email address
    key = int(encoded_email[:2], 16)
    decoded_email = ''.join([chr(int(encoded_email[i:i+2], 16) ^ key) for i in range(2, len(encoded_email), 2)])
    return decoded_email
 #-----------------------------------------------------#   
def getCorrespondenceInfoByDOI(doi, timeout=10):
    try:
        author_name, author_emails=getCorrespondenceInfoByDOI1(doi, timeout)
    except:
        print('Timeout in getCorrespondenceInfoByDOI()!')
        author_name= None
        author_emails=None
    return author_name, author_emails
 #-----------------------------------------------------#   
def getCorrespondenceInfoByDOI1(doi, timeout):
    author_name= None
    author_emails=None

    def background_thread():
        nonlocal author_name
        nonlocal author_emails
        try:
            author_name, author_emails= getCorrespondenceInfoByDOI0(doi)
        except Exception as e:
            # Handle any exceptions here
            print(f'Error in background thread: {e}')

    # Your background thread logic here
    thread = threading.Thread(target=background_thread)
    thread.start()
    thread.join(timeout)  # Wait for the thread to complete or timeout

    if thread.is_alive():
        # If the thread is still running after the timeout, it means the thread did not complete
        print('Timeout reached. Stopping the background thread forcefully.')
        # Do something to stop the thread if necessary (e.g., raise an exception)
        raise TimeoutError('Timeout reached')

    return result_df
#-----------------------------------------------------# 
def getCorrespondenceInfoByDOI0(doi):
    try:
        # Get the paper URL based on the DOI
        paper_url = get_redirected_url(f"https://doi.org/{doi}")
        if UsefulTools.isemptyV(paper_url):
            return None, None
        
        # print(paper_url)

        # Set a User-Agent header
        headers = {'User-Agent': 'Mozilla/5.0 (Windows NT 10.0; Win64; x64) AppleWebKit/537.36 (KHTML, like Gecko) Chrome/91.0.4472.124 Safari/537.36'}

        # Create a PoolManager from urllib3
        http = urllib3.PoolManager()

        # Send a GET request to the paper URL with headers and follow redirects
        response = http.request('GET', paper_url, headers=headers, retries=urllib3.Retry(redirect=3))

        # Check if the request was successful (status code 200)
        if response.status == 200:
            # Parse the HTML content of the page
            soup = BeautifulSoup(response.data, 'html.parser')

            # Find the element containing correspondence information
            correspondence_element = soup.find('p', id='c1')

            # Extract the text content of the correspondence element
            correspondence_text = correspondence_element.get_text(strip=True) if correspondence_element else ''

            # Find the corresponding author's name after "Correspondence:"
            correspondence_author_match = re.search(r'Correspondence:\s*([^,]*)', correspondence_text)

            if correspondence_author_match:
                author_name = correspondence_author_match.group(1).strip()
            else:
                author_name = None

               # Convert the soup to plain text
            soup_text = soup.get_text()
    
            # Find all substrings that contain '@' and have no spaces
            email_strings = [substring.strip() for substring in soup_text.split() if '@' in substring and ' ' not in substring]
    
            # Extract the email addresses from the found substrings
            author_emails = list(set(email_strings))  # Using set to remove duplicates
    
            # If no emails were found using the above method, check href attributes for email links
            if not any(author_emails):
                email_links = soup.find_all('a', href=lambda href: href and ('mailto:' in href or '@' in href))
                additional_emails = [link['href'][len('mailto:'):].strip() for link in email_links]
                author_emails.extend(additional_emails)

            return author_name, author_emails
        else:
            # Print an error message if the request was not successful
            print(f"Error in getCorrespondenceInfoByDOI(): Unable to fetch the page. Status Code: {response.status}")
            return None, None
    except Exception as e:
        print(f"An error occurred in getCorrespondenceInfoByDOI(): {e}")
        return None, None


#######################################################
# getCorrespondenceInfo(PMCID) gets the corresponding author name and email
#######################################################
 #-----------------------------------------------------#   
def getCorrespondenceInfo(PMCID, timeout=10):
    try:
        author_name, author_emails=getCorrespondenceInfo1(PMCID, timeout)
    except:
        print('Timeout in getCorrespondenceInfoByDOI()!')
        author_name= None
        author_emails=None
    return author_name, author_emails
 #-----------------------------------------------------#   
def getCorrespondenceInfo1(PMCID, timeout):
    author_name= None
    author_emails=None

    def background_thread():
        nonlocal author_name
        nonlocal author_emails
        try:
            author_name, author_emails= getCorrespondenceInfo0(PMCID)
        except Exception as e:
            # Handle any exceptions here
            print(f'Error in background thread: {e}')

    # Your background thread logic here
    thread = threading.Thread(target=background_thread)
    thread.start()
    thread.join(timeout)  # Wait for the thread to complete or timeout

    if thread.is_alive():
        # If the thread is still running after the timeout, it means the thread did not complete
        print('Timeout reached. Stopping the background thread forcefully.')
        # Do something to stop the thread if necessary (e.g., raise an exception)
        raise TimeoutError('Timeout reached')

    return result_df
#-----------------------------------------------------# 
def getCorrespondenceInfo0(PMCID):
    try:
        # Get the paper URL based on the PMCID
        paper_url = f'https://www.ncbi.nlm.nih.gov/pmc/articles/{PMCID}/'
        # print(paper_url)

        # Set a User-Agent header
        headers = {'User-Agent': 'Mozilla/5.0 (Windows NT 10.0; Win64; x64) AppleWebKit/537.36 (KHTML, like Gecko) Chrome/91.0.4472.124 Safari/537.36'}

        # Send a GET request to the paper URL with headers and follow redirects
        response = requests.get(paper_url, headers=headers, allow_redirects=True)

        # Check if the request was successful (status code 200)
        if response.status_code == 200:
            # Parse the HTML content of the page
            soup = BeautifulSoup(response.text, 'html.parser')

            # Find the span with class "fm-affl"
            author_name_span = soup.find('span', class_='fm-affl')
            
            # Extract the text content of the span and remove trailing comma
            if author_name_span:
                author_name = author_name_span.get_text(strip=True).rstrip(',')
            else:
                author_name = ''

            # Find all mailto links in the HTML within this correspondence section
            mailto_links = soup.find_all('a', href=lambda href: href and href.startswith('mailto:'))

            # Use a set to store unique email addresses
            unique_emails = set()

            # Extract and reverse the email addresses from mailto links
            for link in mailto_links:
                # Try to get email from 'data-email' attribute, fallback to 'href' if not present
                email = link.get('data-email') or link['href'][len('mailto:'):].strip()
                reversed_email = email[::-1]
                unique_emails.add(reversed_email)

            return author_name, list(unique_emails)
        else:
            # Print an error message if the request was not successful
            print(f"Error in getCorrespondenceInfo(): Unable to fetch the page. Status Code: {response.status_code}")
            return None, None

    except Exception as e:
        # Handle any exceptions that may occur during the process
        print(f"An error occurred: {e}")
        return None, None


###################################################
#getNumMonth() function takes a month name (case-insensitive) as input and returns the corresponding month number. 
###################################################
def getNumMonth(month):
   month_dict = {
        'Jan': 1,
        'January': 1,
        'Feb': 2,
        'February': 2,
        'Mar': 3,
        'March': 3,
        'Apr': 4,
        'April': 4,
        'May': 5,
        'Jun': 6,
        'June': 6,
        'Jul': 7,
        'July': 7,
        'Aug': 8,
        'August': 8,
        'Sep': 9,
        'September': 9,
        'Oct': 10,
        'October': 10,
        'Nov': 11,
        'November': 11,
        'Dec': 12,
        'December': 12
    }

    # Convert to title case and get the corresponding number
   month_key = month.title()
   return month_dict.get(month_key, None)
