# Supplementary material for: Gene-level connections between anxiety disorders, ADHD, and head and neck cancer: insights from a computational biology approach
Source: Front Psychiatry. 2025 Mar 20;16:1552815. doi: 10.3389/fpsyt.2025.1552815 (PMC11967369; doi:10.3389/fpsyt.2025.1552815)
Supplement: Supplementary file 1 [file DataSheet1.zip › Python pakage/settings.py]

"""
Django settings for ezinf project.

Generated by 'django-admin startproject' using Django 4.2.4.

For more information on this file, see
https://docs.djangoproject.com/en/4.2/topics/settings/

For the full list of settings and their values, see
https://docs.djangoproject.com/en/4.2/ref/settings/
"""

from pathlib import Path
import os

ALLOWED_HOSTS = ['gousinfo.com', 'localhost', '127.0.0.1', '68.178.202.59', 'gousinfo.com:8443']

# Build paths inside the project like this: BASE_DIR / 'subdir'.
BASE_DIR = Path(__file__).resolve().parent.parent


# Quick-start development settings - unsuitable for production
# See https://docs.djangoproject.com/en/4.2/howto/deployment/checklist/

# SECURITY WARNING: keep the secret key used in production secret!
SECRET_KEY = 'django-insecure-33jj73u47)&^eic#jsxkk8%8h(o$^qzyfbkgh3f08d69$e)4-h'

# SECURITY WARNING: don't run with debug turned on in production!
#DEBUG = True
DEBUG = False

ALLOWED_HOSTS = ['*']


# Application definition

INSTALLED_APPS = [
    'django.contrib.admin',
    'django.contrib.auth',
    'django.contrib.contenttypes',
    'django.contrib.sessions',
    'django.contrib.messages',
    'django.contrib.staticfiles',
    'inf',
]

MIDDLEWARE = [
    'django.middleware.security.SecurityMiddleware',
    'django.contrib.sessions.middleware.SessionMiddleware',
    'django.middleware.common.CommonMiddleware',
#    'django.middleware.csrf.CsrfViewMiddleware',
    'django.contrib.auth.middleware.AuthenticationMiddleware',
    'django.contrib.messages.middleware.MessageMiddleware',
    'django.middleware.clickjacking.XFrameOptionsMiddleware',
]

ROOT_URLCONF = 'ezinf.urls'

TEMPLATES = [
    {
        'BACKEND': 'django.template.backends.django.DjangoTemplates',
        'DIRS': [os.path.join(BASE_DIR,'templates')],
        'APP_DIRS': True,
        'OPTIONS': {
            'context_processors': [
                'django.template.context_processors.debug',
                'django.template.context_processors.request',
                'django.contrib.auth.context_processors.auth',
                'django.contrib.messages.context_processors.messages',
            ],
        },
    },
]

WSGI_APPLICATION = 'ezinf.wsgi.application'


# Database
# https://docs.djangoproject.com/en/4.2/ref/settings/#databases

# DATABASES = {
#     'default': {
#         'ENGINE': 'django.db.backends.sqlite3',
#         'NAME': BASE_DIR / 'db.sqlite3',
#     }
# }

DATABASES = {
    'default': {
        'ENGINE': 'django.db.backends.mysql',
#        'NAME': 'aic',
        'NAME': 'hcao2010_UserGraph',
#        'USER': 'root',
        'USER': 'hcao2010_root',
#        'PASSWORD': 'BOBcao007',
        'PASSWORD': 'Gousinfo!2024',
        'HOST': 'localhost', #'68.178.202.59',  # Set to your MySQL host
        'PORT': '3306',       # Set to your MySQL port
    },
}

# Password validation
# https://docs.djangoproject.com/en/4.2/ref/settings/#auth-password-validators

AUTH_PASSWORD_VALIDATORS = [
    {
        'NAME': 'django.contrib.auth.password_validation.UserAttributeSimilarityValidator',
    },
    {
        'NAME': 'django.contrib.auth.password_validation.MinimumLengthValidator',
    },
    {
        'NAME': 'django.contrib.auth.password_validation.CommonPasswordValidator',
    },
    {
        'NAME': 'django.contrib.auth.password_validation.NumericPasswordValidator',
    },
]


# Internationalization
# https://docs.djangoproject.com/en/4.2/topics/i18n/

LANGUAGE_CODE = 'en-us'

TIME_ZONE = 'UTC'

USE_I18N = True

USE_TZ = True


# Static files (CSS, JavaScript, Images)
# https://docs.djangoproject.com/en/4.2/howto/static-files/

MEDIA_URL = '/media/'
STATIC_URL = '/static/'
STATICFILES_DIRS = [os.path.join(BASE_DIR, 'static'),]
#STATIC_ROOT = os.path.join(BASE_DIR, 'static')

# Default primary key field type
# https://docs.djangoproject.com/en/4.2/ref/settings/#default-auto-field

DEFAULT_AUTO_FIELD = 'django.db.models.BigAutoField'

# PAYPAL_MODE = 'sandbox'  # Use 'sandbox' for testing and 'live' for production
# PAYPAL_CLIENT_ID = 'AbbsqTTkECL58CWOg3tJa21Q-afKHv55jrykUbU70FJzY4CvPIGmM5sJZ_X86S-zhj15MMExYhJnhh-A'
# PAYPAL_CLIENT_SECRET = 'ED2ahEKwrdCegrXIM24B_wyU0ytHqdNiR7NH9eDTEgnS_cfvclH_2q55BWjwW0oWBziJ14KatDdN_hCI'

PAYPAL_MODE = 'live'  # Use 'sandbox' for testing and 'live' for production
PAYPAL_CLIENT_ID = 'AbommBSWDvK9mWceHo1ijakVQz_XTdLCV1F7DOk4632yxOY3UXkWZhKxKC8_d7NV30lw_eb0L_ldaJJ7' 
PAYPAL_CLIENT_SECRET = 'EEyGpgIr607mArtI0RdROjpc-7WTb8Zz9vbKeO8THjTHubbrer1KB8Z3D5xx25koMujijHajckE_TI3w'
