# Supplementary material for: Gene-level connections between anxiety disorders, ADHD, and head and neck cancer: insights from a computational biology approach
Source: Front Psychiatry. 2025 Mar 20;16:1552815. doi: 10.3389/fpsyt.2025.1552815 (PMC11967369; doi:10.3389/fpsyt.2025.1552815)
Supplement: Supplementary file 1 [file DataSheet1.zip › Python pakage/StatsModel.py]

from scipy.stats import binom
import pandas as pd
from statsmodels.stats.multitest import multipletests
import math
from scipy.stats import fisher_exact
from decimal import Decimal, ROUND_DOWN
import networkx as nx
from docx import Document

try:
    ########### not for Django############
    import UsefulTools
except Exception: 
    ########### for Django############
    from . import UsefulTools

#################################################################
# adjusted_binomial_test() Performs an adjusted binomial test for assessing the association between a two entities 
# getFisherTestTable() Generate a 2x2 contingency table for Fisher's exact test on gene overlap significance.
# FDRAnalysis() False Discovery Rate (FDR) correction of p-values using different methods (defualt: Benjamini-Hochberg (BH) Procedure)
# perform_fisher_exact_test() Perform a Fisher's exact test on a 2x2 contingency table.
# set_effect_and_p_value()  Sets the 'Effect' and 'p-value' columns for a given df
# set_effect_and_p_value4Excel()  Sets the 'Effect' and 'p-value' columns for a given worksheet of an excel file
#################################################################


#################################################################
# getFisherTestTable() Generate a 2x2 contingency table for Fisher's exact test on gene overlap significance.
#################################################################
def getFisherTestTable(n_group1, n_group2, n_overlap, n_total):
    """
    Generate a 2x2 contingency table for Fisher's exact test on gene overlap significance.

    Parameters:
    n_group1 (int): Number of genes in the first group (e.g., ADHD-related genes).
    n_group2 (int): Number of genes in the second group (e.g., HNC-related genes).
    n_overlap (int): Number of overlapping genes between the two groups.
    n_total (int): Total number of genes tested.

    Returns:
    list: A 2x2 contingency table for Fisher's exact test.
    """
    # Calculate the counts for the 2x2 table
    only_group1 = n_group1 - n_overlap
    only_group2 = n_group2 - n_overlap
    neither_group = n_total - n_group1 - n_group2 + n_overlap
    
    # Create the contingency table
    contingency_table = [[n_overlap, only_group1],
                         [only_group2, neither_group]]
    
    return contingency_table


#################################################################
# perform_fisher_exact_test() Perform a Fisher's exact test on a 2x2 contingency table.
# # Example values
# n_group1 = 1199       # Number of ADHD-related genes
# n_group2 = 6629       # Number of HNC-related genes
# n_overlap = 766       # Overlap between ADHD and HNC-related genes
# n_total = 210741      # Total number of genes tested
#Odds Ratio of approximately 61.46: This suggests that the odds of a gene being HNC-related are over 61 times higher for ADHD-related genes than for non-ADHD-related genes.
# P-value of 0.0: A p-value this low indicates that the observed overlap is statistically highly significant and is unlikely to have occurred by chance.
# The results imply a robust, statistically significant overlap between ADHD and HNC-related genes, suggesting that these two conditions may share underlying genetic factors or pathways that warrant further investigation. Given the low p-value, you can confidently report this association in your findings.
#################################################################
def perform_fisher_exact_test(table):
    """
    Perform a Fisher's exact test on a 2x2 contingency table.

    Parameters:
    table (list of list of int): A 2x2 contingency table. Example: [[a, b], [c, d]]

    Returns:
    odds_ratio (float): The odds ratio calculated from the table, rounded to two decimal places.
    p_value (float): The p-value from the Fisher's exact test, formatted in scientific notation.
    """
    try:
        # Perform Fisher's exact test
        odds_ratio, p_value = fisher_exact(table)
        
        # Round the odds ratio to two decimal places
        odds_ratio = round(odds_ratio, 2)

        # Convert p-value to scientific notation, rounded to two decimal places
        p_value_formatted = float("{:.2E}".format(Decimal(p_value).normalize()))

        return odds_ratio, p_value_formatted

    except Exception as e:
        print("Error performing Fisher's exact test:", e)
        return None, None


#################################################################
# FDRAnalysis() False Discovery Rate (FDR) correction of p-values using different methods (defualt: Benjamini-Hochberg (BH) Procedure)
#For stricter control, 'method' can be 'bonferroni' or 'holm' for Bonferroni correction and  Holm-Bonferroni correction, respectively
#################################################################
def FDRAnalysis(p_values, alpha=0.05, method='fdr_bh'):
    # method='bonferroni'
    # Assuming `p_values` is your list of p-values
    adjusted_pvals = multipletests(p_values, alpha=0.05, method=method)[1]
    return adjusted_pvals

#################################################################
# adjusted_binomial_test() Performs an adjusted binomial test for assessing the association between a two entities 
# Example usage:
# adjusted_binomial_test(np=15, nn=5, n0=3, p0=0.25, alpha=0.05)
#################################################################
def adjusted_binomial_test(np, nn, n0, nNullFactor=1, p0=0.25, alpha=0.05, beReturnPValueOnly=1):
    """
    Perform an adjusted binomial test for assessing the association between a gene and a disease.

    Parameters:
    np (int): Number of studies reporting a positive association (must be non-negative integer).
    nn (int): Number of studies reporting a negative association (must be non-negative integer).
    n0 (int): Number of studies with unknown or inconclusive results (must be non-negative integer).
    nNullFactor (float): Factor for null associations (must be non-negative).
    p0 (float): Hypothesized probability of positive results under H0 (between 0 and 1).
    alpha (float): Significance level for the test (between 0 and 1).
    beReturnPValueOnly (int): If 1, return only the p-value; if 0, return full results dictionary.

    Returns:
    dict or float: Full results dictionary if beReturnPValueOnly=0; otherwise, returns p-value only.
    """
    # Validate inputs
    try:
        # Check that all study counts are non-negative integers
        if not all(isinstance(x, int) and x >= 0 for x in [np, nn, n0]):
            raise ValueError("np, nn, and n0 must be non-negative integers.")
        
        # Ensure nNullFactor, p0, and alpha are within valid ranges
        if not (isinstance(nNullFactor, (int, float)) and nNullFactor >= 0):
            raise ValueError("nNullFactor must be a non-negative number.")
        
        if not (0 <= p0 <= 1):
            raise ValueError("p0 must be between 0 and 1.")
        
        if not (0 <= alpha <= 1):
            raise ValueError("alpha must be between 0 and 1.")
        
        if not (beReturnPValueOnly in [0, 1]):
            raise ValueError("beReturnPValueOnly must be 0 or 1.")
        
        # Calculate n_x as nNullFactor times the maximum of np, nn, n0
        nx = nNullFactor * sum([np, nn, n0])
        if nNullFactor==0:
            np, nn, n0=math.ceil(np/0.5), math.ceil(nn/0.5), math.ceil(n0/0.5)
        
        # Calculate total number of studies, N
        N = np + nn + n0 + nx
        if N == 0:
            raise ValueError("Total number of studies N must be greater than 0.")
        
        # Calculate the observed proportion of positive results
        p_obs = np / N if N > 0 else 0
        
        # Compute the p-value using the binomial survival function
        p_value = binom.sf(np - 1, N, p0)
        
        # Determine if we reject or fail to reject the null hypothesis
        decision = "Reject H0" if p_value <= alpha else "Fail to reject H0"
        
        # Prepare the results dictionary
        results = {
            "p_value": p_value,
            "decision": decision,
            "observed_proportion": p_obs,
            "N": N
        }
        
        # Return p-value only or full results based on beReturnPValueOnly flag
        return p_value if beReturnPValueOnly else results

    except ValueError as e:
        print(f'Error in adjusted_binomial_test(): {e}')
        return []  # Return error message in case of invalid input


#################################################################
# set_effect_and_p_value()  Sets the 'Effect' and 'p-value' columns for a given df
#################################################################
def set_effect_and_p_value(df):
    """
    Sets the 'Effect' and 'p-value' columns based on the highest count among
    '#_0', '#_1', and '#_-1' columns. The 'Effect' value corresponds to the column
    with the highest count, and 'p-value' is calculated for the largest, second largest,
    and third largest counts.
    
    Parameters:
    - df: A pandas DataFrame with columns '#_0', '#_1', and '#_-1'.
    
    Returns:
    - The DataFrame with updated 'Effect' and 'p-value' columns.
    """
    # Iterate through each row
    for index, row in df.iterrows():
        # Get counts in a dictionary
        counts = {'#_0': row['#_0'], '#_1': row['#_1'], '#_-1': row['#_-1']}
        
        # Sort columns by count values in descending order
        sorted_counts = sorted(counts.items(), key=lambda x: x[1], reverse=True)
        
        # Assign Effect based on the column with the highest count
        max_col, np_value = sorted_counts[0]  # Highest count
        effect_map = {'#_0': 0, '#_1': 1, '#_-1': -1}
        df.at[index, 'Effect'] = effect_map[max_col]
        
        # Define a mapping of Effect values to colors
        color_map = {1: '0,255,0', -1: '255,0,0',0:'0,0,0'}
        # Set the edgeColor based on the Effect value, defaulting to black if no match is found
        df.at[index, 'edgeColor'] = color_map.get(df.at[index, 'Effect'])
            
        
        # Second and third largest counts for the test
        nn_value = sorted_counts[1][1]
        n0_value = sorted_counts[2][1]
        
        # Calculate p-value using the adjusted_binomial_test function, assuming null associations (nx)=np (maximum observation) 
        p_value = adjusted_binomial_test(np=np_value, nn=nn_value, n0=n0_value, p0=0.167, alpha=0.05,nNullFactor=1)
        df.at[index, 'p-value'] = p_value
        
        # Calculate p-value1 using the adjusted_binomial_test function, assuming no null associations (nx=0), with no additional adjustment for null associations
        p_value1 = adjusted_binomial_test(np=np_value, nn=nn_value, n0=n0_value, p0=0.334, alpha=0.05,nNullFactor=0)
        df.at[index, 'p-value1'] = p_value1
     
    #get the FDR corrected p-value
    df['q-value'] = FDRAnalysis(df['p-value'].tolist())
    df['q-value1'] = FDRAnalysis(df['p-value1'].tolist())

    return df

#################################################################
# set_effect_and_p_value4Excel()  Sets the 'Effect' and 'p-value' columns for a given worksheet of an excel file
#################################################################
def set_effect_and_p_value4Excel(filePath, sheet2read, sheet2write=''):
    """
    Reads data from an Excel file, sets the 'Effect' and 'p-value' columns,
    and writes the result back to the specified sheet.
    """
    try:
        # Attempt to read data from the specified worksheet in the Excel file
        df = pd.read_excel(filePath, sheet_name=sheet2read)
    except FileNotFoundError:
        print(f"Error: The file '{filePath}' was not found.")
        return False
    except ValueError as e:
        print(f"Error: {e} - The sheet '{sheet2read}' does not exist in '{filePath}'.")
        return False 
    except Exception as e:
        print(f"An unexpected error occurred while reading the Excel file: {e}")
        return False

    try:
        # Attempt to set the 'Effect' and 'p-value' columns
        df1 = set_effect_and_p_value(df)
    except KeyError as e:
        print(f"Error: Missing required column - {e}")
        return False
    except Exception as e:
        print(f"An unexpected error occurred while setting 'Effect' and 'p-value': {e}")
        return False

    # Set the default sheet name to write if not provided
    sheet_to_write = sheet2write if sheet2write else f"{sheet2read}_EP"

    try:
        # Write the DataFrame to the specified worksheet in the Excel file
        status=UsefulTools.writeExcel(filePath, df1, sheet_to_write, optionMode='ow')
        
    except PermissionError:
        print(f"Error: Permission denied - Unable to write to '{filePath}'. Make sure the file is not open.")
        return False
    except Exception as e:
        print(f"An unexpected error occurred while writing to the Excel file: {e}")
        return False

    print("Effect and p-value columns set successfully.")
    return status

    
    
    
    
    
    
