# Supplementary material for: Gene-level connections between anxiety disorders, ADHD, and head and neck cancer: insights from a computational biology approach
Source: Front Psychiatry. 2025 Mar 20;16:1552815. doi: 10.3389/fpsyt.2025.1552815 (PMC11967369; doi:10.3389/fpsyt.2025.1552815)
Supplement: Supplementary file 1 [file DataSheet1.zip › Python pakage/String.py]

import requests ## python -m pip install requests
from time import sleep
import time
import pandas as pd

try:
    ########### not for Django############
    import UsefulTools
    import ImageProcess
except Exception: 
    ########### for Django############
    from . import UsefulTools
    from . import ImageProcess


# https://string-db.org/help/api/

################################################################
## getPPI() For a given protein list, build the PPI using String database 
# Example usage:
# # Example usage:
# my_genes = ["YMR055C", "YFR028C", "YNL161W", "YOR373W", "YFL009W", 'LSM6', "YBR202W"]

# geneFilePath = r'..\Data0\MR_ANX_ADHD\IV_ADHD_ANX.xlsx'
# saveFilePath=r'..\Data0\MR_ANX_ADHD\testPPI.png'
# geneSheetName='SNP_Gene'
# geneColumn='GeneSymbol'

# inputsPara = {
#     'geneFilePath':geneFilePath,
#     'geneSheetName':geneSheetName,
#     'geneColumn':geneColumn,
#     'string_api_url': "https://string-db.org/api",
#     'method': 'network',
#     'saveFilePath': saveFilePath,
#     'show_query_node_labels': 1,
#     'output_format':"highres_image",
#     'hide_disconnected_nodes': 0,
#     'nWhite_nodes':0,
#     'center_node_labels':1,
#     'custom_label_font_size':12      
# }
# getPPI(my_genes,inputsPara)
################################################################
def getPPI(my_genes=[],inputs={}):
    #####################################
    # Default values for the inputs
    default_inputs = {
        'string_api_url': "https://string-db.org/api",
        'method': 'network',
        # 'saveFilePath': '../Data0/PPI_network.png',
        'DataDir':'../Data0',
        'show_query_node_labels': 1,
        'output_format':"highres_image",
        # 'output_format':"image",
        'hide_disconnected_nodes': 0,
        'nWhite_nodes':0,
        'center_node_labels':1,
        'custom_label_font_size':12,
        'geneFilePath':'',
        'geneSheetName':'',
        'geneColumn':''
        
    }
    default_inputs['saveFilePath']=default_inputs['DataDir']+'/PPI_network.png'

    # Update default inputs with user inputs
    for key, value in inputs.items():
        default_inputs[key] = value  
        
    if not UsefulTools.isemptyV(default_inputs['geneFilePath']):
        my_genes=UsefulTools.getSpecificColumnfromExcel(default_inputs['geneFilePath'], default_inputs['geneSheetName'], default_inputs['geneColumn'])
        my_genes=UsefulTools.dataframe2List(my_genes)
        default_inputs['saveFilePath']=UsefulTools.modifyFileName(default_inputs['geneFilePath'], '_PPI',newExtension='.png')
     
    print(my_genes)
    #deal with the case when my_genes is empty   
    if UsefulTools.isemptyV(my_genes):
        print('*********************')
        print(f'No input genes for PPI generation!')
        print('*********************')
        return ''
        
        
    # Construct URL
    request_url = f"{default_inputs ['string_api_url']}/{default_inputs['output_format']}/{default_inputs['method']}"

    
    # Construct identifiers string
    identifiers_str ="%0d".join(my_genes)
    # print(identifiers_str)
    
    # Set parameters
    params = {
        "identifiers": identifiers_str,  # Pass identifiers as a list
        "species": 4932,  # species NCBI identifier
        "add_white_nodes": default_inputs['nWhite_nodes'],  # add 15 white nodes to each protein
        "network_flavor": "evidence",  # show confidence links
        "caller_identity": "www.awesome_app.org", # your app name
        'hide_disconnected_nodes': default_inputs['hide_disconnected_nodes'],
        'center_node_labels':default_inputs['center_node_labels'],
        'custom_label_font_size':default_inputs['custom_label_font_size'],
        'show_query_node_labels': default_inputs['show_query_node_labels']
    }
    
    try:
        # Call STRING
        response = requests.post(request_url, data=params)
        try:
            response.raise_for_status()  # Raise an exception for bad status codes
            
        except requests.exceptions.HTTPError as err:
            # Handle HTTP errors here
            print(f"No PPI found!")
            return ''
        except requests.exceptions.RequestException as err:
            # Handle other request exceptions here
            print(f"Request exception occurred: {err}")
            return ''
    
        # Save the network to file
        if default_inputs['output_format']=='svg' or default_inputs['output_format']=='SVG':
            savePath = default_inputs['DataDir']+f'/PPI_{my_genes[0]}_{my_genes[-1]}_{len(my_genes)}.svg'      
        else:
            savePath = default_inputs['DataDir']+f'/PPI_{my_genes[0]}_{my_genes[-1]}_{len(my_genes)}.png'   
            
        print("Saving interaction network to %s" % savePath)
        with open(savePath, 'wb') as fh:
            fh.write(response.content)
            
        #cut the margin of the image
        ImSize=ImageProcess.get_image_size(savePath)
        
        ImW=ImSize[0]
        ImH=ImSize[1]
        margin2Remove=(ImW-ImH*1.5)/2
        left=margin2Remove
        right=ImW-margin2Remove
        top=0
        bottom=ImH
        
        if margin2Remove>0:
            ImageProcess.crop_image(savePath, left, top, right, bottom, savePath)
        
        #
        time.sleep(1)    
        print("Files saved successfully!")
        return savePath
    
    except Exception as e:
        # Handle any other exceptions that might occur
        print(f"An unexpected error occurred: {e}")
        

###################################################################
        
def getPPI1(my_genes=[]):
    string_api_url = "https://version-11-5.string-db.org/api"
    output_format = "highres_image"
    method = "network"
    
    # my_genes = ["YMR055C", "YFR028C",
    #             "YNL161W", "YOR373W",
    #             "YFL009W", "YBR202W"]
    
    ## Construct URL
    
    request_url = "/".join([string_api_url, output_format, method])
    
    ## For each gene call STRING
    
    for gene in my_genes:
    
        ##
        ## Set parameters
        ##
    
        params = {
    
            "identifiers" : gene, # your protein
            "species" : 4932, # species NCBI identifier 
            "add_white_nodes": 15, # add 15 white nodes to my protein 
            "network_flavor": "confidence", # show confidence links
            "caller_identity" : "www.awesome_app.org" # your app name
    
        }
    
    
        ##
        ## Call STRING
        ##
    
        response = requests.post(request_url, data=params)
    
        ##
        ## Save the network to file
        ##
    
        file_name = "%s_network.png" % gene
        print("Saving interaction network to %s" % file_name)
    
        with open(file_name, 'wb') as fh:
            fh.write(response.content)
    
        sleep(1)
    
####################################    
# getPPI0()


    
