# Supplementary material for: Gene-level connections between anxiety disorders, ADHD, and head and neck cancer: insights from a computational biology approach
Source: Front Psychiatry. 2025 Mar 20;16:1552815. doi: 10.3389/fpsyt.2025.1552815 (PMC11967369; doi:10.3389/fpsyt.2025.1552815)
Supplement: Supplementary file 1 [file DataSheet1.zip › Python pakage/tnetworkx.py]

'''
Created on Sat May 20 2023

@author: WF
'''

import re
import pandas as pd
import networkx as nx
import openai

def find_all_paths(node1_list, node2_list):
    '''
    Purpose:
        Return all possible paths in a directed graph created from two lists of nodes.
    Input:
        node1_list, node2_list: two lists of nodes.
        (Each point in node1_list is connected to the corresponding point in node2_list.)
    Output:
        all_paths: a list of all possible paths in the graph.
    '''
    
    # Create a directed graph and add nodes and edges.
    DG = nx.DiGraph()
    for i in range(len(node1_list)):
        DG.add_node(node1_list[i])
        DG.add_node(node2_list[i])
        DG.add_edge(node1_list[i], node2_list[i])
    nodes = DG.nodes()
    
    # Find all simple paths between sourse and target nodes
    all_paths = []
    for source in nodes:
        for target in nodes:
            paths = nx.all_simple_paths(DG, source, target)
            all_paths.extend(paths)
    return all_paths


def remove_subpaths(all_paths):
    '''
    Purpose:
        Remove subpaths from a list of paths.
    Input:
        all_paths: a list of paths.
    '''

    # Create a string by connecting all points in a path with '->', the string represents a path.
    temp = ['->'.join(i) for i in all_paths]
    
    # Remoce all subpaths    
    for i in range(len(temp)-1, 0, -1):
        for j in range(len(temp)):
            # If path i is a subpath of path j, then remove it from the list of all paths.
            if (i != j) and (temp[i] != temp[j]) and (temp[j].find(temp[i]) > -1):
                all_paths.remove(all_paths[i])
                temp.remove(temp[i])
                break


def openai_response(m):
    '''
    Purpose:
        Generate response using OpenAI API.
    Input:
        m: a message string.
    Output:
        return the text response from OpenAI or 'Error'.
    '''

    # Set OpenAI API key
    openai.api_key = "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"
    res = ''
    try:
        # Generate response using OpenAI Completion API
        res = openai.Completion.create(
            model = "text-davinci-003",
            prompt = m,
            temperature = 0.6,
            max_tokens = 2048,
            frequency_penalty = 0.0,
            presence_penalty = 0.0
        )
        return res['choices'][0]['text'].strip()
    except:
        return ''


def preprocess(df, f=''):
    '''
    Purpose:
        1. Extract Entity1 Name and Entity2 Name.
        2. Select a few references with PubYear closest to the current time.
        3. Create a column called polarity with 1: positive, -1: negative, 0 none.
        4. Append PMID/DOI to sentence.
        5. Save the data to a file.
    Input:
        df: a dataframe with columns: Relatin Name, Sentence, PMID, and DOI.
        f: a csv file to save the result.
    Output:
        ref: a dataframe with more information in new columns such as polarity and SPD.
    '''

    # 1. Extract Entity1 Name and Entity2 Name from the column 'Relation Name'
    pattern= r"\w+:\s+(.+)\s+--[+-][>|]\s+(.+)"
    df['Entity1 Name'] = df['Relation Name'].apply(lambda x: re.search(pattern, x).group(1))
    df['Entity2 Name'] = df['Relation Name'].apply(lambda x: re.search(pattern, x).group(2))
    
    # 2. Group by Relation Name, get the first 5 with PubYear closest to the current time
    ref = df.sort_values(by='PubYear', ascending=False).groupby('Relation Name').head(5)
    
    # 3. Create a new column called polarity: positive, negative, or none
    ref['polarity'] = ref['Relation Name'].apply(lambda x: 1 if '+' in x else (-1 if '|' in x else 0))
    
    # 4. Create a new column called SPD with sentence + PMID/DOI
    ref['SPD'] = ref['Sentence']
    # For non-null PMID, attach PMID to sentence
    ref.loc[~ref['PMID'].isnull(), 'SPD'] += ' [PMID: ' + ref.loc[~ref['PMID'].isnull(), 'PMID'].astype(int).astype(str) + '] '
    # For null PMID and non-null DOI, attach DOI to sentence
    ref.loc[ref['PMID'].isnull() & ~ref['DOI'].isnull(), 'SPD'] += ' [DOI: ' + ref.loc[ref['PMID'].isnull() & ~ref['DOI'].isnull(), 'DOI'].astype(str) + '] '

    # 5. Save the data to a csv file
    if f:
        ref.to_csv(f)

    return ref


def process(df):
    '''
    Purpose:
        1. Get all possible paths with length less than 4.
        2. Create a DataFrame to store start, target, and paths information  for each path.
        3. Retrieve polarity and the sentences for each path.
    Input:
        df: a DataFrame with a column 'Entity1 Name' and a column 'Entity2 Name'
    Output:
        all_paths: a DataFrame with start, target, paths, polarity, and sentences.
    '''
    
    # 1. Get all possible paths with length less than 4
    temp = df[['Entity1 Name', 'Entity2 Name']].drop_duplicates()
    all_paths = find_all_paths(list(temp['Entity1 Name']), list(temp['Entity2 Name']))
    all_paths = [path for path in all_paths if len(path) < 4]
    remove_subpaths(all_paths)
    
    # 2. Create a DataFrame to store start, target, and paths information  for each path 
    all_paths = pd.DataFrame({
        'start': [i[0] for i in all_paths],
        'target': [i[-1] for i in all_paths],
        'paths': all_paths
    })
    
    # 3. Retrieve polarity and the sentences for each path   
    for i in range(len(all_paths)):
        path = all_paths.loc[i, 'paths']
        total_sentence = ''
        for j in range(1, len(path)):
            relation = df.query(f"`Entity1 Name`=='{path[j-1]}' and `Entity2 Name`=='{path[j]}'")
            polarity = 1
            for k in relation['polarity']:
                polarity *= k
            for k in relation['SPD']:
                if type(k) == str:
                    total_sentence += k + ' '
        all_paths.loc[i, 'polarity'] = polarity
        all_paths.loc[i, 'length of sentences'] = len(total_sentence)
        all_paths.loc[i, 'sentences'] = total_sentence

    return all_paths


def summary_from_openai(all_paths, f='', summaryLength=60, debug=True):
    '''
    Purpose:
        Get response from OpenAI for each path  
    Input:
        all_paths: a DataFrame
        f: a csv file to save the result
        debug: show progress
    '''

    tot = len(all_paths)
    for i in range(tot):
        temp = f"""Please summarize the influence of {all_paths.loc[i, 'start']} on {all_paths.loc[i, 'target']} integrating the following sentences
        and keep the PMID/DOI in the summary in the format of [PMID] or [DOI] following each summary sentece, rather than put them at the end of the summary. 
        Limit the length of the summary text within {summaryLength} words."""
        if debug:
            print(f'{i+1}/{tot}: {(i+1)*100/tot:.0f}%')
            print(temp)
        response = openai_response(temp+all_paths.loc[i, 'sentences'])
        # If response from OpenAI is empty, then try again.
        if response == '':
            response = openai_response(temp+all_paths.loc[i, 'sentences'])
        all_paths.loc[i, 'Path Summary'] = response
    
    ### save to a file
    if f:
        all_paths.to_csv(f)
    

# #Load data from a Excel file
# df_ref = pd.read_excel('Example_Ref.xlsx')

# ref = preprocess(df_ref)

# all_paths = process(ref)

# ### Save the result to a csv file
# summary_from_openai(all_paths, 'r_all_paths.csv')
