# Supplementary material for: Gene-level connections between anxiety disorders, ADHD, and head and neck cancer: insights from a computational biology approach
Source: Front Psychiatry. 2025 Mar 20;16:1552815. doi: 10.3389/fpsyt.2025.1552815 (PMC11967369; doi:10.3389/fpsyt.2025.1552815)
Supplement: Supplementary file 1 [file DataSheet1.zip › Python pakage/verb vocabulary.xlsx]

## Sheet: positive
Accelerate	accelerate,accelerates,accelerating,accelerated
Accelerator	accelerator,accelerators,acceleratorring,acceleratorred	noun
Activate	activate,activates,activating,activated
activator	activator,activators,activatorring,activatorred	noun
Advance	advance,advances,advancing,advanced
Advocate	advocate,advocates,advocating,advocated
Amplifier	amplifier,amplifiers,amplifiering,amplifiered	noun
Amplify	amplify,amplifies,amplifying,amplified
Augment	augment,augments,augmenting,augmented
Augmenter	augmenter,augmenters,augmenterring,augmenterred	noun
Bolster	bolster,bolsters,bolstering,bolstered
Boost	boost,boosts,boosting,boosted
booster	booster,boosters,boosterring,boosterred	noun
Catalyst	catalyst,catalysts,catalysting,catalysted	noun
Catalyze	catalyze,catalyzes,catalyzing,catalyzed
contribute	contribute,contributes,contributing,contributed
contribution	contribution,contributions,contributioning,contributioned
Cultivate	cultivate,cultivates,cultivating,cultivated
duplication	duplication,duplications,duplicationing,duplicationed
elevate	elevate,elevates,elevating,elevated
elevator	elevator,elevators,elevatorring,elevatorred	noun
Enable	enable,enables,enabling,enabled
Encourage	encourage,encourages,encouraging,encouraged
Energize	energize,energizes,energizing,energized
Energizer	energizer,energizers,energizerring,energizerred	noun
Engage	engage,engages,engaging,engaged
Enhance	enhance,enhances,enhancing,enhanced
Enhancer	enhancer,enhancers,enhancerring,enhancerred	noun
Escalate	escalate,escalates,escalating,escalated
Expand	expand,expands,expanding,expanded
Expedite	expedite,expedites,expediting,expedited
Facilitate	facilitate,facilitates,facilitating,facilitated
Foster	foster,fosters,fostering,fostered
Grow	grow,grows,growing,grew,grown
Heighten	heighten,heightens,heightening,heightened
high	high,highs,highing,highed
higher	higher,highers,higherring,higherred
Ignite	ignite,ignites,igniting,ignited
improve	improve,improves,improving,improved
increase	increase,increases,increasing,increased
Initiate	initiate,initiates,initiating,initiated
Inspire	inspire,inspires,inspiring,inspired
lead	lead,leads,leading,led
more common	more common,mores common,moring common,mored common
Multiply	multiply,multiplies,multiplying,multiplied
mutate	mutate,mutates,mutating,mutated
mutation	mutation,mutations,mutationing,mutationed	noun
Nurture	nurture,nurtures,nurturing,nurtured
overexpress	overexpres,overexpress,overexpressing,overexpressed
over-express	over-expres,over-express,over-expressing,over-expressed
participates	participate,participates,participating,participated
phosphorylation	phosphorylation,phosphorylations,phosphorylationing,phosphorylationed
polymorphism	polymorphism,polymorphisms,polymorphisming,polymorphismed
predispose	predispose,predisposes,predisposing,predisposed
Promote	promote,promotes,promoting,promoted
promoter	promoter,promoters,promoterring,promoterred	noun
Propel	propel,propels,propelling,propelled
Raise	raise,raises,raising,raised
Reinforcer	reinforcer,reinforcers,reinforcerring,reinforcerred	noun
responsible	responsible,responsibles,responsibling,responsibled
resulting in	result in,results in,resulting in,resulted in
Spur	spur,spurs,spurring,spurred
Start	start,starts,starting,started
Stimulate	stimulate,stimulates,stimulating,stimulated
Stimulator	stimulator,stimulators,stimulatorring,stimulatorred	noun
Support	support,supports,supporting,supported
Supporter	supporter,supporters,supporterring,supporterred	noun
susceptibility	susceptibility,susceptibilities,susceptibilitying,susceptibilitied
Trigger	trigger,triggers,triggering,triggered
Uphold	uphold,upholds,upholding,upheld
upregulate	upregulate,upregulates,upregulating,upregulated
up-regulate	up-regulate,up-regulates,up-regulating,up-regulated
upregulation	upregulation,upregulations,upregulationing,upregulationed
up-regulation	up-regulation,up-regulations,up-regulationing,up-regulationed
Activation	activation,activations,activationing,activationed
agonist	agonist,agonists,agonisting,agonisted
causal	causal,causals,causalling,causalled
confer a risk	confer a risk,confers a risk,conferring a risk,conferred a risk
cause	cause,causes,causing,caused
hypermethylate	hypermethylate,hypermethylates,hypermethylating,hypermethylated
highly expressed	highly expressed,highlies expressed,highlying expressed,highlied expressed
confer vulnerability	confer vulnerability,confers vulnerability,conferring vulnerability,conferred vulnerability
over-represented	over-represent,over-represents,over-representing,over-represented

## Sheet: negative
Abate	abate,abates,abating,abated
Block	block,blocks,blocking,blocked
blocker	blocker,blockers,blockerring,blockerred	noun
Blue	blue,blues,bluing,blued
Cancel	cancel,cancels,cancelling,cancelled
Cease	cease,ceases,ceasing,ceased
Check	check,checks,checking,checked
Constrain	constrain,constrains,constraining,constrained
Constrictor	constrictor,constrictors,constrictorring,constrictorred	noun
Contract	contract,contracts,contracting,contracted
Crush	crush,crushes,crushing,crushed
Curb	curb,curbs,curbing,curbed
Curtail	curtail,curtails,curtailing,curtailed
Cut	cut,cuts,cutting
Dampen	dampen,dampens,dampening,dampened
Dampener	dampener,dampeners,dampenerring,dampenerred	noun
Damper	damper,dampers,damperring,damperred	noun
deactivate	deactivate,deactivates,deactivating,deactivated
decrease	decrease,decreases,decreasing,decreased
Deenergize	deenergize,deenergizes,deenergizing,deenergized
defect	defect,defects,defecting,defected
deficiency	deficiency,deficiencies,deficiencying,deficiencied
Deflate	deflate,deflates,deflating,deflated
Deject	deject,dejects,dejecting,dejected
delete	delete,deletes,deleting,deleted
deletion	deletion,deletions,deletioning,deletioned
Demoralize	demoralize,demoralizes,demoralizing,demoralized
Depreciate	depreciate,depreciates,depreciating,depreciated
depress	depress,depresses,depressing,depressed
Despair	despair,despairs,despairing,despaired
Deter	deter,deters,deterring,deterred
Diminish	diminish,diminishes,diminishing,diminished
Disable	disable,disables,disabling,disabled
Disconcert	disconcert,disconcerts,disconcerting,disconcerted
Disconnect	disconnect,disconnects,disconnecting,disconnected
Discourage	discourage,discourages,discouraging,discouraged
Dishearten	dishearten,disheartens,disheartening,disheartened
Dismay	dismay,dismays,dismaying,dismayed
Dispirit	dispirit,dispirits,dispiriting,dispirited
disrupte	disrupte,disruptes,disrupting,disrupted
disturb	disturb,disturbs,disturbing,disturbed
downregulate	downregulate,downregulates,downregulating,downregulated
down-regulate	down-regulate,down-regulates,down-regulating,down-regulated
downregulation	downregulation,downregulations,downregulationing,downregulationed
down-regulation	down-regulation,down-regulations,down-regulationing,down-regulationed
Dwindle	dwindle,dwindles,dwindling,dwindled
Gloom	gloom,glooms,glooming,gloomed
Halt	halt,halts,halting,halted
Hamper	hamper,hampers,hampering,hampered
Hinder	hinder,hinders,hindering,hindered
impair	impair,impairs,impairing,impaired
Impede	impede,impedes,impeding,impeded
Inactivate	inactivate,inactivates,inactivating,inactivated
Inhibit	inhibit,inhibits,inhibiting,inhibited
Inhibitor	inhibitor,inhibitors,inhibitorring,inhibitorred	noun
knockdown	knockdown,knockdowns,knockdowning,knockdowned
lack	lack,lacks,lacking,lacked
less common	les common,less common,lessing common,lessed common
Limit	limit,limits,limiting,limited
loss	los,loss,lossing,lossed
Lower	lower,lowers,lowering,lowered
Melancholy	melancholy,melancholies,melancholying,melancholied
Minimize	minimize,minimizes,minimizing,minimized
Mitigate	mitigate,mitigates,mitigating,mitigated
Muffle	muffle,muffles,muffling,muffled
Muffler	muffler,mufflers,mufflerring,mufflerred	noun
neuroprotection	neuroprotection,neuroprotections,neuroprotectioning,neuroprotectioned
Neutralize	neutralize,neutralizes,neutralizing,neutralized
Nullify	nullify,nullifies,nullifying,nullified
Obstruct	obstruct,obstructs,obstructing,obstructed
Oppress	oppress,oppresses,oppressing,oppressed
Overwhelm	overwhelm,overwhelms,overwhelming,overwhelmed
Power down	power down,powers down,powering down,powered down
preserve	preserve,preserves,preserving,preserved
Prevent	prevent,prevents,preventing,prevented
protect	protect,protects,protecting,protected
protect	protect,protects,protecting,protected
protect against	protect against,protects against,protecting against,protected against
protection	protection,protections,protectioning,protectioned
Quash	quash,quashes,quashing,quashed
Queller	queller,quellers,quellerring,quellerred	noun
Quench	quench,quenches,quenching,quenched
Reduce	reduce,reduces,reducing,reduced
Repress	repress,represses,repressing,repressed
Restrain	restrain,restrains,restraining,restrained
Restrainer	restrainer,restrainers,restrainerring,restrainerred	noun
Retard	retard,retards,retarding,retarded
Sadden	sadden,saddens,saddening,saddened
Scale down	scale down,scales down,scaling down,scaled down
Shrink	shrink,shrinks,shrinking,shrunk,shrunken
Shut down	shut down,shuts down,shutting down
Silencer	silencer,silencers,silencerring,silencerred	noun
Silencing	silence,silences,silencing,silenced
Slim down	slim down,slims down,sliming down,slimed down
Slow down	slow down,slows down,slowing down,slowed down
Smother	smother,smothers,smothering,smothered
Stifle	stifle,stifles,stifling,stifled
Stifler	stifler,stiflers,stiflerring,stiflerred	noun
Stop	stop,stops,stopping,stopped
Subdue	subdue,subdues,subduing,subdued
Subside	subside,subsides,subsiding,subsided
Suppress	suppress,suppresses,suppressing,suppressed
suppressor	suppressor,suppressors,suppressorring,suppressorred	noun
Suspend	suspend,suspends,suspending,suspended
Taper off	taper off,tapers off,tapering off,tapered off
Terminate	terminate,terminates,terminating,terminated
Thwart	thwart,thwarts,thwarting,thwarted
Turn off	turn off,turns off,turning off,turned off
Upset	upset,upsets,upsetting
Weigh down	weigh down,weighs down,weighing down,weighed down
inhibition	inhibition,inhibitions,inhibitioning,inhibitioned
knockout	knockout,knockouts,knockouting,knockouted
deplete	deplete,depletes,depleting,depleted
depletion	depletion,depletions,depletioning,depletioned
reverse	reverse,reverses,reversing,reversed
attenuate	attenuate,attenuates,attenuating,attenuated
treatment for	treatment for,treatments for,treatmenting for,treatmented for

## Sheet: unknown
abnormal	abnormal,abnormals,abnormalling,abnormalled
abnormality	abnormality,abnormalities,abnormalitying,abnormalitied
affected	affect,affects,affecting,affected
alter	alter,alters,altering,altered
alteration	alteration,alterations,alterationing,alterationed	noun
associate	associate,associates,associating,associated
association	association,associations,associationing,associationed
biomarker	biomarker,biomarkers,biomarkerring,biomarkerred	noun
candidate	candidate,candidates,candidating,candidated	noun
change	change,changes,changing,changed
correlate	correlate,correlates,correlating,correlated
correlation	correlation,correlations,correlationing,correlationed
different	different,differents,differenting,differented
differentially expressed	differentially expressed,differentiallies expressed,differentiallying expressed,differentiallied expressed
dysregulation	dysregulation,dysregulations,dysregulationing,dysregulationed	noun
factor	factor,factors,factoring,factored	noun
implicate	implicate,implicates,implicating,implicated
indicate	indicate,indicates,indicating,indicated
indication	indication,indications,indicationing,indicationed	noun
indicator	indicator,indicators,indicatorring,indicatorred	noun
influence	influence,influences,influencing,influenced
involve	involve,involves,involving,involved
link	link,links,linking,linked
malform	malform,malforms,malforming,malformed
marker	marker,markers,markerring,markerred	noun
modulate	modulate,modulates,modulating,modulated
modulator	modulator,modulators,modulatorring,modulatorred	noun
play	play,plays,playing,played
predictor	predictor,predictors,predictorring,predictorred	noun
regulate	regulate,regulates,regulating,regulated
regulator	regulator,regulators,regulatorring,regulatorred	noun
relate	relate,relates,relating,related
role	role,roles,roling,roled
target	target,targets,targeting,targeted	noun
variation	variation,variations,variationing,variationed	noun
vary	vary,varies,varying,varied
interaction	interaction,interactions,interactioning,interactioned
interact	interact,interacts,interacting,interacted
predict	predict,predicts,predicting,predicted
player	player,players,playering,playered
take part in	take part in,takes part in,taking part in,took part in,taken part in
dysregulate	dysregulate,dysregulates,dysregulating,dysregulated
misregulate	misregulate,misregulates,misregulating,misregulated
misregulation	misregulation,misregulations,misregulationing,misregulationed
show	show,shows,showing,showed,shown
present	present,presents,presenting,presented
significantly	significantly,significantlies,significantlying,significantlied
exhibite	exhibite,exhibites,exhibiting,exhibited
identify	identify,identifies,identifying,identified
find	find,finds,finding,found

## Sheet: Special_Positive
aberrations in	aberration in,aberrations in,aberrationing in,aberrationed in
causative factor for	causative factor for,causatives factor for,causativing factor for,causatived factor for
contribute to	contribute to,contributes to,contributing to,contributed to
contribution of	contribution of,contributions of,contributioning of,contributioned of
contributor to	contributor to,contributors to,contributorring to,contributorred to
hazard for	hazard for,hazards for,hazarding for,hazarded for
hypermethylation of	hypermethylation of,hypermethylations of,hypermethylationing of,hypermethylationed of
methylation in	methylation in,methylations in,methylationing in,methylationed in
mutation in	mutation in,mutations in,mutationing in,mutationed in
mutation located in	mutation located in,mutations located in,mutationing located in,mutationed located in
overexpression of	overexpression of,overexpressions of,overexpressioning of,overexpressioned of
responsible for	responsible for,responsibles for,responsibling for,responsibled for
risk factor for	risk factor for,risks factor for,risking factor for,risked factor for
risk for	risk for,risks for,risking for,risked for
SNP of	snp of,snps of,snping of,snped of
susceptibility gene for	susceptibility gene for,susceptibilities gene for,susceptibilitying gene for,susceptibilitied gene for
susceptibility of	susceptibility of,susceptibilities of,susceptibilitying of,susceptibilitied of
susceptibility to	susceptibility to,susceptibilities to,susceptibilitying to,susceptibilitied to
upregulated expression of	upregulate expression of,upregulates expression of,upregulating expression of,upregulated expression of
variant in	variant in,variants in,varianting in,varianted in
variant transcripts of	variant transcripts of,variants transcripts of,varianting transcripts of,varianted transcripts of
variation in	variation in,variations in,variationing in,variationed in
by up-regulating	by up-regulating,bies up-regulating,bying up-regulating,bied up-regulating
by upregulating	by upregulating,bies upregulating,bying upregulating,bied upregulating
by activating	by activating,bies activating,bying activating,bied activating
by promoting	by promoting,bies promoting,bying promoting,bied promoting
be positively	be positively,am positively,are positively,is positively,being positively,was positively,were positively,been positively,am not positively,aren't positively,isn't positively,wasn't positively,weren't positively
risk gene	risk gene,risks gene,risking gene,risked gene
critical gene	critical gene,criticals gene,criticalling gene,criticalled gene
risk of	risk of,risks of,risking of,risked of
risk genes	risk genes,risks genes,risking genes,risked genes
critical genes	critical genes,criticals genes,criticalling genes,criticalled genes
central gene	central gene,centrals gene,centralling gene,centralled gene
central genes	central genes,centrals genes,centralling genes,centralled genes
shared genes	share genes,shares genes,sharing genes,shared genes
shared gene	share gene,shares gene,sharing gene,shared gene

## Sheet: Special_Negative
be protective	be protective,am protective,are protective,is protective,being protective,was protective,were protective,been protective,am not protective,aren't protective,isn't protective,wasn't protective,weren't protective
protective against	protective against,protectives against,protectiving against,protectived against
be against	be against,am against,are against,is against,being against,was against,were against,been against,am not against,aren't against,isn't against,wasn't against,weren't against
be prescribed	be prescribed,am prescribed,are prescribed,is prescribed,being prescribed,was prescribed,were prescribed,been prescribed,am not prescribed,aren't prescribed,isn't prescribed,wasn't prescribed,weren't prescribed
inhibition of	inhibition of,inhibitions of,inhibitioning of,inhibitioned of
by down-regulating	by down-regulating,bies down-regulating,bying down-regulating,bied down-regulating
by downregulating	by downregulating,bies downregulating,bying downregulating,bied downregulating
by deactivating	by deactivating,bies deactivating,bying deactivating,bied deactivating
by inhibiting	by inhibiting,bies inhibiting,bying inhibiting,bied inhibiting
by reducing	by reducing,bies reducing,bying reducing,bied reducing
by reversing	by reversing,bies reversing,bying reversing,bied reversing
protective effect of	protective effect of,protectives effect of,protectiving effect of,protectived effect of

## Sheet: Special_unknown
crucial for	crucial for,crucials for,crucialing for,crucialed for
be involved	be involved,am involved,are involved,is involved,being involved,was involved,were involved,been involved,am not involved,aren't involved,isn't involved,wasn't involved,weren't involved
methylation of	methylation of,methylations of,methylationing of,methylationed of
nucleotide substitution in	nucleotide substitution in,nucleotides substitution in,nucleotiding substitution in,nucleotided substitution in
nucleotide substitutions in	nucleotide substitutions in,nucleotides substitutions in,nucleotiding substitutions in,nucleotided substitutions in
polymorphism of	polymorphism of,polymorphisms of,polymorphisming of,polymorphismed of
role of	role of,roles of,roling of,roled of
affected by	affect by,affects by,affecting by,affected by
involved in	involve in,involves in,involving in,involved in
be associated	be associated,am associated,are associated,is associated,being associated,was associated,were associated,been associated,am not associated,aren't associated,isn't associated,wasn't associated,weren't associated
be related	be related,am related,are related,is related,being related,was related,were related,been related,am not related,aren't related,isn't related,wasn't related,weren't related
be linked	be linked,am linked,are linked,is linked,being linked,was linked,were linked,been linked,am not linked,aren't linked,isn't linked,wasn't linked,weren't linked
be implicated	be implicated,am implicated,are implicated,is implicated,being implicated,was implicated,were implicated,been implicated,am not implicated,aren't implicated,isn't implicated,wasn't implicated,weren't implicated
linked to	link to,links to,linking to,linked to
related to	relate to,relates to,relating to,related to
associated with	associate with,associates with,associating with,associated with
be shown	be shown,am shown,are shown,is shown,being shown,was shown,were shown,been shown,am not shown,aren't shown,isn't shown,wasn't shown,weren't shown
target for	target for,targets for,targeting for,targeted for
connected to	connect to,connects to,connecting to,connected to
be connected	be connected,am connected,are connected,is connected,being connected,was connected,were connected,been connected,am not connected,aren't connected,isn't connected,wasn't connected,weren't connected
by targeting	by targeting,bies targeting,bying targeting,bied targeting
by regulating	by regulating,bies regulating,bying regulating,bied regulating
by mediating	by mediating,bies mediating,bying mediating,bied mediating
correlated with	correlate with,correlates with,correlating with,correlated with
by modulating	by modulating,bies modulating,bying modulating,bied modulating
be identified	be identified,am identified,are identified,is identified,being identified,was identified,were identified,been identified,am not identified,aren't identified,isn't identified,wasn't identified,weren't identified
be relevant to	be relevant to,am relevant to,are relevant to,is relevant to,being relevant to,was relevant to,were relevant to,been relevant to,am not relevant to,aren't relevant to,isn't relevant to,wasn't relevant to,weren't relevant to
be a potential mediator	be a potential mediator,am a potential mediator,are a potential mediator,is a potential mediator,being a potential mediator,was a potential mediator,were a potential mediator,been a potential mediator,am not a potential mediator,aren't a potential mediator,isn't a potential mediator,wasn't a potential mediator,weren't a potential mediator
involvement in	involvement in,involvements in,involvementing in,involvemented in
be found	be found,am found,are found,is found,being found,was found,were found,been found,am not found,aren't found,isn't found,wasn't found,weren't found
be shared	be shared,am shared,are shared,is shared,being shared,was shared,were shared,been shared,am not shared,aren't shared,isn't shared,wasn't shared,weren't shared
relevant to	relevant to,relevants to,relevanting to,relevanted to
be relevant	be relevant,am relevant,are relevant,is relevant,being relevant,was relevant,were relevant,been relevant,am not relevant,aren't relevant,isn't relevant,wasn't relevant,weren't relevant
be suitable for	be suitable for,am suitable for,are suitable for,is suitable for,being suitable for,was suitable for,were suitable for,been suitable for,am not suitable for,aren't suitable for,isn't suitable for,wasn't suitable for,weren't suitable for
suitable for	suitable for,suitables for,suitabling for,suitabled for

## Sheet: Other
adversely affected	adversely adversely,adversely adverselies,adversely adverselying,adversely adverselied

## Sheet: NoPolarity
abnormal	abnormal,abnormals,abnormalling,abnormalled
abnormality	abnormality,abnormalities,abnormalitying,abnormalitied
affect	affect,affects,affecting,affected
affected by	affect by,affects by,affecting by,affected by
alter	alter,alters,altering,altered
associate	associate,associates,associating,associated
associated with	associate with,associates with,associating with,associated with
be a potential mediator	be a potential mediator,am a potential mediator,are a potential mediator,is a potential mediator,being a potential mediator,was a potential mediator,were a potential mediator,been a potential mediator,am not a potential mediator,aren't a potential mediator,isn't a potential mediator,wasn't a potential mediator,weren't a potential mediator
be associated	be associated,am associated,are associated,is associated,being associated,was associated,were associated,been associated,am not associated,aren't associated,isn't associated,wasn't associated,weren't associated
be connected	be connected,am connected,are connected,is connected,being connected,was connected,were connected,been connected,am not connected,aren't connected,isn't connected,wasn't connected,weren't connected
be found	be found,am found,are found,is found,being found,was found,were found,been found,am not found,aren't found,isn't found,wasn't found,weren't found
be identified	be identified,am identified,are identified,is identified,being identified,was identified,were identified,been identified,am not identified,aren't identified,isn't identified,wasn't identified,weren't identified
be implicated	be implicated,am implicated,are implicated,is implicated,being implicated,was implicated,were implicated,been implicated,am not implicated,aren't implicated,isn't implicated,wasn't implicated,weren't implicated
be involved	be involved,am involved,are involved,is involved,being involved,was involved,were involved,been involved,am not involved,aren't involved,isn't involved,wasn't involved,weren't involved
be involved	be involved,am involved,are involved,is involved,being involved,was involved,were involved,been involved,am not involved,aren't involved,isn't involved,wasn't involved,weren't involved
be linked	be linked,am linked,are linked,is linked,being linked,was linked,were linked,been linked,am not linked,aren't linked,isn't linked,wasn't linked,weren't linked
be related	be related,am related,are related,is related,being related,was related,were related,been related,am not related,aren't related,isn't related,wasn't related,weren't related
be relevant	be relevant,am relevant,are relevant,is relevant,being relevant,was relevant,were relevant,been relevant,am not relevant,aren't relevant,isn't relevant,wasn't relevant,weren't relevant
be relevant to	be relevant to,am relevant to,are relevant to,is relevant to,being relevant to,was relevant to,were relevant to,been relevant to,am not relevant to,aren't relevant to,isn't relevant to,wasn't relevant to,weren't relevant to
be shared	be shared,am shared,are shared,is shared,being shared,was shared,were shared,been shared,am not shared,aren't shared,isn't shared,wasn't shared,weren't shared
be shown	be shown,am shown,are shown,is shown,being shown,was shown,were shown,been shown,am not shown,aren't shown,isn't shown,wasn't shown,weren't shown
be suitable for	be suitable for,am suitable for,are suitable for,is suitable for,being suitable for,was suitable for,were suitable for,been suitable for,am not suitable for,aren't suitable for,isn't suitable for,wasn't suitable for,weren't suitable for
biomarker	biomarker,biomarkers,biomarkerring,biomarkerred
by mediating	by mediating,bies mediating,bying mediating,bied mediating
by modulating	by modulating,bies modulating,bying modulating,bied modulating
by regulating	by regulating,bies regulating,bying regulating,bied regulating
by targeting	by targeting,bies targeting,bying targeting,bied targeting
candidate	candidate,candidates,candidating,candidated
change	change,changes,changing,changed
connected to	connect to,connects to,connecting to,connected to
correlate	correlate,correlates,correlating,correlated
correlated with	correlate with,correlates with,correlating with,correlated with
correlation	correlation,correlations,correlationing,correlationed
crucial for	crucial for,crucials for,crucialing for,crucialed for
different	different,differents,differenting,differented
dysregulate	dysregulate,dysregulates,dysregulating,dysregulated
exhibite	exhibite,exhibites,exhibiting,exhibited
factor	factor,factors,factoring,factored
find	find,finds,finding,found
identify	identify,identifies,identifying,identified
implicate	implicate,implicates,implicating,implicated
indicate	indicate,indicates,indicating,indicated
indication	indication,indications,indicationing,indicationed
indicator	indicator,indicators,indicatorring,indicatorred
influence	influence,influences,influencing,influenced
interact	interact,interacts,interacting,interacted
interaction	interaction,interactions,interactioning,interactioned
involve	involve,involves,involving,involved
involved in	involve in,involves in,involving in,involved in
involvement in	involvement in,involvements in,involvementing in,involvemented in
link	link,links,linking,linked
linked to	link to,links to,linking to,linked to
marker	marker,markers,markerring,markerred
misregulate	misregulate,misregulates,misregulating,misregulated
misregulation	misregulation,misregulations,misregulationing,misregulationed
modulate	modulate,modulates,modulating,modulated
nucleotide substitution in	nucleotide substitution in,nucleotides substitution in,nucleotiding substitution in,nucleotided substitution in
nucleotide substitutions in	nucleotide substitutions in,nucleotides substitutions in,nucleotiding substitutions in,nucleotided substitutions in
play	play,plays,playing,played
player	player,players,playering,playered
polymorphism of	polymorphism of,polymorphisms of,polymorphisming of,polymorphismed of
predict	predict,predicts,predicting,predicted
predict	predict,predicts,predicting,predicted
predictor	predictor,predictors,predictorring,predictorred
present	present,presents,presenting,presented
regulate	regulate,regulates,regulating,regulated
regulator	regulator,regulators,regulatorring,regulatorred
relate	relate,relates,relating,related
related to	relate to,relates to,relating to,related to
relevant to	relevant to,relevants to,relevanting to,relevanted to
role	role,roles,roling,roled
role of	role of,roles of,roling of,roled of
show	show,shows,showing,showed,shown
significantly	significantly,significantlies,significantlying,significantlied
suitable for	suitable for,suitables for,suitabling for,suitabled for
take part in	take part in,takes part in,taking part in,took part in,taken part in
target	target,targets,targeting,targeted
target for	target for,targets for,targeting for,targeted for
association	association,associations,associationing,associationed

## Sheet: KeyWords
accelerate	positive	FALSE
accelerates	positive	FALSE
accelerating	positive	FALSE
accelerated	positive	TRUE
accelerator	positive	FALSE
accelerators	positive	FALSE
acceleratorring	positive	FALSE
acceleratorred	positive	TRUE
activate	positive	FALSE
activates	positive	FALSE
activating	positive	FALSE
activated	positive	TRUE
activator	positive	FALSE
activators	positive	FALSE
activatorring	positive	FALSE
activatorred	positive	TRUE
advance	positive	FALSE
advances	positive	FALSE
advancing	positive	FALSE
advanced	positive	TRUE
advocate	positive	FALSE
advocates	positive	FALSE
advocating	positive	FALSE
advocated	positive	TRUE
amplifier	positive	FALSE
amplifiers	positive	FALSE
amplifiering	positive	FALSE
amplifiered	positive	TRUE
amplify	positive	FALSE
amplifies	positive	FALSE
amplifying	positive	FALSE
amplified	positive	TRUE
augment	positive	FALSE
augments	positive	FALSE
augmenting	positive	FALSE
augmented	positive	TRUE
augmenter	positive	FALSE
augmenters	positive	FALSE
augmenterring	positive	FALSE
augmenterred	positive	TRUE
bolster	positive	FALSE
bolsters	positive	FALSE
bolstering	positive	FALSE
bolstered	positive	TRUE
boost	positive	FALSE
boosts	positive	FALSE
boosting	positive	FALSE
boosted	positive	TRUE
booster	positive	FALSE
boosters	positive	FALSE
boosterring	positive	FALSE
boosterred	positive	TRUE
catalyst	positive	FALSE
catalysts	positive	FALSE
catalysting	positive	FALSE
catalysted	positive	TRUE
catalyze	positive	FALSE
catalyzes	positive	FALSE
catalyzing	positive	FALSE
catalyzed	positive	TRUE
contribute	positive	FALSE
contributes	positive	FALSE
contributing	positive	FALSE
contributed	positive	TRUE
contribution	positive	FALSE
contributions	positive	FALSE
contributioning	positive	FALSE
contributioned	positive	TRUE
cultivate	positive	FALSE
cultivates	positive	FALSE
cultivating	positive	FALSE
cultivated	positive	TRUE
duplication	positive	FALSE
duplications	positive	FALSE
duplicationing	positive	FALSE
duplicationed	positive	TRUE
elevate	positive	FALSE
elevates	positive	FALSE
elevating	positive	FALSE
elevated	positive	TRUE
elevator	positive	FALSE
elevators	positive	FALSE
elevatorring	positive	FALSE
elevatorred	positive	TRUE
enable	positive	FALSE
enables	positive	FALSE
enabling	positive	FALSE
enabled	positive	TRUE
encourage	positive	FALSE
encourages	positive	FALSE
encouraging	positive	FALSE
encouraged	positive	TRUE
energize	positive	FALSE
energizes	positive	FALSE
energizing	positive	FALSE
energized	positive	TRUE
energizer	positive	FALSE
energizers	positive	FALSE
energizerring	positive	FALSE
energizerred	positive	TRUE
engage	positive	FALSE
engages	positive	FALSE
engaging	positive	FALSE
engaged	positive	TRUE
enhance	positive	FALSE
enhances	positive	FALSE
enhancing	positive	FALSE
enhanced	positive	TRUE
enhancer	positive	FALSE
enhancers	positive	FALSE
enhancerring	positive	FALSE
enhancerred	positive	TRUE
escalate	positive	FALSE
escalates	positive	FALSE
escalating	positive	FALSE
escalated	positive	TRUE
expand	positive	FALSE
expands	positive	FALSE
expanding	positive	FALSE
expanded	positive	TRUE
expedite	positive	FALSE
expedites	positive	FALSE
expediting	positive	FALSE
expedited	positive	TRUE
facilitate	positive	FALSE
facilitates	positive	FALSE
facilitating	positive	FALSE
facilitated	positive	TRUE
foster	positive	FALSE
fosters	positive	FALSE
fostering	positive	FALSE
fostered	positive	TRUE
grow	positive	FALSE
grows	positive	FALSE
growing	positive	FALSE
grew	positive	TRUE
grown	positive	TRUE
heighten	positive	FALSE
heightens	positive	FALSE
heightening	positive	FALSE
heightened	positive	TRUE
high	positive	FALSE
highs	positive	FALSE
highing	positive	FALSE
highed	positive	TRUE
higher	positive	FALSE
highers	positive	FALSE
higherring	positive	FALSE
higherred	positive	TRUE
ignite	positive	FALSE
ignites	positive	FALSE
igniting	positive	FALSE
ignited	positive	TRUE
improve	positive	FALSE
improves	positive	FALSE
improving	positive	FALSE
improved	positive	TRUE
increase	positive	FALSE
increases	positive	FALSE
increasing	positive	FALSE
increased	positive	TRUE
initiate	positive	FALSE
initiates	positive	FALSE
initiating	positive	FALSE
initiated	positive	TRUE
inspire	positive	FALSE
inspires	positive	FALSE
inspiring	positive	FALSE
inspired	positive	TRUE
lead	positive	FALSE
leads	positive	FALSE
leading	positive	FALSE
led	positive	TRUE
more common	positive	FALSE
mores common	positive	FALSE
moring common	positive	FALSE
mored common	positive	TRUE
multiply	positive	FALSE
multiplies	positive	FALSE
multiplying	positive	FALSE
multiplied	positive	TRUE
mutate	positive	FALSE
mutates	positive	FALSE
mutating	positive	FALSE
mutated	positive	TRUE
mutation	positive	FALSE
mutations	positive	FALSE
mutationing	positive	FALSE
mutationed	positive	TRUE
nurture	positive	FALSE
nurtures	positive	FALSE
nurturing	positive	FALSE
nurtured	positive	TRUE
overexpres	positive	FALSE
overexpress	positive	FALSE
overexpressing	positive	FALSE
overexpressed	positive	TRUE
over expres	positive	FALSE
over express	positive	FALSE
over expressing	positive	FALSE
over expressed	positive	TRUE
participate	positive	FALSE
participates	positive	FALSE
participating	positive	FALSE
participated	positive	TRUE
phosphorylation	positive	FALSE
phosphorylations	positive	FALSE
phosphorylationing	positive	FALSE
phosphorylationed	positive	TRUE
polymorphism	positive	FALSE
polymorphisms	positive	FALSE
polymorphisming	positive	FALSE
polymorphismed	positive	TRUE
predispose	positive	FALSE
predisposes	positive	FALSE
predisposing	positive	FALSE
predisposed	positive	TRUE
promote	positive	FALSE
promotes	positive	FALSE
promoting	positive	FALSE
promoted	positive	TRUE
promoter	positive	FALSE
promoters	positive	FALSE
promoterring	positive	FALSE
promoterred	positive	TRUE
propel	positive	FALSE
propels	positive	FALSE
propelling	positive	FALSE
propelled	positive	TRUE
raise	positive	FALSE
raises	positive	FALSE
raising	positive	FALSE
raised	positive	TRUE
reinforcer	positive	FALSE
reinforcers	positive	FALSE
reinforcerring	positive	FALSE
reinforcerred	positive	TRUE
responsible	positive	FALSE
responsibles	positive	FALSE
responsibling	positive	FALSE
responsibled	positive	TRUE
result in	positive	FALSE
results in	positive	FALSE
resulting in	positive	FALSE
resulted in	positive	TRUE
spur	positive	FALSE
spurs	positive	FALSE
spurring	positive	FALSE
spurred	positive	TRUE
start	positive	FALSE
starts	positive	FALSE
starting	positive	FALSE
started	positive	TRUE
stimulate	positive	FALSE
stimulates	positive	FALSE
stimulating	positive	FALSE
stimulated	positive	TRUE
stimulator	positive	FALSE
stimulators	positive	FALSE
stimulatorring	positive	FALSE
stimulatorred	positive	TRUE
support	positive	FALSE
supports	positive	FALSE
supporting	positive	FALSE
supported	positive	TRUE
supporter	positive	FALSE
supporters	positive	FALSE
supporterring	positive	FALSE
supporterred	positive	TRUE
susceptibility	positive	FALSE
susceptibilities	positive	FALSE
susceptibilitying	positive	FALSE
susceptibilitied	positive	TRUE
trigger	positive	FALSE
triggers	positive	FALSE
triggering	positive	FALSE
triggered	positive	TRUE
uphold	positive	FALSE
upholds	positive	FALSE
upholding	positive	FALSE
upheld	positive	TRUE
upregulate	positive	FALSE
upregulates	positive	FALSE
upregulating	positive	FALSE
upregulated	positive	TRUE
up regulate	positive	FALSE
up regulates	positive	FALSE
up regulating	positive	FALSE
up regulated	positive	TRUE
upregulation	positive	FALSE
upregulations	positive	FALSE
upregulationing	positive	FALSE
upregulationed	positive	TRUE
up regulation	positive	FALSE
up regulations	positive	FALSE
up regulationing	positive	FALSE
up regulationed	positive	TRUE
activation	positive	FALSE
activations	positive	FALSE
activationing	positive	FALSE
activationed	positive	TRUE
agonist	positive	FALSE
agonists	positive	FALSE
agonisting	positive	FALSE
agonisted	positive	TRUE
causal	positive	FALSE
causals	positive	FALSE
causalling	positive	FALSE
causalled	positive	TRUE
confer a risk	positive	FALSE
confers a risk	positive	FALSE
conferring a risk	positive	FALSE
conferred a risk	positive	TRUE
cause	positive	FALSE
causes	positive	FALSE
causing	positive	FALSE
caused	positive	TRUE
hypermethylate	positive	FALSE
hypermethylates	positive	FALSE
hypermethylating	positive	FALSE
hypermethylated	positive	TRUE
highly expressed	positive	FALSE
highlies expressed	positive	FALSE
highlying expressed	positive	FALSE
highlied expressed	positive	TRUE
confer vulnerability	positive	FALSE
confers vulnerability	positive	FALSE
conferring vulnerability	positive	FALSE
conferred vulnerability	positive	TRUE
over represent	positive	FALSE
over represents	positive	FALSE
over representing	positive	FALSE
over represented	positive	TRUE
abate	negative	FALSE
abates	negative	FALSE
abating	negative	FALSE
abated	negative	TRUE
block	negative	FALSE
blocks	negative	FALSE
blocking	negative	FALSE
blocked	negative	TRUE
blocker	negative	FALSE
blockers	negative	FALSE
blockerring	negative	FALSE
blockerred	negative	TRUE
blue	negative	FALSE
blues	negative	FALSE
bluing	negative	FALSE
blued	negative	TRUE
cancel	negative	FALSE
cancels	negative	FALSE
cancelling	negative	FALSE
cancelled	negative	TRUE
cease	negative	FALSE
ceases	negative	FALSE
ceasing	negative	FALSE
ceased	negative	TRUE
check	negative	FALSE
checks	negative	FALSE
checking	negative	FALSE
checked	negative	TRUE
constrain	negative	FALSE
constrains	negative	FALSE
constraining	negative	FALSE
constrained	negative	TRUE
constrictor	negative	FALSE
constrictors	negative	FALSE
constrictorring	negative	FALSE
constrictorred	negative	TRUE
contract	negative	FALSE
contracts	negative	FALSE
contracting	negative	FALSE
contracted	negative	TRUE
crush	negative	FALSE
crushes	negative	FALSE
crushing	negative	FALSE
crushed	negative	TRUE
curb	negative	FALSE
curbs	negative	FALSE
curbing	negative	FALSE
curbed	negative	TRUE
curtail	negative	FALSE
curtails	negative	FALSE
curtailing	negative	FALSE
curtailed	negative	TRUE
cut	negative	FALSE
cuts	negative	FALSE
cutting	negative	FALSE
dampen	negative	FALSE
dampens	negative	FALSE
dampening	negative	FALSE
dampened	negative	TRUE
dampener	negative	FALSE
dampeners	negative	FALSE
dampenerring	negative	FALSE
dampenerred	negative	TRUE
damper	negative	FALSE
dampers	negative	FALSE
damperring	negative	FALSE
damperred	negative	TRUE
deactivate	negative	FALSE
deactivates	negative	FALSE
deactivating	negative	FALSE
deactivated	negative	TRUE
decrease	negative	FALSE
decreases	negative	FALSE
decreasing	negative	FALSE
decreased	negative	TRUE
deenergize	negative	FALSE
deenergizes	negative	FALSE
deenergizing	negative	FALSE
deenergized	negative	TRUE
defect	negative	FALSE
defects	negative	FALSE
defecting	negative	FALSE
defected	negative	TRUE
deficiency	negative	FALSE
deficiencies	negative	FALSE
deficiencying	negative	FALSE
deficiencied	negative	TRUE
deflate	negative	FALSE
deflates	negative	FALSE
deflating	negative	FALSE
deflated	negative	TRUE
deject	negative	FALSE
dejects	negative	FALSE
dejecting	negative	FALSE
dejected	negative	TRUE
delete	negative	FALSE
deletes	negative	FALSE
deleting	negative	FALSE
deleted	negative	TRUE
deletion	negative	FALSE
deletions	negative	FALSE
deletioning	negative	FALSE
deletioned	negative	TRUE
demoralize	negative	FALSE
demoralizes	negative	FALSE
demoralizing	negative	FALSE
demoralized	negative	TRUE
depreciate	negative	FALSE
depreciates	negative	FALSE
depreciating	negative	FALSE
depreciated	negative	TRUE
depress	negative	FALSE
depresses	negative	FALSE
depressing	negative	FALSE
depressed	negative	TRUE
despair	negative	FALSE
despairs	negative	FALSE
despairing	negative	FALSE
despaired	negative	TRUE
deter	negative	FALSE
deters	negative	FALSE
deterring	negative	FALSE
deterred	negative	TRUE
diminish	negative	FALSE
diminishes	negative	FALSE
diminishing	negative	FALSE
diminished	negative	TRUE
disable	negative	FALSE
disables	negative	FALSE
disabling	negative	FALSE
disabled	negative	TRUE
disconcert	negative	FALSE
disconcerts	negative	FALSE
disconcerting	negative	FALSE
disconcerted	negative	TRUE
disconnect	negative	FALSE
disconnects	negative	FALSE
disconnecting	negative	FALSE
disconnected	negative	TRUE
discourage	negative	FALSE
discourages	negative	FALSE
discouraging	negative	FALSE
discouraged	negative	TRUE
dishearten	negative	FALSE
disheartens	negative	FALSE
disheartening	negative	FALSE
disheartened	negative	TRUE
dismay	negative	FALSE
dismays	negative	FALSE
dismaying	negative	FALSE
dismayed	negative	TRUE
dispirit	negative	FALSE
dispirits	negative	FALSE
dispiriting	negative	FALSE
dispirited	negative	TRUE
disrupte	negative	FALSE
disruptes	negative	FALSE
disrupting	negative	FALSE
disrupted	negative	TRUE
disturb	negative	FALSE
disturbs	negative	FALSE
disturbing	negative	FALSE
disturbed	negative	TRUE
downregulate	negative	FALSE
downregulates	negative	FALSE
downregulating	negative	FALSE
downregulated	negative	TRUE
down regulate	negative	FALSE
down regulates	negative	FALSE
down regulating	negative	FALSE
down regulated	negative	TRUE
downregulation	negative	FALSE
downregulations	negative	FALSE
downregulationing	negative	FALSE
downregulationed	negative	TRUE
down regulation	negative	FALSE
down regulations	negative	FALSE
down regulationing	negative	FALSE
down regulationed	negative	TRUE
dwindle	negative	FALSE
dwindles	negative	FALSE
dwindling	negative	FALSE
dwindled	negative	TRUE
gloom	negative	FALSE
glooms	negative	FALSE
glooming	negative	FALSE
gloomed	negative	TRUE
halt	negative	FALSE
halts	negative	FALSE
halting	negative	FALSE
halted	negative	TRUE
hamper	negative	FALSE
hampers	negative	FALSE
hampering	negative	FALSE
hampered	negative	TRUE
hinder	negative	FALSE
hinders	negative	FALSE
hindering	negative	FALSE
hindered	negative	TRUE
impair	negative	FALSE
impairs	negative	FALSE
impairing	negative	FALSE
impaired	negative	TRUE
impede	negative	FALSE
impedes	negative	FALSE
impeding	negative	FALSE
impeded	negative	TRUE
inactivate	negative	FALSE
inactivates	negative	FALSE
inactivating	negative	FALSE
inactivated	negative	TRUE
inhibit	negative	FALSE
inhibits	negative	FALSE
inhibiting	negative	FALSE
inhibited	negative	TRUE
inhibitor	negative	FALSE
inhibitors	negative	FALSE
inhibitorring	negative	FALSE
inhibitorred	negative	TRUE
knockdown	negative	FALSE
knockdowns	negative	FALSE
knockdowning	negative	FALSE
knockdowned	negative	TRUE
lack	negative	FALSE
lacks	negative	FALSE
lacking	negative	FALSE
lacked	negative	TRUE
les common	negative	FALSE
less common	negative	FALSE
lessing common	negative	FALSE
lessed common	negative	TRUE
limit	negative	FALSE
limits	negative	FALSE
limiting	negative	FALSE
limited	negative	TRUE
los	negative	FALSE
loss	negative	FALSE
lossing	negative	FALSE
lossed	negative	TRUE
lower	negative	FALSE
lowers	negative	FALSE
lowering	negative	FALSE
lowered	negative	TRUE
melancholy	negative	FALSE
melancholies	negative	FALSE
melancholying	negative	FALSE
melancholied	negative	TRUE
minimize	negative	FALSE
minimizes	negative	FALSE
minimizing	negative	FALSE
minimized	negative	TRUE
mitigate	negative	FALSE
mitigates	negative	FALSE
mitigating	negative	FALSE
mitigated	negative	TRUE
muffle	negative	FALSE
muffles	negative	FALSE
muffling	negative	FALSE
muffled	negative	TRUE
muffler	negative	FALSE
mufflers	negative	FALSE
mufflerring	negative	FALSE
mufflerred	negative	TRUE
neuroprotection	negative	FALSE
neuroprotections	negative	FALSE
neuroprotectioning	negative	FALSE
neuroprotectioned	negative	TRUE
neutralize	negative	FALSE
neutralizes	negative	FALSE
neutralizing	negative	FALSE
neutralized	negative	TRUE
nullify	negative	FALSE
nullifies	negative	FALSE
nullifying	negative	FALSE
nullified	negative	TRUE
obstruct	negative	FALSE
obstructs	negative	FALSE
obstructing	negative	FALSE
obstructed	negative	TRUE
oppress	negative	FALSE
oppresses	negative	FALSE
oppressing	negative	FALSE
oppressed	negative	TRUE
overwhelm	negative	FALSE
overwhelms	negative	FALSE
overwhelming	negative	FALSE
overwhelmed	negative	TRUE
power down	negative	FALSE
powers down	negative	FALSE
powering down	negative	FALSE
powered down	negative	TRUE
preserve	negative	FALSE
preserves	negative	FALSE
preserving	negative	FALSE
preserved	negative	TRUE
prevent	negative	FALSE
prevents	negative	FALSE
preventing	negative	FALSE
prevented	negative	TRUE
protect	negative	FALSE
protects	negative	FALSE
protecting	negative	FALSE
protected	negative	TRUE
protect	negative	FALSE
protects	negative	FALSE
protecting	negative	FALSE
protected	negative	TRUE
protect against	negative	FALSE
protects against	negative	FALSE
protecting against	negative	FALSE
protected against	negative	TRUE
protection	negative	FALSE
protections	negative	FALSE
protectioning	negative	FALSE
protectioned	negative	TRUE
quash	negative	FALSE
quashes	negative	FALSE
quashing	negative	FALSE
quashed	negative	TRUE
queller	negative	FALSE
quellers	negative	FALSE
quellerring	negative	FALSE
quellerred	negative	TRUE
quench	negative	FALSE
quenches	negative	FALSE
quenching	negative	FALSE
quenched	negative	TRUE
reduce	negative	FALSE
reduces	negative	FALSE
reducing	negative	FALSE
reduced	negative	TRUE
repress	negative	FALSE
represses	negative	FALSE
repressing	negative	FALSE
repressed	negative	TRUE
restrain	negative	FALSE
restrains	negative	FALSE
restraining	negative	FALSE
restrained	negative	TRUE
restrainer	negative	FALSE
restrainers	negative	FALSE
restrainerring	negative	FALSE
restrainerred	negative	TRUE
retard	negative	FALSE
retards	negative	FALSE
retarding	negative	FALSE
retarded	negative	TRUE
sadden	negative	FALSE
saddens	negative	FALSE
saddening	negative	FALSE
saddened	negative	TRUE
scale down	negative	FALSE
scales down	negative	FALSE
scaling down	negative	FALSE
scaled down	negative	TRUE
shrink	negative	FALSE
shrinks	negative	FALSE
shrinking	negative	FALSE
shrunk	negative	TRUE
shrunken	negative	TRUE
shut down	negative	FALSE
shuts down	negative	FALSE
shutting down	negative	FALSE
silencer	negative	FALSE
silencers	negative	FALSE
silencerring	negative	FALSE
silencerred	negative	TRUE
silence	negative	FALSE
silences	negative	FALSE
silencing	negative	FALSE
silenced	negative	TRUE
slim down	negative	FALSE
slims down	negative	FALSE
sliming down	negative	FALSE
slimed down	negative	TRUE
slow down	negative	FALSE
slows down	negative	FALSE
slowing down	negative	FALSE
slowed down	negative	TRUE
smother	negative	FALSE
smothers	negative	FALSE
smothering	negative	FALSE
smothered	negative	TRUE
stifle	negative	FALSE
stifles	negative	FALSE
stifling	negative	FALSE
stifled	negative	TRUE
stifler	negative	FALSE
stiflers	negative	FALSE
stiflerring	negative	FALSE
stiflerred	negative	TRUE
stop	negative	FALSE
stops	negative	FALSE
stopping	negative	FALSE
stopped	negative	TRUE
subdue	negative	FALSE
subdues	negative	FALSE
subduing	negative	FALSE
subdued	negative	TRUE
subside	negative	FALSE
subsides	negative	FALSE
subsiding	negative	FALSE
subsided	negative	TRUE
suppress	negative	FALSE
suppresses	negative	FALSE
suppressing	negative	FALSE
suppressed	negative	TRUE
suppressor	negative	FALSE
suppressors	negative	FALSE
suppressorring	negative	FALSE
suppressorred	negative	TRUE
suspend	negative	FALSE
suspends	negative	FALSE
suspending	negative	FALSE
suspended	negative	TRUE
taper off	negative	FALSE
tapers off	negative	FALSE
tapering off	negative	FALSE
tapered off	negative	TRUE
terminate	negative	FALSE
terminates	negative	FALSE
terminating	negative	FALSE
terminated	negative	TRUE
thwart	negative	FALSE
thwarts	negative	FALSE
thwarting	negative	FALSE
thwarted	negative	TRUE
turn off	negative	FALSE
turns off	negative	FALSE
turning off	negative	FALSE
turned off	negative	TRUE
upset	negative	FALSE
upsets	negative	FALSE
upsetting	negative	FALSE
weigh down	negative	FALSE
weighs down	negative	FALSE
weighing down	negative	FALSE
weighed down	negative	TRUE
inhibition	negative	FALSE
inhibitions	negative	FALSE
inhibitioning	negative	FALSE
inhibitioned	negative	TRUE
knockout	negative	FALSE
knockouts	negative	FALSE
knockouting	negative	FALSE
knockouted	negative	TRUE
deplete	negative	FALSE
depletes	negative	FALSE
depleting	negative	FALSE
depleted	negative	TRUE
depletion	negative	FALSE
depletions	negative	FALSE
depletioning	negative	FALSE
depletioned	negative	TRUE
reverse	negative	FALSE
reverses	negative	FALSE
reversing	negative	FALSE
reversed	negative	TRUE
attenuate	negative	FALSE
attenuates	negative	FALSE
attenuating	negative	FALSE
attenuated	negative	TRUE
treatment for	negative	FALSE
treatments for	negative	FALSE
treatmenting for	negative	FALSE
treatmented for	negative	TRUE
abnormal	unknown	FALSE
abnormals	unknown	FALSE
abnormalling	unknown	FALSE
abnormalled	unknown	TRUE
abnormality	unknown	FALSE
abnormalities	unknown	FALSE
abnormalitying	unknown	FALSE
abnormalitied	unknown	TRUE
affect	unknown	FALSE
affects	unknown	FALSE
affecting	unknown	FALSE
affected	unknown	TRUE
alter	unknown	FALSE
alters	unknown	FALSE
altering	unknown	FALSE
altered	unknown	TRUE
alteration	unknown	FALSE
alterations	unknown	FALSE
alterationing	unknown	FALSE
alterationed	unknown	TRUE
associate	unknown	FALSE
associates	unknown	FALSE
associating	unknown	FALSE
associated	unknown	TRUE
association	unknown	FALSE
associations	unknown	FALSE
associationing	unknown	FALSE
associationed	unknown	TRUE
biomarker	unknown	FALSE
biomarkers	unknown	FALSE
biomarkerring	unknown	FALSE
biomarkerred	unknown	TRUE
candidate	unknown	FALSE
candidates	unknown	FALSE
candidating	unknown	FALSE
candidated	unknown	TRUE
change	unknown	FALSE
changes	unknown	FALSE
changing	unknown	FALSE
changed	unknown	TRUE
correlate	unknown	FALSE
correlates	unknown	FALSE
correlating	unknown	FALSE
correlated	unknown	TRUE
correlation	unknown	FALSE
correlations	unknown	FALSE
correlationing	unknown	FALSE
correlationed	unknown	TRUE
different	unknown	FALSE
differents	unknown	FALSE
differenting	unknown	FALSE
differented	unknown	TRUE
differentially expressed	unknown	FALSE
differentiallies expressed	unknown	FALSE
differentiallying expressed	unknown	FALSE
differentiallied expressed	unknown	TRUE
dysregulation	unknown	FALSE
dysregulations	unknown	FALSE
dysregulationing	unknown	FALSE
dysregulationed	unknown	TRUE
factor	unknown	FALSE
factors	unknown	FALSE
factoring	unknown	FALSE
factored	unknown	TRUE
implicate	unknown	FALSE
implicates	unknown	FALSE
implicating	unknown	FALSE
implicated	unknown	TRUE
indicate	unknown	FALSE
indicates	unknown	FALSE
indicating	unknown	FALSE
indicated	unknown	TRUE
indication	unknown	FALSE
indications	unknown	FALSE
indicationing	unknown	FALSE
indicationed	unknown	TRUE
indicator	unknown	FALSE
indicators	unknown	FALSE
indicatorring	unknown	FALSE
indicatorred	unknown	TRUE
influence	unknown	FALSE
influences	unknown	FALSE
influencing	unknown	FALSE
influenced	unknown	TRUE
involve	unknown	FALSE
involves	unknown	FALSE
involving	unknown	FALSE
involved	unknown	TRUE
link	unknown	FALSE
links	unknown	FALSE
linking	unknown	FALSE
linked	unknown	TRUE
malform	unknown	FALSE
malforms	unknown	FALSE
malforming	unknown	FALSE
malformed	unknown	TRUE
marker	unknown	FALSE
markers	unknown	FALSE
markerring	unknown	FALSE
markerred	unknown	TRUE
modulate	unknown	FALSE
modulates	unknown	FALSE
modulating	unknown	FALSE
modulated	unknown	TRUE
modulator	unknown	FALSE
modulators	unknown	FALSE
modulatorring	unknown	FALSE
modulatorred	unknown	TRUE
play	unknown	FALSE
plays	unknown	FALSE
playing	unknown	FALSE
played	unknown	TRUE
predictor	unknown	FALSE
predictors	unknown	FALSE
predictorring	unknown	FALSE
predictorred	unknown	TRUE
regulate	unknown	FALSE
regulates	unknown	FALSE
regulating	unknown	FALSE
regulated	unknown	TRUE
regulator	unknown	FALSE
regulators	unknown	FALSE
regulatorring	unknown	FALSE
regulatorred	unknown	TRUE
relate	unknown	FALSE
relates	unknown	FALSE
relating	unknown	FALSE
related	unknown	TRUE
role	unknown	FALSE
roles	unknown	FALSE
roling	unknown	FALSE
roled	unknown	TRUE
target	unknown	FALSE
targets	unknown	FALSE
targeting	unknown	FALSE
targeted	unknown	TRUE
variation	unknown	FALSE
variations	unknown	FALSE
variationing	unknown	FALSE
variationed	unknown	TRUE
vary	unknown	FALSE
varies	unknown	FALSE
varying	unknown	FALSE
varied	unknown	TRUE
interaction	unknown	FALSE
interactions	unknown	FALSE
interactioning	unknown	FALSE
interactioned	unknown	TRUE
interact	unknown	FALSE
interacts	unknown	FALSE
interacting	unknown	FALSE
interacted	unknown	TRUE
predict	unknown	FALSE
predicts	unknown	FALSE
predicting	unknown	FALSE
predicted	unknown	TRUE
player	unknown	FALSE
players	unknown	FALSE
playering	unknown	FALSE
playered	unknown	TRUE
take part in	unknown	FALSE
takes part in	unknown	FALSE
taking part in	unknown	FALSE
took part in	unknown	TRUE
taken part in	unknown	TRUE
dysregulate	unknown	FALSE
dysregulates	unknown	FALSE
dysregulating	unknown	FALSE
dysregulated	unknown	TRUE
misregulate	unknown	FALSE
misregulates	unknown	FALSE
misregulating	unknown	FALSE
misregulated	unknown	TRUE
misregulation	unknown	FALSE
misregulations	unknown	FALSE
misregulationing	unknown	FALSE
misregulationed	unknown	TRUE
show	unknown	FALSE
shows	unknown	FALSE
showing	unknown	FALSE
showed	unknown	TRUE
shown	unknown	TRUE
present	unknown	FALSE
presents	unknown	FALSE
presenting	unknown	FALSE
presented	unknown	TRUE
significantly	unknown	FALSE
significantlies	unknown	FALSE
significantlying	unknown	FALSE
significantlied	unknown	TRUE
exhibite	unknown	FALSE
exhibites	unknown	FALSE
exhibiting	unknown	FALSE
exhibited	unknown	TRUE
identify	unknown	FALSE
identifies	unknown	FALSE
identifying	unknown	FALSE
identified	unknown	TRUE
find	unknown	FALSE
finds	unknown	FALSE
finding	unknown	FALSE
found	unknown	TRUE
aberration in	Special_Positive	FALSE
aberrations in	Special_Positive	FALSE
aberrationing in	Special_Positive	FALSE
aberrationed in	Special_Positive	TRUE
causative factor for	Special_Positive	FALSE
causatives factor for	Special_Positive	FALSE
causativing factor for	Special_Positive	FALSE
causatived factor for	Special_Positive	TRUE
contribute to	Special_Positive	FALSE
contributes to	Special_Positive	FALSE
contributing to	Special_Positive	FALSE
contributed to	Special_Positive	TRUE
contribution of	Special_Positive	FALSE
contributions of	Special_Positive	FALSE
contributioning of	Special_Positive	FALSE
contributioned of	Special_Positive	TRUE
contributor to	Special_Positive	FALSE
contributors to	Special_Positive	FALSE
contributorring to	Special_Positive	FALSE
contributorred to	Special_Positive	TRUE
hazard for	Special_Positive	FALSE
hazards for	Special_Positive	FALSE
hazarding for	Special_Positive	FALSE
hazarded for	Special_Positive	TRUE
hypermethylation of	Special_Positive	FALSE
hypermethylations of	Special_Positive	FALSE
hypermethylationing of	Special_Positive	FALSE
hypermethylationed of	Special_Positive	TRUE
methylation in	Special_Positive	FALSE
methylations in	Special_Positive	FALSE
methylationing in	Special_Positive	FALSE
methylationed in	Special_Positive	TRUE
mutation in	Special_Positive	FALSE
mutations in	Special_Positive	FALSE
mutationing in	Special_Positive	FALSE
mutationed in	Special_Positive	TRUE
mutation located in	Special_Positive	FALSE
mutations located in	Special_Positive	FALSE
mutationing located in	Special_Positive	FALSE
mutationed located in	Special_Positive	TRUE
overexpression of	Special_Positive	FALSE
overexpressions of	Special_Positive	FALSE
overexpressioning of	Special_Positive	FALSE
overexpressioned of	Special_Positive	TRUE
responsible for	Special_Positive	FALSE
responsibles for	Special_Positive	FALSE
responsibling for	Special_Positive	FALSE
responsibled for	Special_Positive	TRUE
risk factor for	Special_Positive	FALSE
risks factor for	Special_Positive	FALSE
risking factor for	Special_Positive	FALSE
risked factor for	Special_Positive	TRUE
risk for	Special_Positive	FALSE
risks for	Special_Positive	FALSE
risking for	Special_Positive	FALSE
risked for	Special_Positive	TRUE
snp of	Special_Positive	FALSE
snps of	Special_Positive	FALSE
snping of	Special_Positive	FALSE
snped of	Special_Positive	TRUE
susceptibility gene for	Special_Positive	FALSE
susceptibilities gene for	Special_Positive	FALSE
susceptibilitying gene for	Special_Positive	FALSE
susceptibilitied gene for	Special_Positive	TRUE
susceptibility of	Special_Positive	FALSE
susceptibilities of	Special_Positive	FALSE
susceptibilitying of	Special_Positive	FALSE
susceptibilitied of	Special_Positive	TRUE
susceptibility to	Special_Positive	FALSE
susceptibilities to	Special_Positive	FALSE
susceptibilitying to	Special_Positive	FALSE
susceptibilitied to	Special_Positive	TRUE
upregulate expression of	Special_Positive	FALSE
upregulates expression of	Special_Positive	FALSE
upregulating expression of	Special_Positive	FALSE
upregulated expression of	Special_Positive	TRUE
variant in	Special_Positive	FALSE
variants in	Special_Positive	FALSE
varianting in	Special_Positive	FALSE
varianted in	Special_Positive	TRUE
variant transcripts of	Special_Positive	FALSE
variants transcripts of	Special_Positive	FALSE
varianting transcripts of	Special_Positive	FALSE
varianted transcripts of	Special_Positive	TRUE
variation in	Special_Positive	FALSE
variations in	Special_Positive	FALSE
variationing in	Special_Positive	FALSE
variationed in	Special_Positive	TRUE
by up regulating	Special_Positive	FALSE
bies up regulating	Special_Positive	FALSE
bying up regulating	Special_Positive	FALSE
bied up regulating	Special_Positive	TRUE
by upregulating	Special_Positive	FALSE
bies upregulating	Special_Positive	FALSE
bying upregulating	Special_Positive	FALSE
bied upregulating	Special_Positive	TRUE
by activating	Special_Positive	FALSE
bies activating	Special_Positive	FALSE
bying activating	Special_Positive	FALSE
bied activating	Special_Positive	TRUE
by promoting	Special_Positive	FALSE
bies promoting	Special_Positive	FALSE
bying promoting	Special_Positive	FALSE
bied promoting	Special_Positive	TRUE
be positively	Special_Positive	FALSE
am positively	Special_Positive	FALSE
are positively	Special_Positive	FALSE
is positively	Special_Positive	TRUE
being positively	Special_Positive	TRUE
was positively	Special_Positive	TRUE
were positively	Special_Positive	TRUE
been positively	Special_Positive	TRUE
am not positively	Special_Positive	TRUE
aren't positively	Special_Positive	TRUE
isn't positively	Special_Positive	TRUE
wasn't positively	Special_Positive	TRUE
weren't positively	Special_Positive	TRUE
risk gene	Special_Positive	FALSE
risks gene	Special_Positive	FALSE
risking gene	Special_Positive	FALSE
risked gene	Special_Positive	TRUE
critical gene	Special_Positive	FALSE
criticals gene	Special_Positive	FALSE
criticalling gene	Special_Positive	FALSE
criticalled gene	Special_Positive	TRUE
risk of	Special_Positive	FALSE
risks of	Special_Positive	FALSE
risking of	Special_Positive	FALSE
risked of	Special_Positive	TRUE
risk genes	Special_Positive	FALSE
risks genes	Special_Positive	FALSE
risking genes	Special_Positive	FALSE
risked genes	Special_Positive	TRUE
critical genes	Special_Positive	FALSE
criticals genes	Special_Positive	FALSE
criticalling genes	Special_Positive	FALSE
criticalled genes	Special_Positive	TRUE
central gene	Special_Positive	FALSE
centrals gene	Special_Positive	FALSE
centralling gene	Special_Positive	FALSE
centralled gene	Special_Positive	TRUE
central genes	Special_Positive	FALSE
centrals genes	Special_Positive	FALSE
centralling genes	Special_Positive	FALSE
centralled genes	Special_Positive	TRUE
share genes	Special_Positive	FALSE
shares genes	Special_Positive	FALSE
sharing genes	Special_Positive	FALSE
shared genes	Special_Positive	TRUE
share gene	Special_Positive	FALSE
shares gene	Special_Positive	FALSE
sharing gene	Special_Positive	FALSE
shared gene	Special_Positive	TRUE
be protective	Special_Negative	FALSE
am protective	Special_Negative	FALSE
are protective	Special_Negative	FALSE
is protective	Special_Negative	TRUE
being protective	Special_Negative	TRUE
was protective	Special_Negative	TRUE
were protective	Special_Negative	TRUE
been protective	Special_Negative	TRUE
am not protective	Special_Negative	TRUE
aren't protective	Special_Negative	TRUE
isn't protective	Special_Negative	TRUE
wasn't protective	Special_Negative	TRUE
weren't protective	Special_Negative	TRUE
protective against	Special_Negative	FALSE
protectives against	Special_Negative	FALSE
protectiving against	Special_Negative	FALSE
protectived against	Special_Negative	TRUE
be against	Special_Negative	FALSE
am against	Special_Negative	FALSE
are against	Special_Negative	FALSE
is against	Special_Negative	TRUE
being against	Special_Negative	TRUE
was against	Special_Negative	TRUE
were against	Special_Negative	TRUE
been against	Special_Negative	TRUE
am not against	Special_Negative	TRUE
aren't against	Special_Negative	TRUE
isn't against	Special_Negative	TRUE
wasn't against	Special_Negative	TRUE
weren't against	Special_Negative	TRUE
be prescribed	Special_Negative	FALSE
am prescribed	Special_Negative	FALSE
are prescribed	Special_Negative	FALSE
is prescribed	Special_Negative	TRUE
being prescribed	Special_Negative	TRUE
was prescribed	Special_Negative	TRUE
were prescribed	Special_Negative	TRUE
been prescribed	Special_Negative	TRUE
am not prescribed	Special_Negative	TRUE
aren't prescribed	Special_Negative	TRUE
isn't prescribed	Special_Negative	TRUE
wasn't prescribed	Special_Negative	TRUE
weren't prescribed	Special_Negative	TRUE
inhibition of	Special_Negative	FALSE
inhibitions of	Special_Negative	FALSE
inhibitioning of	Special_Negative	FALSE
inhibitioned of	Special_Negative	TRUE
by down regulating	Special_Negative	FALSE
bies down regulating	Special_Negative	FALSE
bying down regulating	Special_Negative	FALSE
bied down regulating	Special_Negative	TRUE
by downregulating	Special_Negative	FALSE
bies downregulating	Special_Negative	FALSE
bying downregulating	Special_Negative	FALSE
bied downregulating	Special_Negative	TRUE
by deactivating	Special_Negative	FALSE
bies deactivating	Special_Negative	FALSE
bying deactivating	Special_Negative	FALSE
bied deactivating	Special_Negative	TRUE
by inhibiting	Special_Negative	FALSE
bies inhibiting	Special_Negative	FALSE
bying inhibiting	Special_Negative	FALSE
bied inhibiting	Special_Negative	TRUE
by reducing	Special_Negative	FALSE
bies reducing	Special_Negative	FALSE
bying reducing	Special_Negative	FALSE
bied reducing	Special_Negative	TRUE
by reversing	Special_Negative	FALSE
bies reversing	Special_Negative	FALSE
bying reversing	Special_Negative	FALSE
bied reversing	Special_Negative	TRUE
protective effect of	Special_Negative	FALSE
protectives effect of	Special_Negative	FALSE
protectiving effect of	Special_Negative	FALSE
protectived effect of	Special_Negative	TRUE
crucial for	Special_unknown	FALSE
crucials for	Special_unknown	FALSE
crucialing for	Special_unknown	FALSE
crucialed for	Special_unknown	TRUE
be involved	Special_unknown	FALSE
am involved	Special_unknown	FALSE
are involved	Special_unknown	FALSE
is involved	Special_unknown	TRUE
being involved	Special_unknown	TRUE
was involved	Special_unknown	TRUE
were involved	Special_unknown	TRUE
been involved	Special_unknown	TRUE
am not involved	Special_unknown	TRUE
aren't involved	Special_unknown	TRUE
isn't involved	Special_unknown	TRUE
wasn't involved	Special_unknown	TRUE
weren't involved	Special_unknown	TRUE
methylation of	Special_unknown	FALSE
methylations of	Special_unknown	FALSE
methylationing of	Special_unknown	FALSE
methylationed of	Special_unknown	TRUE
nucleotide substitution in	Special_unknown	FALSE
nucleotides substitution in	Special_unknown	FALSE
nucleotiding substitution in	Special_unknown	FALSE
nucleotided substitution in	Special_unknown	TRUE
nucleotide substitutions in	Special_unknown	FALSE
nucleotides substitutions in	Special_unknown	FALSE
nucleotiding substitutions in	Special_unknown	FALSE
nucleotided substitutions in	Special_unknown	TRUE
polymorphism of	Special_unknown	FALSE
polymorphisms of	Special_unknown	FALSE
polymorphisming of	Special_unknown	FALSE
polymorphismed of	Special_unknown	TRUE
role of	Special_unknown	FALSE
roles of	Special_unknown	FALSE
roling of	Special_unknown	FALSE
roled of	Special_unknown	TRUE
affect by	Special_unknown	FALSE
affects by	Special_unknown	FALSE
affecting by	Special_unknown	FALSE
affected by	Special_unknown	TRUE
involve in	Special_unknown	FALSE
involves in	Special_unknown	FALSE
involving in	Special_unknown	FALSE
involved in	Special_unknown	TRUE
be associated	Special_unknown	FALSE
am associated	Special_unknown	FALSE
are associated	Special_unknown	FALSE
is associated	Special_unknown	TRUE
being associated	Special_unknown	TRUE
was associated	Special_unknown	TRUE
were associated	Special_unknown	TRUE
been associated	Special_unknown	TRUE
am not associated	Special_unknown	TRUE
aren't associated	Special_unknown	TRUE
isn't associated	Special_unknown	TRUE
wasn't associated	Special_unknown	TRUE
weren't associated	Special_unknown	TRUE
be related	Special_unknown	FALSE
am related	Special_unknown	FALSE
are related	Special_unknown	FALSE
is related	Special_unknown	TRUE
being related	Special_unknown	TRUE
was related	Special_unknown	TRUE
were related	Special_unknown	TRUE
been related	Special_unknown	TRUE
am not related	Special_unknown	TRUE
aren't related	Special_unknown	TRUE
isn't related	Special_unknown	TRUE
wasn't related	Special_unknown	TRUE
weren't related	Special_unknown	TRUE
be linked	Special_unknown	FALSE
am linked	Special_unknown	FALSE
are linked	Special_unknown	FALSE
is linked	Special_unknown	TRUE
being linked	Special_unknown	TRUE
was linked	Special_unknown	TRUE
were linked	Special_unknown	TRUE
been linked	Special_unknown	TRUE
am not linked	Special_unknown	TRUE
aren't linked	Special_unknown	TRUE
isn't linked	Special_unknown	TRUE
wasn't linked	Special_unknown	TRUE
weren't linked	Special_unknown	TRUE
be implicated	Special_unknown	FALSE
am implicated	Special_unknown	FALSE
are implicated	Special_unknown	FALSE
is implicated	Special_unknown	TRUE
being implicated	Special_unknown	TRUE
was implicated	Special_unknown	TRUE
were implicated	Special_unknown	TRUE
been implicated	Special_unknown	TRUE
am not implicated	Special_unknown	TRUE
aren't implicated	Special_unknown	TRUE
isn't implicated	Special_unknown	TRUE
wasn't implicated	Special_unknown	TRUE
weren't implicated	Special_unknown	TRUE
link to	Special_unknown	FALSE
links to	Special_unknown	FALSE
linking to	Special_unknown	FALSE
linked to	Special_unknown	TRUE
relate to	Special_unknown	FALSE
relates to	Special_unknown	FALSE
relating to	Special_unknown	FALSE
related to	Special_unknown	TRUE
associate with	Special_unknown	FALSE
associates with	Special_unknown	FALSE
associating with	Special_unknown	FALSE
associated with	Special_unknown	TRUE
be shown	Special_unknown	FALSE
am shown	Special_unknown	FALSE
are shown	Special_unknown	FALSE
is shown	Special_unknown	TRUE
being shown	Special_unknown	TRUE
was shown	Special_unknown	TRUE
were shown	Special_unknown	TRUE
been shown	Special_unknown	TRUE
am not shown	Special_unknown	TRUE
aren't shown	Special_unknown	TRUE
isn't shown	Special_unknown	TRUE
wasn't shown	Special_unknown	TRUE
weren't shown	Special_unknown	TRUE
target for	Special_unknown	FALSE
targets for	Special_unknown	FALSE
targeting for	Special_unknown	FALSE
targeted for	Special_unknown	TRUE
connect to	Special_unknown	FALSE
connects to	Special_unknown	FALSE
connecting to	Special_unknown	FALSE
connected to	Special_unknown	TRUE
be connected	Special_unknown	FALSE
am connected	Special_unknown	FALSE
are connected	Special_unknown	FALSE
is connected	Special_unknown	TRUE
being connected	Special_unknown	TRUE
was connected	Special_unknown	TRUE
were connected	Special_unknown	TRUE
been connected	Special_unknown	TRUE
am not connected	Special_unknown	TRUE
aren't connected	Special_unknown	TRUE
isn't connected	Special_unknown	TRUE
wasn't connected	Special_unknown	TRUE
weren't connected	Special_unknown	TRUE
by targeting	Special_unknown	FALSE
bies targeting	Special_unknown	FALSE
bying targeting	Special_unknown	FALSE
bied targeting	Special_unknown	TRUE
by regulating	Special_unknown	FALSE
bies regulating	Special_unknown	FALSE
bying regulating	Special_unknown	FALSE
bied regulating	Special_unknown	TRUE
by mediating	Special_unknown	FALSE
bies mediating	Special_unknown	FALSE
bying mediating	Special_unknown	FALSE
bied mediating	Special_unknown	TRUE
correlate with	Special_unknown	FALSE
correlates with	Special_unknown	FALSE
correlating with	Special_unknown	FALSE
correlated with	Special_unknown	TRUE
by modulating	Special_unknown	FALSE
bies modulating	Special_unknown	FALSE
bying modulating	Special_unknown	FALSE
bied modulating	Special_unknown	TRUE
be identified	Special_unknown	FALSE
am identified	Special_unknown	FALSE
are identified	Special_unknown	FALSE
is identified	Special_unknown	TRUE
being identified	Special_unknown	TRUE
was identified	Special_unknown	TRUE
were identified	Special_unknown	TRUE
been identified	Special_unknown	TRUE
am not identified	Special_unknown	TRUE
aren't identified	Special_unknown	TRUE
isn't identified	Special_unknown	TRUE
wasn't identified	Special_unknown	TRUE
weren't identified	Special_unknown	TRUE
be relevant to	Special_unknown	FALSE
am relevant to	Special_unknown	FALSE
are relevant to	Special_unknown	FALSE
is relevant to	Special_unknown	TRUE
being relevant to	Special_unknown	TRUE
was relevant to	Special_unknown	TRUE
were relevant to	Special_unknown	TRUE
been relevant to	Special_unknown	TRUE
am not relevant to	Special_unknown	TRUE
aren't relevant to	Special_unknown	TRUE
isn't relevant to	Special_unknown	TRUE
wasn't relevant to	Special_unknown	TRUE
weren't relevant to	Special_unknown	TRUE
be a potential mediator	Special_unknown	FALSE
am a potential mediator	Special_unknown	FALSE
are a potential mediator	Special_unknown	FALSE
is a potential mediator	Special_unknown	TRUE
being a potential mediator	Special_unknown	TRUE
was a potential mediator	Special_unknown	TRUE
were a potential mediator	Special_unknown	TRUE
been a potential mediator	Special_unknown	TRUE
am not a potential mediator	Special_unknown	TRUE
aren't a potential mediator	Special_unknown	TRUE
isn't a potential mediator	Special_unknown	TRUE
wasn't a potential mediator	Special_unknown	TRUE
weren't a potential mediator	Special_unknown	TRUE
involvement in	Special_unknown	FALSE
involvements in	Special_unknown	FALSE
involvementing in	Special_unknown	FALSE
involvemented in	Special_unknown	TRUE
be found	Special_unknown	FALSE
am found	Special_unknown	FALSE
are found	Special_unknown	FALSE
is found	Special_unknown	TRUE
being found	Special_unknown	TRUE
was found	Special_unknown	TRUE
were found	Special_unknown	TRUE
been found	Special_unknown	TRUE
am not found	Special_unknown	TRUE
aren't found	Special_unknown	TRUE
isn't found	Special_unknown	TRUE
wasn't found	Special_unknown	TRUE
weren't found	Special_unknown	TRUE
be shared	Special_unknown	FALSE
am shared	Special_unknown	FALSE
are shared	Special_unknown	FALSE
is shared	Special_unknown	TRUE
being shared	Special_unknown	TRUE
was shared	Special_unknown	TRUE
were shared	Special_unknown	TRUE
been shared	Special_unknown	TRUE
am not shared	Special_unknown	TRUE
aren't shared	Special_unknown	TRUE
isn't shared	Special_unknown	TRUE
wasn't shared	Special_unknown	TRUE
weren't shared	Special_unknown	TRUE
relevant to	Special_unknown	FALSE
relevants to	Special_unknown	FALSE
relevanting to	Special_unknown	FALSE
relevanted to	Special_unknown	TRUE
be relevant	Special_unknown	FALSE
am relevant	Special_unknown	FALSE
are relevant	Special_unknown	FALSE
is relevant	Special_unknown	TRUE
being relevant	Special_unknown	TRUE
was relevant	Special_unknown	TRUE
were relevant	Special_unknown	TRUE
been relevant	Special_unknown	TRUE
am not relevant	Special_unknown	TRUE
aren't relevant	Special_unknown	TRUE
isn't relevant	Special_unknown	TRUE
wasn't relevant	Special_unknown	TRUE
weren't relevant	Special_unknown	TRUE
be suitable for	Special_unknown	FALSE
am suitable for	Special_unknown	FALSE
are suitable for	Special_unknown	FALSE
is suitable for	Special_unknown	TRUE
being suitable for	Special_unknown	TRUE
was suitable for	Special_unknown	TRUE
were suitable for	Special_unknown	TRUE
been suitable for	Special_unknown	TRUE
am not suitable for	Special_unknown	TRUE
aren't suitable for	Special_unknown	TRUE
isn't suitable for	Special_unknown	TRUE
wasn't suitable for	Special_unknown	TRUE
weren't suitable for	Special_unknown	TRUE
suitable for	Special_unknown	FALSE
suitables for	Special_unknown	FALSE
suitabling for	Special_unknown	FALSE
suitabled for	Special_unknown	TRUE
adversely adversely	Other	FALSE
adversely adverselies	Other	FALSE
adversely adverselying	Other	FALSE
adversely adverselied	Other	TRUE
