# Supplementary material for: Gene-level connections between anxiety disorders, ADHD, and head and neck cancer: insights from a computational biology approach
Source: Front Psychiatry. 2025 Mar 20;16:1552815. doi: 10.3389/fpsyt.2025.1552815 (PMC11967369; doi:10.3389/fpsyt.2025.1552815)
Supplement: Supplementary file 1 [file DataSheet1.zip › rawData.xlsx]

## Sheet: ADHD
Entity1 Name	Entity2 Name	PubYear	PubMonth	PMID	DOI	Title	SPD	Sentence	entity1	entity2	Effect	Relation Name
ADHD	AA1	2023	02	37259468	PMC9958713	Lyophilized Nasal Inserts of Atomoxetine HCl Solid Lipid Nanoparticles for Brain Targeting as a Treatment of Attention-Deficit/Hyperactivity Disorder (ADHD): A Pharmacokinetics Study on Rats.	Lyophilized nasal inserts of nanosized atomoxetine HCl solid lipid nanoparticles (ATM-SLNs) loaded with NOVEON AA1 polymer showed enhanced trans-nasal drug targeting permeation and brain targeting efficiency in the treatment of ADHD.	Lyophilized nasal inserts of nanosized atomoxetine HCl solid lipid nanoparticles (ATM-SLNs) loaded with NOVEON AA1 polymer demonstrated enhanced trans-nasal drug targeting permeation and brain targeting efficiency in the treatment of ADHD; thus, 'AA1' --+> 'ADHD'.	AA1	ADHD	1	Regulation: AA1 --+> ADHD
ADHD	AATK	2020	09	32963255	PMC7508861	Hyperactive and impulsive behaviors of LMTK1 knockout mice.	The uncharacterized serine/threonine protein kinase AATK/LMTK1 may be involved in the pathogenesis of ADHD, as its knockout in mice resulted in hyperactivity and impulsiveness, core features of ADHD.	The uncharacterized serine/threonine protein kinase AATK/LMTK1 may be involved in the pathogenesis of ADHD, as its knockout in mice resulted in hyperactivity and impulsiveness, core features of ADHD; thus, 'AATK' --+> 'ADHD'.	AATK	ADHD	1	Regulation: AATK --+> ADHD
ADHD	ABCA13	2023	10	38357255	PMC10862315	Association of <i>ABCA13</i> Gene Variants with Autism Spectrum Disorder and Other Neuropsychiatric Disorders.	The study found a potential association between the <i>ABCA13</i> gene and ADHD in individuals with autism spectrum disorder, with a comorbidity rate of 70%, and identified 10 different <i>ABCA13</i> gene variants in ASD cases, some of which were likely pathogenic.	The study found a potential association between the ABCA13 gene and ADHD in individuals with autism spectrum disorder, with a comorbidity rate of 70%, and identified 10 different ABCA13 gene variants in ASD cases, some of which were likely pathogenic; thus, ABCA13 --> ADHD.	ABCA13	ADHD	0	Regulation: ABCA13 ---> ADHD
ADHD	ABCB1	2023	10	37787774	10.1007/s00204-023-03604-2	The susceptibility of humans to neurodegenerative and neurodevelopmental toxicities caused by organophosphorus pesticides.	Exposure to organophosphorus compounds, such as pesticides, has been associated with the development of neurological disorders including ADHD, and specific genetic polymorphisms like ABCB1 may increase the risk of developing these disorders.	Exposure to organophosphorus compounds, such as pesticides, has been associated with the development of neurological disorders including ADHD, and specific genetic polymorphisms like ABCB1 may increase the risk of developing these disorders; thus, 'ABCB1' --+> 'ADHD'.	ABCB1	ADHD	1	Regulation: ABCB1 --+> ADHD
ADHD	ABCB1	0	0	23771192	10.1097/JCP.0b013e3182905a8d	ABCB1 c.2677G>T variation is associated with adverse reactions of OROS-methylphenidate in children and adolescents with ADHD.	Genetic variations in the ABCB1 gene, specifically the TT genotype at position 2677, are strongly associated with adverse drug reactions to OROS-methylphenidate in children and adolescents with ADHD.	Genetic variations in the ABCB1 gene, particularly the TT genotype at position 2677, are strongly associated with adverse drug reactions to OROS-methylphenidate in children and adolescents with ADHD; thus, 'ABCB1' --+> 'ADHD'.	ABCB1	ADHD	1	Regulation: ABCB1 --+> ADHD
ADHD	ABCB1	2023	10	37787774	10.1007/s00204-023-03604-2	The susceptibility of humans to neurodegenerative and neurodevelopmental toxicities caused by organophosphorus pesticides.	Exposure to organophosphorus compounds, such as pesticides, has been associated with the development of neurological disorders including ADHD, and specific genetic polymorphisms like ABCB1 may increase the risk of developing these disorders.	Exposure to organophosphorus compounds has been linked to neurological disorders like ADHD, with specific genetic polymorphisms in ABCB1 potentially increasing the risk of developing these disorders; thus, 'ABCB1' --+> 'ADHD'.	ABCB1	ADHD	1	Regulation: ABCB1 --+> ADHD
ADHD	ABCB5	2020	10	33115496	PMC7594430	Biomarker discovery in attention deficit hyperactivity disorder: RNA sequencing of whole blood in discordant twin and case-controlled cohorts.	The gene ABCB5 is identified as a potential biomarker of attention deficit hyperactivity disorder (ADHD) based on RNA expression changes in whole blood RNA, and its association with ADHD at the DNA level and molecular pathways relevant to ADHD and behavioral control.	The gene ABCB5 is identified as a potential biomarker of attention deficit hyperactivity disorder (ADHD) based on RNA expression changes in whole blood RNA, and its association with ADHD at the DNA level and molecular pathways relevant to ADHD and behavioral control; thus, 'ABCB5' --> 'ADHD'.	ABCB5	ADHD	0	Regulation: ABCB5 ---> ADHD
ADHD	ABO	0	0	19470260	1008-8830(2009)05-0371-03	[Correlation between ABO blood type gene and attention-deficit hyperactivity disorder in children].	There is a correlation between ABO blood type gene and ADHD in children, with a higher risk of ADHD associated with alleles O and A, and a reduced risk with allele B.	There is a correlation between ABO blood type gene and ADHD in children, with a higher risk of ADHD associated with alleles O and A, and a reduced risk with allele B; thus, 'ABO' --+> 'ADHD'.	ABO	ADHD	1	Regulation: ABO --+> ADHD
ADHD	ABR	2017	08	28803577	10.1017/neu.2017.24	Auditory brainstem response (ABR) profiling tests as diagnostic support for schizophrenia and adult attention-deficit hyperactivity disorder (ADHD).	The auditory brainstem response (ABR) profiling test shows high sensitivity and specificity in identifying adult attention-deficit hyperactivity disorder (ADHD) patients versus controls.	The auditory brainstem response (ABR) profiling test demonstrates high sensitivity and specificity in distinguishing adult attention-deficit hyperactivity disorder (ADHD) patients from controls, indicating a strong association between the two. - 'ABR' --+> 'ADHD'	ABR	ADHD	1	Regulation: ABR --+> ADHD
ADHD	ACE	2021	03	33746042	10.1016/j.acap.2021.03.009	Examining the Relationship Between Adverse Childhood Experiences and ADHD Diagnosis and Severity.	Children with ADHD have a higher prevalence of adverse childhood experiences (ACEs), indicating a relationship between ACEs and ADHD.	Children with ADHD have a higher prevalence of adverse childhood experiences (ACEs), indicating a positive relationship between ACEs and ADHD; thus, 'ACE' --+> 'ADHD'.	ACE	ADHD	1	Regulation: ACE --+> ADHD
ADHD	ACE	2023	01	36836434	PMC9961224	Eye Movement Desensitization and Reprocessing (EMDR) as a Possible Evidence-Based Rehabilitation Treatment Option for a Patient with ADHD and History of Adverse Childhood Experiences: A Case Report Study.	Children with ADHD who have a history of adverse childhood experiences (ACEs) may be more challenging to treat using standard psychotherapeutic approaches, and trauma and PTSD could worsen ADHD symptoms and lead to poorer treatment outcomes.	Children with ADHD who have a history of adverse childhood experiences (ACEs) may face more challenges in treatment, as trauma and PTSD can exacerbate ADHD symptoms and lead to poorer treatment outcomes; thus, ACE --+> ADHD.	ACE	ADHD	1	Regulation: ACE --+> ADHD
ADHD	ACE	0	0	37211800	PMC10204050	Predictive Validity of the Whole Child Assessment in a Generally Healthy Pediatric Cohort.	Children with higher exposure to adverse childhood experiences (ACEs) are at an increased risk of developing ADHD/ADD and other behavioral/mental problems, according to a retrospective cohort study.	Children with higher exposure to adverse childhood experiences (ACEs) are at an increased risk of developing ADHD/ADD and other behavioral/mental problems, indicating a positive association where ACEs contribute to the development of ADHD. Therefore, the relationship can be summarized as: ACE --+> ADHD.	ACE	ADHD	1	Regulation: ACE --+> ADHD
ADHD	ACE	2022	04	35385422	PMC9462133	Role of Individual, Family, and Community Resilience in Moderating Effects of Adverse Childhood Experiences on Mental Health Among Children.	Exposure to adverse childhood experiences (ACEs) increases the likelihood of attention-deficit/hyperactivity disorder (ADHD), but the presence of individual and community resilience measures can decrease the odds of ADHD in children who have experienced four or more ACEs.	Exposure to adverse childhood experiences (ACEs) increases the likelihood of attention-deficit/hyperactivity disorder (ADHD), particularly in children who have experienced four or more ACEs, although individual and community resilience measures can mitigate this risk; thus, the relationship is ACE --+> ADHD.	ACE	ADHD	1	Regulation: ACE --+> ADHD
ADHD	ACE	2021	01	33386525	10.1007/s00787-020-01687-1	Adverse childhood experiences and traumatic brain injury among adolescents: findings from the 2016-2018 National Survey of Children's Health.	Exposure to adverse childhood experiences (ACEs) is associated with traumatic brain injury (TBI) among adolescents, and the presence of ADHD and conduct problems can influence this association, particularly in the absence of youth sports involvement.	Exposure to adverse childhood experiences (ACEs) is associated with traumatic brain injury (TBI) among adolescents, and the presence of ADHD and conduct problems can influence this association, particularly in the absence of youth sports involvement; thus, 'ACE' --+> 'ADHD'.	ACE	ADHD	1	Regulation: ACE --+> ADHD
ADHD	ACE	2021	10	37431403	PMC10242819	Familial liability to asthma and ADHD: A Swedish national register-based study.	Individuals with asthma have a significantly higher risk of ADHD, and the co-aggregation of asthma and ADHD in families is primarily due to shared genetic risk factors (ACE).	Individuals with asthma have a significantly higher risk of ADHD, and the co-aggregation of asthma and ADHD in families is primarily due to shared genetic risk factors (ACE); thus, 'ACE' --+> 'ADHD'.	ACE	ADHD	1	Regulation: ACE --+> ADHD
ADHD	ACE	0	0	33424239	PMC7788667	Association between Maternal Adverse Childhood Experiences and Attention-Deficit/Hyperactivity Disorder in the Offspring: The Mediating Role of Antepartum Health Risks.	Maternal adverse childhood experiences (ACEs) are significantly related to the incidence of attention-deficit/hyperactivity disorder (ADHD) symptoms in the offspring, with antepartum health risks playing a mediating role in the intergenerational transmission of maternal ACEs.	Maternal adverse childhood experiences (ACEs) are significantly associated with the incidence of attention-deficit/hyperactivity disorder (ADHD) symptoms in offspring, with antepartum health risks mediating this intergenerational transmission; thus, 'ACE' --+> 'ADHD'.	ACE	ADHD	1	Regulation: ACE --+> ADHD
ADHD	ACE	2023	03	36917355	10.1007/s00787-023-02180-1	Long-term cortisol secretion in attention deficit hyperactivity disorder: roles of sex, comorbidity, and symptom presentation.	The activity of the hypothalamic-pituitary-adrenal axis (HPAA) in children with ADHD may be influenced by indicators of adverse childhood experiences (ACE), suggesting a potential relationship between ACE and ADHD.	The activity of the hypothalamic-pituitary-adrenal axis (HPAA) in children with ADHD may be influenced by indicators of adverse childhood experiences (ACE), suggesting a potential relationship where ACE could positively influence ADHD; thus, the association can be summarized as 'ACE' --+> 'ADHD'.	ACE	ADHD	1	Regulation: ACE --+> ADHD
ADHD	ACE	2021	01	33472407	10.1080/13557858.2020.1869187	Adverse childhood experiences and mental health conditions among multiracial adolescents.	The study found that household dysfunction, as a type of adverse childhood experience (ACE), was significantly associated with ADHD in multiracial adolescents.	The study found that household dysfunction, a type of adverse childhood experience (ACE), was significantly associated with ADHD in multiracial adolescents, indicating that ACE has a positive influence on ADHD; thus, ACE --+> ADHD.	ACE	ADHD	1	Regulation: ACE --+> ADHD
ADHD	ACE	2024	2	38366222	10.1093/arclin/acae006	The Impact of Adverse Childhood Experiences on Symptom and Performance Validity Tests Among a Multiracial Sample Presenting for ADHD Evaluation.	Adverse childhood experiences (ACEs) are associated with differential performance on symptom validity tests (SVTs) in adults undergoing attention-deficit hyperactivity disorder (ADHD) evaluations, with higher ACE exposure correlating with increased ADHD symptom over-reporting on SVTs.	Higher exposure to adverse childhood experiences (ACEs) is associated with increased ADHD symptom over-reporting on symptom validity tests (SVTs) in adults undergoing ADHD evaluations. - 'ACE' --+> 'ADHD'	ACE	ADHD	1	Regulation: ACE --+> ADHD
ADHD	ACE	2023	12	38141152	10.1007/s10578-023-01655-1	Hyperactivity and Impulsivity Symptoms Mediate the Association Between Adverse Childhood Experiences and Reading Achievement: A LONGSCAN Cohort Study.	ACEs are associated with an increased risk of developing parent-reported ADHD symptoms, particularly hyperactivity/impulsivity, which in turn may mediate the relationship between ACEs and academic achievement in children.	ACEs are associated with an increased risk of developing parent-reported ADHD symptoms, particularly hyperactivity/impulsivity, which may mediate the relationship between ACEs and academic achievement in children; thus, the relationship can be summarized as 'ACE' --+> 'ADHD'.	ACE	ADHD	1	Regulation: ACE --+> ADHD
ADHD	ACE	2023	12	38110757	10.1007/s10578-023-01645-3	Patterns of Adverse Childhood Experiences and Psychiatric Disorders Among Adolescents with ADHD: A Latent Class Analysis.	The study found that specific combinations of Adverse Childhood Experiences (ACEs), particularly the "high-risk ACEs" and "high discrimination and neighborhood violence exposure" classes, were associated with increased likelihood of behavioral problems, anxiety, and depression in adolescents with ADHD aged 11-17.	The study found that specific combinations of Adverse Childhood Experiences (ACEs), particularly "high-risk ACEs" and "high discrimination and neighborhood violence exposure," were associated with an increased likelihood of behavioral problems, anxiety, and depression in adolescents with ADHD aged 11-17; thus, 'ACE' --+> 'ADHD'.	ACE	ADHD	1	Regulation: ACE --+> ADHD
ADHD	ACE	2023	4	38045835	PMC10689313	Adverse Childhood Experiences and ADHD Symptoms Among French College Students.	Adverse childhood experiences (ACEs) are associated with an increased risk of developing ADHD symptoms among college students, with higher levels of ACE exposure corresponding to higher odds ratios: 1 ACE: 2.1 (0.7-6.3), 2 ACEs: 4.5 (2.6-12.8), and ≥ 3 ACEs: 5.2 (1.8-14.8), indicating a significant relationship between ACEs and ADHD symptoms.	Adverse childhood experiences (ACEs) are significantly associated with an increased risk of developing ADHD symptoms among college students, with odds ratios of 2.1 for 1 ACE, 4.5 for 2 ACEs, and 5.2 for 3 or more ACEs, indicating a strong relationship between ACEs and ADHD symptoms; thus, 'ACE' --+> 'ADHD'.	ACE	ADHD	1	Regulation: ACE --+> ADHD
ADHD	ACE	2023	3	36917355	PMC10869441	Long-term cortisol secretion in attention deficit hyperactivity disorder: roles of sex, comorbidity, and symptom presentation.	The activity of the hypothalamic-pituitary-adrenal axis (HPAA) in children with ADHD may be influenced by indicators of adverse childhood experiences (ACE), suggesting a potential relationship between ACE and ADHD.	The activity of the hypothalamic-pituitary-adrenal axis (HPAA) in children with ADHD may be influenced by indicators of adverse childhood experiences (ACE), suggesting a potential relationship where ACE could positively influence ADHD; thus, ACE --+> ADHD.	ACE	ADHD	1	Regulation: ACE --+> ADHD
ADHD	ACE	0	0	37418754	PMC10483453	Mendelian Randomization Using the Druggable Genome Reveals Genetically Supported Drug Targets for Psychiatric Disorders.	The study identified gene ACE as a drug-targeting gene for attention deficit and hyperactivity disorder (ADHD) through Mendelian randomization and colocalization analysis, providing genetic evidence for potential therapeutic targets in ADHD.	The study identified gene ACE as a drug-targeting gene for attention deficit and hyperactivity disorder (ADHD) through Mendelian randomization and colocalization analysis, providing genetic evidence for potential therapeutic targets in ADHD; thus, 'ACE' --> 'ADHD'.	ACE	ADHD	0	Regulation: ACE ---> ADHD
ADHD	ADA	2018	11	30408796	PMC6492506	Relation between Early Over- and Undertreatment and Behavioural Problems in Preadolescent Children with Congenital Hypothyroidism.	The study suggests that early overtreatment and undertreatment of congenital hypothyroidism may lead to permanent ADHD and autism in CH patients at ages 6 and 11 years, as indicated by higher ADA scores.	The study suggests that early overtreatment and undertreatment of congenital hypothyroidism may lead to permanent ADHD and autism in CH patients at ages 6 and 11 years, as indicated by higher ADA scores, indicating a potential positive influence of ADA on ADHD. - 'ADA' --+> 'ADHD'	ADA	ADHD	1	Regulation: ADA --+> ADHD
ADHD	ADCY2	2017	10	28971736	10.1080/15622975.2017.1386324	Genetic analysis for cognitive flexibility in the trail-making test in attention deficit hyperactivity disorder patients from single nucleotide polymorphism, gene to pathway level.	This study provides evidence for the potential contribution of ADCY2, a gene involved in adenylate cyclase activity, to cognitive flexibility in individuals with ADHD.	This study provides evidence for the potential contribution of ADCY2, a gene involved in adenylate cyclase activity, to cognitive flexibility in individuals with ADHD; thus, 'ADCY2' --+> 'ADHD'.	ADCY2	ADHD	1	Regulation: ADCY2 --+> ADHD
ADHD	ADGRL1	2022	07	35907405	PMC9388395	ADGRL1 haploinsufficiency causes a variable spectrum of neurodevelopmental disorders in humans and alters synaptic activity and behavior in a mouse model.	ADGRL1 haploinsufficiency is associated with developmental, neurological, and behavioral abnormalities including attention deficit hyperactivity disorder (ADHD) in both mice and humans.	ADGRL1 haploinsufficiency is associated with developmental, neurological, and behavioral abnormalities, including attention deficit hyperactivity disorder (ADHD), in both mice and humans; thus, 'ADGRL1' --| 'ADHD'.	ADGRL1	ADHD	-1	Regulation: ADGRL1 ---| ADHD
ADHD	ADGRL3	2022	09	36082049	PMC9447451	Case Report of a Juvenile Patient with Autism Spectrum Disorder with a Novel Combination of Copy Number Variants in <i>ADGRL3</i> (<i>LPHN3</i>) and Two Pseudogenes.	A novel copy number variant (CNV) in the ADGRL3 gene was identified in a patient with both autism spectrum disorder (ASD) and attention deficit/hyperactivity disorder (ADHD), suggesting a potential association between ADGRL3 and ADHD.	A novel copy number variant (CNV) in the ADGRL3 gene was identified in a patient with both autism spectrum disorder (ASD) and attention deficit/hyperactivity disorder (ADHD), suggesting a potential association between ADGRL3 and ADHD; thus, 'ADGRL3' --+> 'ADHD'.	ADGRL3	ADHD	1	Regulation: ADGRL3 --+> ADHD
ADHD	ADGRL3	2019	06	31176715	NIHMS1531684	Knockout of latrophilin-3 in Sprague-Dawley rats causes hyperactivity, hyper-reactivity, under-response to amphetamine, and disrupted dopamine markers.	ADGRL3 (LPHN3) is associated with a subtype of ADHD and its disruption is significantly correlated with hyperactivity and associated striatal changes in dopamine markers.	ADGRL3 (LPHN3) is associated with a subtype of ADHD, with its disruption significantly correlated with hyperactivity and changes in dopamine markers in the striatum; thus, 'ADGRL3' --+> 'ADHD'.	ADGRL3	ADHD	1	Regulation: ADGRL3 --+> ADHD
ADHD	ADGRL3	2023	10	37783687	PMC10545713	adgrl3.1-deficient zebrafish show noradrenaline-mediated externalizing behaviors, and altered expression of externalizing disorder-candidate genes, suggesting functional targets for treatment.	ADGRL3 is strongly linked to several externalizing disorders, including ADHD, and loss-of-function models have demonstrated its impact on core ADHD-related behaviors in zebrafish. [PMID: 37783687]	ADGRL3 is strongly linked to ADHD, with loss-of-function models in zebrafish demonstrating its impact on core ADHD-related behaviors; thus, 'ADGRL3' --+> 'ADHD'.	ADGRL3	ADHD	1	Regulation: ADGRL3 --+> ADHD
ADHD	ADGRL3	2021	09	34427038	NIHMS1887119	An assessment of executive function in two different rat models of attention-deficit hyperactivity disorder: Spontaneously hypertensive versus Lphn3 knockout rats.	ADGRL3, a gene linked to ADHD and other externalizing behaviors, plays a role in modulating inhibitory control and working memory deficits associated with ADHD.	ADGRL3, a gene associated with ADHD and externalizing behaviors, is involved in modulating inhibitory control and working memory deficits linked to ADHD; thus, 'ADGRL3' --+> 'ADHD'.	ADGRL3	ADHD	1	Regulation: ADGRL3 --+> ADHD
ADHD	ADGRL3	2020	09	32787626	10.1080/15622975.2020.1809014	Expression of the adult ADHD-associated gene <i>ADGRL3</i> is dysregulated by risk variants and environmental risk factors.	ADGRL3, a well-replicated risk gene for adult ADHD, can be dysregulated by genetic risk variants and ADHD-associated environmental risk factors, potentially contributing to the pathogenesis of ADHD.	ADGRL3, a well-replicated risk gene for adult ADHD, can be dysregulated by genetic risk variants and ADHD-associated environmental risk factors, potentially contributing to the pathogenesis of ADHD; thus, 'ADGRL3' --+> 'ADHD'.	ADGRL3	ADHD	1	Regulation: ADGRL3 --+> ADHD
ADHD	ADGRL3	2020	08	32778842	NIHMS1610574	G12/13 is activated by acute tethered agonist exposure in the adhesion GPCR ADGRL3.	ADGRL3, an adhesion GPCR, has been implicated in the increased risk of ADHD and substance use, suggesting it as a potential target for treating neuropsychiatric disorders involving dopamine dysfunction. [PMID: 32778842]	ADGRL3, an adhesion GPCR, has been implicated in the increased risk of ADHD and substance use, suggesting it as a potential target for treating neuropsychiatric disorders involving dopamine dysfunction; thus, 'ADGRL3' --+> 'ADHD'.	ADGRL3	ADHD	1	Regulation: ADGRL3 --+> ADHD
ADHD	ADGRL3	2021	04	33914279	10.1007/s11033-021-06365-2	Adhesion G protein-coupled receptor L3 gene variants: Statistically significant association observed in the male Indo-caucasoid Attention deficit hyperactivity disorder probands.	Certain variants of the ADGRL3 gene are associated with increased susceptibility to ADHD and disruptive behavior, particularly in Caucasoid individuals, suggesting a potential role for ADGRL3 in the development of ADHD.	Certain variants of the ADGRL3 gene are associated with increased susceptibility to ADHD and disruptive behavior, particularly in Caucasoid individuals, suggesting a potential role for ADGRL3 in the development of ADHD; thus, 'ADGRL3' --+> 'ADHD'.	ADGRL3	ADHD	1	Regulation: ADGRL3 --+> ADHD
ADHD	ADGRL3	2020	02	32051549	10.1038/s41380-020-0673-0	Meta-analysis and systematic review of ADGRL3 (LPHN3) polymorphisms in ADHD susceptibility.	The gene ADGRL3 has been associated with ADHD susceptibility, particularly in children, based on a meta-analysis of multiple studies and GWAS data. [PMID: 32051549]	The gene ADGRL3 has been associated with ADHD susceptibility, particularly in children, based on a meta-analysis of multiple studies and GWAS data, indicating a positive influence of 'ADGRL3' on 'ADHD' (ADGRL3 --+> ADHD).	ADGRL3	ADHD	1	Regulation: ADGRL3 --+> ADHD
ADHD	ADGRL3	2021	01	33504901	PMC7840726	Brain structural and functional substrates of ADGRL3 (latrophilin 3) haplotype in attention-deficit/hyperactivity disorder.	The gene ADGRL3 is associated with Attention-Deficit/Hyperactivity Disorder (ADHD), and individuals with both protective and risk ADGRL3 haplotypes show substantial brain hypo-activation during working memory tasks, indicating the relevance of this gene in cognitive brain function.	The gene ADGRL3 is associated with Attention-Deficit/Hyperactivity Disorder (ADHD), as individuals with both protective and risk ADGRL3 haplotypes exhibit significant brain hypo-activation during working memory tasks, highlighting the gene's relevance in cognitive brain function; thus, 'ADGRL3' --+> 'ADHD'.	ADGRL3	ADHD	1	Regulation: ADGRL3 --+> ADHD
ADHD	ADGRL3	2023	01	36777639	PMC9909198	Impulsive choice in two different rat models of ADHD-Spontaneously hypertensive and <i>Lphn3</i> knockout rats.	Variants in the ADGRL3 gene have been linked to ADHD, however, the study did not find a direct relationship between ADGRL3 deletion and impulsive choice in rats, suggesting that other factors may contribute to impulsivity in ADHD.	Variants in the ADGRL3 gene have been linked to ADHD, but no direct relationship was found between ADGRL3 deletion and impulsive choice in rats, indicating that other factors may contribute to impulsivity in ADHD; thus, the influence is unknown.	ADGRL3	ADHD	1	Regulation: ADGRL3 --+> ADHD
ADHD	ADGRL3	2021	05	34022279	NIHMS1710167	Latrophilin-3 disruption: Effects on brain and behavior.	Variants of the ADGRL3 gene, which encodes the G-protein-coupled receptor LPHN3, are associated with an increased risk for attention deficit hyperactivity disorder (ADHD), suggesting a role for ADGRL3 in the regulation of synaptic function and cognitive processes.	Variants of the ADGRL3 gene are associated with an increased risk for attention deficit hyperactivity disorder (ADHD), indicating a potential role for ADGRL3 in synaptic function and cognitive processes; thus, 'ADGRL3' --+> 'ADHD'.	ADGRL3	ADHD	1	Regulation: ADGRL3 --+> ADHD
ADHD	ADH1B	2020	09	32890420	10.1111/acer.14450	Influence of Comorbid Psychiatric Disorders on the Risk of Development of Alcohol Dependence by Genetic Variations of ALDH2 and ADH1B.	Individuals with inactive aldehyde dehydrogenase-2 (ALDH2) and usual ADH1B genotype have a significantly higher prevalence of attention-deficit/hyperactivity disorder (ADHD) and may be at increased risk for alcohol use disorder (AUD).	Individuals with inactive aldehyde dehydrogenase-2 (ALDH2) and the usual ADH1B genotype have a significantly higher prevalence of attention-deficit/hyperactivity disorder (ADHD) and may be at increased risk for alcohol use disorder (AUD); thus, 'ADH1B' --+> 'ADHD'.	ADH1B	ADHD	1	Regulation: ADH1B --+> ADHD
ADHD	ABR	2021	09	34497358	NIHMS1736147	Click-evoked auditory brainstem responses and autism spectrum disorder: a meta-analytic investigation of disorder specificity.	ADHD is associated with longer latencies in click-evoked auditory brainstem response (ABR) components, similar to those observed in autism spectrum disorder (ASD), suggesting potential shared neurodevelopmental alterations.	ADHD is associated with longer latencies in click-evoked auditory brainstem response (ABR) components, similar to those observed in autism spectrum disorder (ASD), suggesting potential shared neurodevelopmental alterations; thus, ADHD --| ABR.	ADHD	ABR	-1	Regulation: ADHD ---| ABR
ADHD	ABR	2014	06	25066938	10.1016/j.clinph.2014.06.007	Subcortical encoding of speech cues in children with attention deficit hyperactivity disorder.	Children with ADHD have deficits in temporal neural encoding of both nonspeech and speech stimuli, indicating a common dysfunction in the processing of click and speech stimuli at the brainstem level, as observed through the auditory brainstem response (ABR).	Children with ADHD exhibit deficits in temporal neural encoding of both nonspeech and speech stimuli, suggesting a common dysfunction in processing at the brainstem level as measured by auditory brainstem response (ABR). ADHD --| ABR.	ADHD	ABR	-1	Regulation: ADHD ---| ABR
ADHD	ABR	2024	7	39083453	10.1044/2024_JSLHR-23-00454	Characteristics of Speech Auditory Brainstem Response in Preschool Children With Attention-Deficit/Hyperactivity Disorder.	Preschool children with attention-deficit/hyperactivity disorder (ADHD) exhibit significantly longer latencies of speech-ABR waveforms V, A, and D compared to typically developing children, suggesting an abnormal auditory processing of speech signals in the central auditory nervous system (CANS), with speech-ABR being a reliable measure to evaluate auditory processing ability in this population.	Preschool children with attention-deficit/hyperactivity disorder (ADHD) show significantly longer latencies of speech-ABR waveforms V, A, and D compared to typically developing children, indicating abnormal auditory processing in the central auditory nervous system (CANS), with speech-ABR serving as a reliable measure for evaluating auditory processing ability in this population; thus, ADHD --| A…	ADHD	ABR	-1	Regulation: ADHD ---| ABR
ADHD	ACCS	2010	01	20079614	10.1016/j.pscychresns.2009.08.004	Reduced interhemispheric structural connectivity between anterior cingulate cortices in borderline personality disorder.	The study found decreased interhemispheric structural connectivity between the anterior cingulate cortices (ACCs) in individuals with borderline personality disorder (BPD) and comorbid attention-deficit hyperactivity disorder (ADHD), suggesting a potential relationship between ADHD and ACCs in BPD.	The study found decreased interhemispheric structural connectivity between the anterior cingulate cortices (ACCs) in individuals with borderline personality disorder (BPD) and comorbid attention-deficit hyperactivity disorder (ADHD), suggesting a negative influence of ADHD on ACCs in BPD; thus, 'ADHD' --| 'ACCS'.	ADHD	ACCS	-1	Regulation: ADHD ---| ACCS
ADHD	ACHE	2023	10	37878348	PMC10600727	Treatment Outcomes With Licensed and Unlicensed Stimulant Doses for Adults With Attention-Deficit/Hyperactivity Disorder: A Systematic Review and Meta-Analysis.	Unlicensed doses of stimulants for adults with ADHD may not provide significant benefits in terms of symptom reduction compared to licensed doses, and may increase the risk of adverse events dropouts, suggesting a limited positive risk benefit relationship between ADHD and ACHE.	Unlicensed doses of stimulants for adults with ADHD may not significantly reduce symptoms compared to licensed doses and could increase the risk of adverse events, indicating a negative risk-benefit relationship between ADHD and ACHE; thus, 'ADHD' --| 'ACHE'.	ADHD	ACHE	-1	Regulation: ADHD ---| ACHE
ADHD	ACR	2019	01	30694611	NIHMS1013290	Differential neuroimaging indices in prefrontal white matter in prenatal alcohol-associated ADHD versus idiopathic ADHD.	Children with ADHD and prenatal alcohol exposure (PAE) have lower levels of choline-compounds (Cho) in the anterior corona radiata (ACR) and suboptimal white-matter integrity, suggesting a specific white-matter pathology in ADHD with PAE.	Children with ADHD and prenatal alcohol exposure have lower levels of choline-compounds in the anterior corona radiata and suboptimal white-matter integrity, indicating a negative influence of ADHD on ACR. - 'ADHD' --| 'ACR'	ADHD	ACR	-1	Regulation: ADHD ---| ACR
ADHD	ACR	2016	07	27464551	PMC4964357	Neural markers of social and monetary rewards in children with Attention-Deficit/Hyperactivity Disorder and Autism Spectrum Disorder.	Children with ADHD exhibit an absence of fERN modulation and reduced ACC activation during both monetary and social reward tasks, suggesting difficulties in reward processing that affect early brain signatures of ADHD.	Children with ADHD show difficulties in reward processing, indicated by an absence of fERN modulation and reduced ACC activation during reward tasks, suggesting a negative influence of ADHD on ACR. - 'ADHD' --| 'ACR'	ADHD	ACR	-1	Regulation: ADHD ---| ACR
ADHD	ACR	2018	06	29924634	PMC6201783	Reward-Based Learning as a Function of Severity of Substance Abuse Risk in Drug-Naïve Youth with ADHD.	The relationship between ADHD and ACR (Anticipation, Conflict, and Reward) task is investigated in drug-naïve youth, suggesting that deficits in learning and adjusting to task difficulty are associated with increasing risk loading for substance use disorders in individuals with ADHD.	Deficits in learning and adjusting to task difficulty in drug-naïve youth with ADHD are associated with an increased risk for substance use disorders, indicating a negative influence of ADHD on ACR; thus, 'ADHD' --| 'ACR'.	ADHD	ACR	-1	Regulation: ADHD ---| ACR
ADHD	ACR	2008	11	19027102	NIHMS102925	Diffusion tensor imaging study of white matter fiber tracts in pediatric bipolar disorder and attention-deficit/hyperactivity disorder.	The study found that both pediatric bipolar disorder (PBD) and attention-deficit/hyperactivity disorder (ADHD) showed significantly lower fractional anisotropy (FA) in the anterior corona radiata (ACR), suggesting impaired fiber density or reduced myelination in this prefrontal tract in both conditions.	The study found that ADHD is associated with significantly lower fractional anisotropy in the anterior corona radiata, indicating impaired fiber density or reduced myelination in this prefrontal tract; thus, ADHD --| ACR.	ADHD	ACR	-1	Regulation: ADHD ---| ACR
ADHD	ADA	2010	04	20424009	10.1177/1087054710365056	Assessment of ADHD documentation from candidates requesting Americans With Disabilities Act (ADA) accommodations for the National Board of Osteopathic Medical Examiners COMLEX exam.	The study found that the majority of applicants requesting special accommodations for ADHD on medical licensing exams do not provide sufficient documentation to support their diagnosis, which has implications for their eligibility under the Americans with Disabilities Act (ADA).	The study found that the majority of applicants requesting special accommodations for ADHD on medical licensing exams do not provide sufficient documentation to support their diagnosis, which negatively impacts their eligibility under the Americans with Disabilities Act (ADA); thus, 'ADHD' --| 'ADA'.	ADHD	ADA	-1	Regulation: ADHD ---| ADA
ADHD	ADM	0	0	30993569	NIHMS1527161	Prior Authorization Policies and Preferred Drug Lists in Medicaid Plans: Stakeholder Perspectives on the Implications for Youth with ADHD.	The study highlights how Medicaid policies, including prior authorization policies and changes in preferred drug lists, create barriers to treatment continuity and quality for low-income youth with ADHD, resulting in increased administrative burden for safety-net clinics.	The study indicates that Medicaid policies create barriers to treatment continuity and quality for low-income youth with ADHD, leading to increased administrative burdens for safety-net clinics; thus, 'ADHD' --| 'ADM'.	ADHD	ADM	-1	Regulation: ADHD ---| ADM
ADHD	ADRA2A	0	0	32741943	10.1248/bpb.b20-00255	Involvement of the Hippocampal Alpha2A-Adrenoceptors in Anxiety-Related Behaviors Elicited by Intermittent REM Sleep Deprivation-Induced Stress in Mice.	REM sleep deprivation-induced stress (REMSD) in a mouse model of ADHD results in increased impulsivity-like behavior, which may be linked to decreased expression of alpha2A-adrenoceptors in the hippocampus, suggesting a potential role of ADRA2A in ADHD.	In a mouse model of ADHD, REM sleep deprivation-induced stress leads to increased impulsivity-like behavior, potentially linked to decreased expression of alpha2A-adrenoceptors in the hippocampus, indicating a negative influence of ADHD on ADRA2A. - 'ADHD' --| 'ADRA2A'	ADHD	ADRA2A	-1	Regulation: ADHD ---| ADRA2A
ADHD	AGL	2013	10	24162872	10.1007/s11881-013-0083-y	Project DyAdd: implicit learning in adult dyslexia and ADHD.	In adults with ADHD, impaired grammaticality learning in the artificial grammar learning (AGL) task was observed, but this learning difficulty was not related to the defining neuropsychological features of ADHD.	In adults with ADHD, impaired grammaticality learning in the artificial grammar learning (AGL) task was observed, indicating a negative influence of ADHD on AGL, but this learning difficulty was not related to the defining neuropsychological features of ADHD; thus, 'ADHD' --| 'AGL'.	ADHD	AGL	-1	Regulation: ADHD ---| AGL
ADHD	AGRP	2024	2	38496220	PMC10943941	The Potential Impact of Agouti Related Peptide and Asprosin on Metabolic Parameters and Eating Behavior in Attention Deficit Hyperactivity Disorder.	Adults with ADHD had significantly lower levels of Agouti-Related Peptide (AgRP) compared to controls, suggesting a potential link between low AgRP levels and ADHD, with AgRP levels showing a significant negative correlation with BMI in the patients.	Adults with ADHD had significantly lower levels of Agouti-Related Peptide (AgRP) compared to controls, indicating a potential link between low AgRP levels and ADHD, with AgRP levels showing a significant negative correlation with BMI in the patients; thus, 'ADHD' --| 'AGRP'.	ADHD	AGRP	-1	Regulation: ADHD ---| AGRP
ADHD	AGRP	2023	12	38043633	10.1016/j.pnpbp.2023.110907	Are decreased cocaine- and amphetamine regulated transcript and Agouti- related peptide levels associated Eating behavior in medication-free children with attention deficit and hyperactivity disorder?	Lower levels of agouti-related protein (AgRP) were found in children with attention deficit hyperactivity disorder (ADHD) compared to healthy controls, suggesting a potential role for AgRP in the pathogenesis of ADHD.	Lower levels of agouti-related protein (AgRP) were found in children with attention deficit hyperactivity disorder (ADHD) compared to healthy controls, suggesting a potential role for AgRP in the pathogenesis of ADHD; thus, 'ADHD' --| 'AGRP'.	ADHD	AGRP	-1	Regulation: ADHD ---| AGRP
ADHD	AHR	2021	02	33583471	PMC8061238	Association of psychiatric comorbidities with the risk of transport accidents in ADHD and MPH.	Individuals with ADHD, especially males comorbid with epilepsy, oppositional defiant disorder/conduct disorder (ODD/CD), or intellectual disabilities (ID), have a higher risk of transport accidents, while methylphenidate (MPH) medication reduces this risk in a dose-dependent manner (aHR of 0.23 to 0.07).	Individuals with ADHD, particularly males with comorbid conditions, face an increased risk of transport accidents, which is mitigated by methylphenidate medication in a dose-dependent manner (aHR of 0.23 to 0.07); thus, 'ADHD' --| 'AHR'.	ADHD	AHR	-1	Regulation: ADHD ---| AHR
ADHD	AHR	2024	2	38418443	PMC10901868	ADHD medications use and risk of mortality and unintentional injuries: a population-based cohort study.	Episodes of ADHD medication use, particularly stimulants, were associated with a reduced risk of all-cause mortality and unintentional injuries leading to emergency department or hospital admission in individuals aged ≤24 years with ADHD (aHR 0.61, 95% CI 0.48-0.76).	Episodes of ADHD medication use, particularly stimulants, were associated with a reduced risk of all-cause mortality and unintentional injuries leading to emergency department or hospital admission in individuals aged ≤24 years with ADHD (aHR 0.61, 95% CI 0.48-0.76); thus, 'ADHD' --| 'AHR'.	ADHD	AHR	-1	Regulation: ADHD ---| AHR
ADHD	AIC	2012	11	23142193	NIHMS446194	Reduced insular volume in attention deficit hyperactivity disorder.	Adolescents with ADHD have a bilateral reduction in anterior insular (AIC) gray matter volumes, suggesting a role for the insula in modulating attention and inhibitory capacity in ADHD.	Adolescents with ADHD exhibit a bilateral reduction in anterior insular (AIC) gray matter volumes, indicating a negative influence of ADHD on AIC; thus, 'ADHD' --| 'AIC'.	ADHD	AIC	-1	Regulation: ADHD ---| AIC
ADHD	AIC	2022	12	36576870	10.1080/23279095.2022.2158441	A comparison of Barkley's behavioral inhibition model (1997) with Barkley's updated executive functioning model in predicting adult ADHD symptoms: A preliminary report using structural equation modeling.	Barkley's updated executive functioning model (BUEFM) of ADHD has a better fit to the data compared to the behavioral inhibition model (BBIM), as indicated by lower AIC values, suggesting that BUEFM has more predictive power in explaining ADHD symptoms.	Barkley's updated executive functioning model (BUEFM) of ADHD demonstrates a better fit to the data than the behavioral inhibition model (BBIM), as indicated by lower AIC values, suggesting that BUEFM has more predictive power in explaining ADHD symptoms; thus, 'ADHD' --| 'AIC'.	ADHD	AIC	-1	Regulation: ADHD ---| AIC
ADHD	AMPH	2019	11	31765714	10.1016/j.pnpbp.2019.109823	ADHD medication and the inverted U-shaped curve: A pharmacological study in female mice performing the rodent Continuous Performance Test (rCPT).	AMPH showed reference-dependent effects on task performance in female mice with ADHD-like symptoms, improving performance in low-performing mice and decreasing performance in high-performing mice.	AMPH improved task performance in low-performing female mice with ADHD-like symptoms while decreasing performance in high-performing mice, indicating a nuanced effect of AMPH on ADHD-related behaviors. - 'ADHD' --| 'AMPH'	ADHD	AMPH	-1	Regulation: ADHD ---| AMPH
ADHD	AMPH	2021	09	34537970	10.1111/acps.13370	Rates of switching stimulants in consecutively referred medication naïve adults with ADHD.	In newly referred, untreated adults with ADHD initiating stimulant treatment, 24% needed to switch from their initially prescribed stimulant family within 60 days, with a significantly higher rate of switching observed in those initially prescribed MPH, while those taking AMPH had a higher rate of requiring changes in formulation or additional antianxiety or antidepressant treatment.	In newly referred, untreated adults with ADHD initiating stimulant treatment, 24% needed to switch from their initially prescribed stimulant within 60 days, with those on AMPH showing a higher rate of requiring changes in formulation or additional treatments compared to those on MPH; thus, 'ADHD' --| 'AMPH'.	ADHD	AMPH	-1	Regulation: ADHD ---| AMPH
ADHD	ANG	2022	12	36620656	PMC9813490	Proton magnetic resonance spectroscopy (MRS) in individuals with internet gaming.	The presence of ADHD is associated with increased severity of internet game play and lower levels of NAA within the prefrontal cortex in individuals with internet gaming disorder.	The presence of ADHD is associated with increased severity of internet game play and lower levels of NAA within the prefrontal cortex in individuals with internet gaming disorder, indicating a negative influence of ADHD on ANG: 'ADHD' --| 'ANG'.	ADHD	ANG	-1	Regulation: ADHD ---| ANG
ADHD	APC	0	0	27117555	NIHMS792598	The Children's Attention-Deficit Hyperactivity Disorder Telemental Health Treatment Study: Caregiver Outcomes.	The study found that caregivers of children with ADHD who received treatment through a hybrid telehealth service delivery model (CATTS) showed greater improvements in distress levels compared to caregivers of children who received treatment through the Augmented Primary Care (APC) model.	Caregivers of children with ADHD who received treatment through a hybrid telehealth service delivery model (CATTS) experienced greater improvements in distress levels compared to those receiving treatment through the Augmented Primary Care (APC) model, indicating a negative influence of APC on the outcomes for ADHD caregivers. Thus, ADHD --| APC.	ADHD	APC	-1	Regulation: ADHD ---| APC
ADHD	APOB	2011	08	21812620	10.3109/15622975.2011.600292	Modified magnesium and lipoproteins in children with attention deficit hyperactivity disorder (ADHD).	In ADHD patients, there is a lower concentration of APOB compared to controls, indicating a modification in lipoprotein metabolism.	In ADHD patients, there is a lower concentration of APOB compared to controls, indicating a modification in lipoprotein metabolism, thus suggesting a negative influence of 'ADHD' on 'APOB': 'ADHD' --| 'APOB'.	ADHD	APOB	-1	Regulation: ADHD ---| APOB
ADHD	APP	2023	06	37341028	PMC10377453	Evaluation of the effectiveness of the FOCUS ADHD App in monitoring adults with attention-deficit/hyperactivity disorder.	The study found that the use of the FOCUS ADHD mobile health application (App) did not increase treatment adherence in adults with ADHD, but the addition of a financial incentive (discount on medication) for using the App resulted in increased medication intake registrations, suggesting a potential positive impact of combining incentives with mobile digital health solutions in improving treatment…	The study found that while the FOCUS ADHD mobile health application did not increase treatment adherence in adults with ADHD, the introduction of a financial incentive led to increased medication intake registrations, indicating a potential positive impact of combining incentives with mobile health solutions on treatment adherence in ADHD; thus, 'ADHD' --| 'APP'.	ADHD	APP	-1	Regulation: ADHD ---| APP
ADHD	ARC	2020	08	32740914	10.1111/bjep.12375	Attainment, attendance, and school difficulties in UK primary schoolchildren with probable ADHD.	Children as young as 4 with probable ADHD exhibit difficulties in academic attainment, attendance, classroom behavior, and attitudes towards school, suggesting a clear association between ADHD and academic-related challenges (ARC).	Children as young as 4 with probable ADHD exhibit difficulties in academic attainment, attendance, classroom behavior, and attitudes towards school, indicating a negative association between ADHD and academic-related challenges (ARC) --| 'ARC'.	ADHD	ARC	-1	Regulation: ADHD ---| ARC
ADHD	ARFGEF2	2024	1	38250258	PMC10797721	Unraveling shared susceptibility loci and Mendelian genetic associations linking educational attainment with multiple neuropsychiatric disorders.	Genetic analysis revealed that higher genetically predicted educational attainment (EA) is associated with a reduced risk of ADHD (OR<sub>IVW</sub>: 0.50; 95% CI: 0.39 to 0.63), while genetically predicted ADHD is linked to a decrease in EA (Causal effect: -2.8 months; 95% CI: -3.9 to -1.8), indicating a shared genetic and causal relationship between EA and ADHD involving the gene ARFGEF2.	Genetic analysis indicates a shared genetic and causal relationship between educational attainment (EA) and ADHD, with higher genetically predicted EA associated with a reduced risk of ADHD (OR<sub>IVW</sub>: 0.50; 95% CI: 0.39 to 0.63) and genetically predicted ADHD linked to a decrease in EA (Causal effect: -2.8 months; 95% CI: -3.9 to -1.8), suggesting that 'ADHD' --| 'ARFGEF2'.	ADHD	ARFGEF2	-1	Regulation: ADHD ---| ARFGEF2
ADHD	ARSI	2015	07	26167851	10.1089/acm.2015.0067	Equine-Assisted Activities and Therapy for Treating Children with Attention-Deficit/Hyperactivity Disorder.	Equine-assisted activities and therapy (EAA/T) demonstrated effectiveness in improving core ADHD symptoms, as evidenced by a significant decrease in the ARS-I score, suggesting that EAA/T could be a viable treatment strategy for children with ADHD.	Equine-assisted activities and therapy (EAA/T) effectively improved core ADHD symptoms, as indicated by a significant decrease in the ARS-I score, suggesting that EAA/T could be a viable treatment strategy for children with ADHD; thus, 'ADHD' --| 'ARSI'.	ADHD	ARSI	-1	Regulation: ADHD ---| ARSI
ADHD	ARSI	0	0	17291323	10.1111/j.1365-2214.2006.00642.x	Parental beliefs about the nature of ADHD behaviours and their relationship to referral intentions in preschool children.	Parents of preschool children who display ADHD behaviors tend to perceive these behaviors as normal and may not seek referral for their child, indicating a potential lack of awareness of the severity and negative impact of ADHD (ARSI) symptoms.	Parents of preschool children exhibiting ADHD behaviors often perceive these behaviors as normal, which may lead to a lack of awareness regarding the severity and negative impact of ADHD symptoms (ARSI). ADHD --| ARSI.	ADHD	ARSI	-1	Regulation: ADHD ---| ARSI
ADHD	ASD1	2024	6	38933578	PMC11202315	Weak central coherence in neurodevelopmental disorders: a comparative study.	The study found that while central coherence deficits were observed in children with NVLD+ADHD, SCD, and ASD1, the ADHD group alone showed normal performance and differed significantly from the NVLD+ADHD group, suggesting a weak association between ADHD and ASD1 in terms of central coherence deficits.	The study indicates a weak association between ADHD and ASD1, as children with ADHD showed normal performance in central coherence tasks, contrasting with those having NVLD+ADHD, SCD, and ASD1. ADHD --| ASD1.	ADHD	ASD1	-1	Regulation: ADHD ---| ASD1
ADHD	ASL	2024	6	38942754	PMC11213899	Comparison of arterial spin labeled MRI (ASL MRI) between ADHD and control group (ages of 6-12).	The study utilizing arterial spin labeling-magnetic resonance imaging (ASL-MRI) found that children with ADHD aged 8-9 and 10-12 exhibited significantly lower cerebral blood flow in specific brain regions compared to control groups, suggesting age-specific variations in ADHD-related brain activity during development.	Children with ADHD aged 8-9 and 10-12 showed significantly lower cerebral blood flow in specific brain regions compared to control groups, indicating a negative influence of ADHD on ASL. - 'ADHD' --| 'ASL'	ADHD	ASL	-1	Regulation: ADHD ---| ASL
ADHD	ATD	2021	11	34916918	PMC8670091	The Effects of Working Memory Load on Auditory Distraction in Adults With Attention Deficit Hyperactivity Disorder.	Individuals with attention deficit hyperactivity disorder (ADHD) experience difficulty in attenuating auditory cortical responses to task-irrelevant sounds during high working memory (WM) load, as observed in the auditory target detection (ATD) task, suggesting a relationship between ADHD and ATD.	Individuals with attention deficit hyperactivity disorder (ADHD) have difficulty in attenuating auditory cortical responses to task-irrelevant sounds during high working memory load, indicating a relationship between ADHD and auditory target detection (ATD); thus, 'ADHD' --| 'ATD'.	ADHD	ATD	-1	Regulation: ADHD ---| ATD
ADHD	ATR	0	0	12537853	10.1375/136905202320906039	Recruitment and attrition in twin register studies of childhood behavior: the example of the Australian Twin ADHD Project.	The Australian Twin ADHD Project (ATAP) excluded families with children enrolled in the Australian Twin Registry (ATR) who had significant developmental disability or behavioral difficulties, including those with more ADHD symptoms, highlighting the relationship between ADHD and ATR in the study.	ADHD symptoms were a factor in excluding families from the Australian Twin ADHD Project (ATAP) who were enrolled in the Australian Twin Registry (ATR), indicating a negative influence of ADHD on ATR; thus, 'ADHD' --| 'ATR'.	ADHD	ATR	-1	Regulation: ADHD ---| ATR
ADHD	ATXN7	2017	06	28422445	10.1111/gbb.12388	Transcriptional profiling of SHR/NCrl prefrontal cortex shows hyperactivity-associated genes responsive to amphetamine challenge.	The gene ATXN7 is downregulated in the prefrontal cortex of an animal model of ADHD, suggesting a potential genetic risk variant associated with the hyperactive phenotype of ADHD.	The gene ATXN7 is downregulated in the prefrontal cortex of an animal model of ADHD, indicating a potential genetic risk variant associated with the hyperactive phenotype of ADHD; thus, 'ADHD' --| 'ATXN7'.	ADHD	ATXN7	-1	Regulation: ADHD ---| ATXN7
ADHD	BAX	2022	10	36271575	10.1016/j.biopha.2022.113799	The protective effect of thymoquinone or/and thymol against monosodium glutamate-induced attention-deficit/hyperactivity disorder (ADHD)-like behavior in rats: Modulation of Nrf2/HO-1, TLR4/NF-κB/NLRP3/caspase-1 and Wnt/β-Catenin signaling pathways in rat model.	The combined therapy of thymoquinone (TQ) and thymol (T) has a higher protective effect against monosodium glutamate (MSG)-induced ADHD-like behavior in rats, as evidenced by improved locomotor, attention and cognitive functions, and reduction in Bax protein expression.	The combined therapy of thymoquinone and thymol significantly reduces Bax protein expression, which is associated with improved ADHD-like behavior in rats, indicating a negative influence of ADHD on BAX. Thus, the relationship can be summarized as: 'ADHD' --| 'BAX'.	ADHD	BAX	-1	Regulation: ADHD ---| BAX
ADHD	BAX	2014	02	24678501	PMC3952832	Treadmill exercise ameliorates symptoms of attention deficit/hyperactivity disorder through reducing Purkinje cell loss and astrocytic reaction in spontaneous hypertensive rats.	Treadmill exercise and methylphenidate treatment alleviate ADHD-induced changes in the cerebellum, including an increase in Bax expression.	Treadmill exercise and methylphenidate treatment alleviate ADHD-induced changes in the cerebellum, including an increase in Bax expression, indicating that 'ADHD' has a negative influence on 'BAX' expression; thus, 'ADHD' --| 'BAX'.	ADHD	BAX	-1	Regulation: ADHD ---| BAX
ADHD	BCL2	0	0	34486354	10.3923/pjbs.2021.868.880	Omega-3 Rich Oils Attenuate ADHD-Like Behaviour Induced by Dietary Monosodium Glutamate in Rats.	Dietary supplementation with Fish, Walnuts, or Fenugreek oils at the tested dose modulated ADHD-like behavior in rats and reversed the reduction in Bcl-2 gene expression in brain tissue.	Dietary supplementation with Fish, Walnuts, or Fenugreek oils improved ADHD-like behavior in rats and reversed the reduction in Bcl-2 gene expression in brain tissue, suggesting a potential link between ADHD and BCL2; thus, 'ADHD' --| 'BCL2'.	ADHD	BCL2	-1	Regulation: ADHD ---| BCL2
ADHD	BDNF	2022	07	35937892	PMC9354026	The impact of maternal high-fat diet on offspring neurodevelopment.	A maternal high-fat diet during pregnancy may lead to neurodevelopmental disorders in offspring, including ADHD, through mechanisms such as dysregulation of brain-derived neurotrophic factor (BDNF) expression.	A maternal high-fat diet during pregnancy may lead to neurodevelopmental disorders in offspring, including ADHD, through mechanisms such as dysregulation of brain-derived neurotrophic factor (BDNF) expression; thus, 'ADHD' --| 'BDNF'.	ADHD	BDNF	-1	Regulation: ADHD ---| BDNF
ADHD	BDNF	0	0	36263639	PMC9606423	Increased Serum Brain-derived Neurotrophic Factor, Nerve Growth Factor, Glial-derived Neurotrophic Factor and Galanin Levels in Children with Attention Deficit Hyperactivity Disorder, and the Effect of 10 Weeks Methylphenidate Treatment.	Children with ADHD have significantly higher levels of serum brain-derived neurotrophic factor (BDNF) before treatment, which decrease significantly after treatment, suggesting that BDNF may play a role in the pathophysiology of ADHD.	Children with ADHD have significantly higher levels of serum brain-derived neurotrophic factor (BDNF) before treatment, which decrease significantly after treatment, suggesting that BDNF may play a role in the pathophysiology of ADHD; thus, 'ADHD' --| 'BDNF'.	ADHD	BDNF	-1	Regulation: ADHD ---| BDNF
ADHD	BDNF	2023	11	37935275	10.1016/j.lfs.2023.122252	In silico and in vivo analysis of the relationship between ADHD and social isolation in pups rat model: Implication of redox mechanisms, and the neuroprotective impact of Punicalagin.	Exposure to excessive monosodium glutamate (MSG) consumption and social isolation (SI) in rat pups led to ADHD-like symptoms, including inhibition of the BDNF expression, which was protected by treatment with Punicalagin (PUN).	Exposure to excessive monosodium glutamate (MSG) and social isolation in rat pups resulted in ADHD-like symptoms and inhibited BDNF expression, which was mitigated by Punicalagin treatment; thus, 'ADHD' --| 'BDNF'.	ADHD	BDNF	-1	Regulation: ADHD ---| BDNF
ADHD	BDNF	2023	03	36995561	10.1007/s11064-023-03917-9	Delayed Outgrowth in Response to the BDNF and Altered Synaptic Proteins in Neurons From SHR Rats.	Neurons from an ADHD rat model exhibited delayed development and decreased response to BDNF, suggesting a potential relationship between ADHD and BDNF.	Neurons from an ADHD rat model exhibited delayed development and decreased response to BDNF, suggesting a negative influence of ADHD on BDNF; thus, 'ADHD' --| 'BDNF'.	ADHD	BDNF	-1	Regulation: ADHD ---| BDNF
ADHD	BDNF	2024	5	38919566	PMC11195744	Associations between neurological soft signs, executive functions, and brain-derived neurotrophic factor in boys with attention-deficit hyperactivity disorder.	The study found a negative correlation between serum brain-derived neurotrophic factor (BDNF) levels and age, as well as a lack of correlation between BDNF levels and neurological soft signs in children with attention-deficit hyperactivity disorder (ADHD), suggesting a potential role of BDNF in the maturational delay associated with ADHD pathophysiology.	The study found a negative correlation between serum brain-derived neurotrophic factor (BDNF) levels and age in children with attention-deficit hyperactivity disorder (ADHD), suggesting a potential role of BDNF in the maturational delay associated with ADHD pathophysiology; thus, 'ADHD' --| 'BDNF'.	ADHD	BDNF	-1	Regulation: ADHD ---| BDNF
ADHD	BDNF	2024	5	38712701	10.1002/jdn.10332	BDNF, proBDNF and proBDNF/BDNF ratio with electroencephalographic abnormalities in children with attention deficit hyperactivity disorder: Possible relations to cognition and severity.	Children with ADHD, especially those with subclinical epileptogenic discharges (SED), may have lower levels of serum BDNF and a higher proBDNF/BDNF ratio, potentially impacting cognitive abilities, highlighting the need for further investigation into the role of BDNF in ADHD.	Children with ADHD, particularly those with subclinical epileptogenic discharges, may exhibit lower serum BDNF levels and a higher proBDNF/BDNF ratio, suggesting a negative influence of ADHD on BDNF and indicating the need for further research into this relationship. - 'ADHD' --| 'BDNF'	ADHD	BDNF	-1	Regulation: ADHD ---| BDNF
ADHD	BDNF	0	0	38553948	10.1002/jnr.25323	Prenatal treatment with corticosterone via maternal injection induces learning and memory impairments via delaying postsynaptic development in hippocampal CA1 neurons of rats.	Prenatal exposure to high corticosterone, leading to increased cortisol levels, may downregulate BDNF-mediated signaling critical for synaptic development in hippocampal CA1 neurons, potentially contributing to learning and memory impairments associated with ADHD.	Prenatal exposure to high corticosterone may downregulate BDNF-mediated signaling critical for synaptic development in hippocampal CA1 neurons, potentially contributing to learning and memory impairments associated with ADHD; thus, 'ADHD' --| 'BDNF'.	ADHD	BDNF	-1	Regulation: ADHD ---| BDNF
ADHD	BDNF	2024	2	38401710	10.1016/j.neuroscience.2024.02.008	Effects of Gestational Exercise on Nociception, BDNF, and Irisin Levels in an Animal Model of ADHD.	Reduced BDNF levels have been observed in both ADHD subjects and the spontaneous hypertensive rat (SHR) model, suggesting a potential association between ADHD and BDNF.	Reduced BDNF levels have been observed in both ADHD subjects and the spontaneous hypertensive rat (SHR) model, suggesting a potential negative association between ADHD and BDNF; thus, 'ADHD' --| 'BDNF'.	ADHD	BDNF	-1	Regulation: ADHD ---| BDNF
ADHD	BDNF	2023	11	37935275	10.1016/j.lfs.2023.122252	In silico and in vivo analysis of the relationship between ADHD and social isolation in pups rat model: Implication of redox mechanisms, and the neuroprotective impact of Punicalagin.	Exposure to excessive monosodium glutamate (MSG) consumption and social isolation (SI) in rat pups led to ADHD-like symptoms, including inhibition of the BDNF expression, which was protected by treatment with Punicalagin (PUN).	Exposure to excessive monosodium glutamate (MSG) and social isolation in rat pups resulted in ADHD-like symptoms and inhibited BDNF expression, which was mitigated by Punicalagin treatment; thus, 'ADHD' --| 'BDNF'.	ADHD	BDNF	-1	Regulation: ADHD ---| BDNF
ADHD	BID	2024	1	38088158	10.1080/01616412.2023.2294577	Impulsivity and attention deficit-hyperactivity symptoms among patients with relapsing-remitting multiple sclerosis: a case-control study.	Studies have suggested a significant association between Attention Deficit and Hyperactivity Disorder (ADHD) symptoms and cognitive dysfunction, including response inhibition and intervention control, in patients with Relapsing-Remitting Multiple Sclerosis (pwRRMS), with ADHD symptoms being negatively correlated with Beck Depression Inventory (BID) scores and overall quality of life.	Studies have indicated a significant negative correlation between ADHD symptoms and Beck Depression Inventory (BID) scores in patients with Relapsing-Remitting Multiple Sclerosis, suggesting that higher ADHD symptoms are associated with lower BID scores and overall quality of life; thus, 'ADHD' --| 'BID'.	ADHD	BID	-1	Regulation: ADHD ---| BID
ADHD	BMAL1	2011	11	22105622	10.1038/mp.2011.149	Adult attention-deficit hyperactivity disorder is associated with alterations in circadian rhythms at the behavioural, endocrine and molecular levels.	Adults with ADHD exhibit disrupted circadian rhythms, including loss of circadian rhythmicity in the clock genes BMAL1 and PER2, suggesting a potential role for BMAL1 in the pathophysiology of ADHD.	Adults with ADHD exhibit disrupted circadian rhythms, including loss of circadian rhythmicity in the clock genes BMAL1 and PER2, suggesting a potential role for BMAL1 in the pathophysiology of ADHD; thus, 'ADHD' --| 'BMAL1'.	ADHD	BMAL1	-1	Regulation: ADHD ---| BMAL1
ADHD	C2	2023	07	37503220	PMC10370122	Developmental Manganese Exposure Causes Lasting Attention Deficits Accompanied by Dysregulation of mTOR Signaling and Catecholaminergic Gene Expression in Brain Prefrontal Cortex.	Developmental manganese exposure is associated with lasting attention deficits and catecholaminergic dysfunction in a rat model, highlighting disrupted mTOR and Wnt signaling pathways as potential mechanisms for the development of attention deficit hyperactivity disorder (ADHD).	Developmental manganese exposure is linked to lasting attention deficits and catecholaminergic dysfunction in a rat model, suggesting a potential connection to ADHD through disrupted mTOR and Wnt signaling pathways; thus, 'ADHD' --| 'C2'.	ADHD	C2	-1	Regulation: ADHD ---| C2
ADHD	C3	2020	02	32098639	10.1017/S135561772000020X	Deconstructing Cognitive Heterogeneity in Puerto Rican Spanish-Speaking Children With ADHD.	The cognitive cluster profiles of Puerto Rican Spanish-speaking children with ADHD revealed a subgroup (C3) with generally average performance on the Wechsler Intelligence Scales for Children-Fourth Edition Spanish (WISC-IV Spanish) Index scores.	The cognitive cluster profiles of Puerto Rican Spanish-speaking children with ADHD identified a subgroup (C3) that exhibited generally average performance on the WISC-IV Spanish Index scores; thus, ADHD --| C3.	ADHD	C3	-1	Regulation: ADHD ---| C3
ADHD	C3	0	0	24053046	10.1016/b978-0-7020-5307-8.00018-1	Event-related oscillations reflect functional asymmetry in children with attention deficit/hyperactivity disorder.	The present study found that children with ADHD exhibited reduced mu activity at the C3 electrode during certain stimulus conditions, suggesting deficient inhibition of motor cortical networks in ADHD.	Children with ADHD exhibited reduced mu activity at the C3 electrode, indicating a negative influence of ADHD on motor cortical inhibition; thus, 'ADHD' --| 'C3'.	ADHD	C3	-1	Regulation: ADHD ---| C3
ADHD	C3	2016	06	27318633	10.1016/j.psychres.2016.05.061	Event-related potentials reflect the efficacy of pharmaceutical treatments in children and adolescents with attention deficit/hyperactivity disorder.	The study found that the event-related potentials (ERPs) at the C3 electrode were attenuated and prolonged in pediatric patients with ADHD, and after treatment with atomoxetine (ATX), the P300 latencies at the C3 electrode were significantly shorter, suggesting that ERPs at the C3 electrode may be useful for evaluating the pharmacological effects of ATX in patients with ADHD.	The study found that pediatric patients with ADHD exhibited attenuated and prolonged event-related potentials (ERPs) at the C3 electrode, and treatment with atomoxetine significantly shortened the P300 latencies at this electrode, indicating that ERPs at C3 may be useful for evaluating the pharmacological effects of ATX in ADHD patients; thus, 'ADHD' --| 'C3'.	ADHD	C3	-1	Regulation: ADHD ---| C3
ADHD	C4B	0	0	7665439	10.1097/00004583-199508000-00010	Is decreased blood plasma concentration of the complement C4B protein associated with attention-deficit hyperactivity disorder?	Decreased C4B plasma protein levels in ADHD patients, especially in mothers, suggest a potential association between C4B and the development of ADHD.	Decreased C4B plasma protein levels in ADHD patients, particularly in mothers, suggest a potential association between C4B and the development of ADHD; thus, 'ADHD' --| 'C4B'.	ADHD	C4B	-1	Regulation: ADHD ---| C4B
ADHD	C5	2020	05	32441129	NIHMS1899696	Symptom Level Associations Between Attention-Deficit Hyperactivity Disorder and School Performance.	Children with ADHD-C and ADHD-I have a higher likelihood of experiencing reduced overall school performance compared to children without ADHD (ADHD-C = 5.8, 95% CI = 3.1-10.9; ADHD-I = 5.5, 95% CI = 3.1-10.1).	Children with ADHD-C and ADHD-I are significantly more likely to have reduced overall school performance, with odds ratios of 5.8 (95% CI = 3.1-10.9) for ADHD-C and 5.5 (95% CI = 3.1-10.1) for ADHD-I; thus, ADHD --| C5.	ADHD	C5	-1	Regulation: ADHD ---| C5
ADHD	C5	2020	02	32098639	10.1017/S135561772000020X	Deconstructing Cognitive Heterogeneity in Puerto Rican Spanish-Speaking Children With ADHD.	The study identified five cognitive cluster profiles in Puerto Rican Spanish-speaking children with ADHD, one of which (C5) was characterized by working memory deficits.	The study identified a cognitive cluster profile (C5) in Puerto Rican Spanish-speaking children with ADHD that was characterized by working memory deficits, indicating a potential negative influence of ADHD on cognitive functioning. Thus, the relationship can be summarized as: ADHD --| C5.	ADHD	C5	-1	Regulation: ADHD ---| C5
ADHD	CA1	2018	12	30552946	10.1016/j.bbr.2018.12.028	Altered α-amino-3-hydroxy-5-methyl-4-isoxazolepropionic acid (AMPA) receptor function and expression in hippocampus in a rat model of attention-deficit/hyperactivity disorder (ADHD).	Altered glutamatergic α-amino-3-hydroxy-5-methyl-4-isoxazolepropionic acid receptor (AMPAR) function at CA3-to-CA1 pyramidal cell synapses may contribute to learning deficits in individuals with ADHD.	Altered glutamatergic AMPAR function at CA3-to-CA1 pyramidal cell synapses may contribute to learning deficits in individuals with ADHD; thus, 'ADHD' --| 'CA1'.	ADHD	CA1	-1	Regulation: ADHD ---| CA1
ADHD	CA1	2018	08	30165120	10.1016/j.pnpbp.2018.08.010	Early-life stress impairs developmental programming in Cadherin 13 (CDH13)-deficient mice.	CDH13, a cell adhesion molecule, is associated with neurodevelopmental disorders such as ADHD, and its deficiency leads to altered inhibitory drive onto hippocampal CA1 pyramidal neurons, affecting excitatory/inhibitory balance.	ADHD is associated with a deficiency in CDH13, which alters the inhibitory drive onto hippocampal CA1 pyramidal neurons, thereby affecting the excitatory/inhibitory balance; thus, ADHD --| CA1.	ADHD	CA1	-1	Regulation: ADHD ---| CA1
ADHD	CA1	2020	01	31916029	10.1007/s12035-019-01854-9	Cellular and Molecular Changes in Hippocampal Glutamate Signaling and Alterations in Learning, Attention, and Impulsivity Following Prenatal Nicotine Exposure.	Prenatal nicotine exposure in mice is associated with alterations in glutamatergic functioning in CA1 neurons, similar to changes observed in the ADHD model, and contributes to lower cognitive performance.	Prenatal nicotine exposure in mice is associated with alterations in glutamatergic functioning in CA1 neurons, similar to changes observed in the ADHD model, contributing to lower cognitive performance; thus, 'ADHD' --| 'CA1'.	ADHD	CA1	-1	Regulation: ADHD ---| CA1
ADHD	CA1	2021	05	34015673	PMC8141923	Cumulative exposure to ADHD medication is inversely related to hippocampus subregional volume in children.	Prolonged use of ADHD medication at higher doses is significantly associated with smaller volumes in the CA1 subregion of the left hippocampus in children with ADHD.	Prolonged use of ADHD medication at higher doses is significantly associated with smaller volumes in the CA1 subregion of the left hippocampus in children with ADHD, indicating a negative influence of ADHD on CA1. - 'ADHD' --| 'CA1'	ADHD	CA1	-1	Regulation: ADHD ---| CA1
ADHD	CA1	2023	09	37759640	PMC10525904	Attention Deficit-Hyperactivity Disorder (ADHD): From Abnormal Behavior to Impairment in Synaptic Plasticity.	Recent evidence suggests that in individuals with ADHD, there is a delay in dendritic spines' maturation in CA1 hippocampal neurons, which is associated with impaired working memory and hippocampal long-term potentiation.	In individuals with ADHD, there is a delay in dendritic spines' maturation in CA1 hippocampal neurons, which is associated with impaired working memory and hippocampal long-term potentiation; thus, 'ADHD' --| 'CA1'.	ADHD	CA1	-1	Regulation: ADHD ---| CA1
ADHD	CA1	2018	12	30618772	PMC6305740	Single and Repeated Administration of Methylphenidate Modulates Synaptic Plasticity in Opposite Directions via Insertion of AMPA Receptors in Rat Hippocampal Neurons.	Repetitive administration of methylphenidate (MPH) in preadolescent rats with ADHD leads to a decrease in CA1 phosphorylation and AMPA receptor insertion, resulting in reduced performance and impaired short-term plasticity.	Repetitive administration of methylphenidate (MPH) in preadolescent rats with ADHD results in decreased CA1 phosphorylation and AMPA receptor insertion, leading to impaired short-term plasticity and reduced performance; thus, 'ADHD' --| 'CA1'.	ADHD	CA1	-1	Regulation: ADHD ---| CA1
ADHD	CA1	2018	02	29427578	10.1016/j.brainres.2018.02.007	Hippocampal subfield volume changes in subtypes of attention deficit hyperactivity disorder.	The study found that individuals with the combined subtype of ADHD show a reduction in CA1 volume, suggesting a potential role of CA1 in the pathophysiology of ADHD.	Individuals with the combined subtype of ADHD show a reduction in CA1 volume, suggesting a potential role of CA1 in the pathophysiology of ADHD, indicating a negative influence of ADHD on CA1. - 'ADHD' --| 'CA1'	ADHD	CA1	-1	Regulation: ADHD ---| CA1
ADHD	CA1	0	0	38553948	10.1002/jnr.25323	Prenatal treatment with corticosterone via maternal injection induces learning and memory impairments via delaying postsynaptic development in hippocampal CA1 neurons of rats.	Prenatal exposure to high corticosterone leading to ADHD-like behaviors and cognitive deficits in rat pups was associated with incomplete long-term potentiation (LTP) and delayed postsynaptic development of hippocampal CA1 neurons, suggesting a potential link between cortisol dysregulation and neurodevelopmental disorders such as ADHD.	Prenatal exposure to high corticosterone, which is linked to ADHD-like behaviors and cognitive deficits in rat pups, was associated with incomplete long-term potentiation (LTP) and delayed postsynaptic development of hippocampal CA1 neurons, indicating a potential negative influence of ADHD on CA1. - 'ADHD' --| 'CA1'	ADHD	CA1	-1	Regulation: ADHD ---| CA1
ADHD	CA4	2021	08	34385508	PMC8360960	Peer victimization and the association with hippocampal development and working memory in children with ADHD and typically-developing children.	Children with ADHD, particularly those displaying symptoms of hyperactivity-impulsivity, are at a higher risk of peer victimization, and the volume of the left Cornu Ammonis 4 (CA4) region in the hippocampus negatively predicts working memory in these children.	Children with ADHD, especially those with hyperactivity-impulsivity symptoms, are at increased risk of peer victimization, and the volume of the left Cornu Ammonis 4 (CA4) region in the hippocampus negatively predicts working memory in these children; thus, ADHD --| CA4.	ADHD	CA4	-1	Regulation: ADHD ---| CA4
ADHD	CA4	2018	02	29427578	10.1016/j.brainres.2018.02.007	Hippocampal subfield volume changes in subtypes of attention deficit hyperactivity disorder.	The study found that individuals with the combined subtype of ADHD showed a significant reduction in CA4 volume within the hippocampus, suggesting a potential role of CA4 in the pathophysiology of ADHD.	Individuals with the combined subtype of ADHD showed a significant reduction in CA4 volume within the hippocampus, suggesting a potential negative influence of ADHD on CA4. - 'ADHD' --| 'CA4'	ADHD	CA4	-1	Regulation: ADHD ---| CA4
ADHD	CADM2	2020	12	33346031	NIHMS1897464	Testing the Stability and Validity of an Executive Dysfunction Classification Using Task-Based Assessment in Children and Adolescents.	Children with executive dysfunction, including those with ADHD, were found to have lower chances of presenting a polymorphism in the CADM2 gene, which has been previously linked to high performance in executive function.	Children with ADHD exhibit lower chances of presenting a polymorphism in the CADM2 gene, which is associated with high performance in executive function, indicating a negative influence of ADHD on CADM2. - 'ADHD' --| 'CADM2'	ADHD	CADM2	-1	Regulation: ADHD ---| CADM2
ADHD	CAMP	2020	10	33075480	PMC7567669	Guanfacine's mechanism of action in treating prefrontal cortical disorders: Successful translation across species.	Guanfacine, an α2A-adrenoceptor agonist, improves cognitive functions in ADHD by inhibiting cAMP-PKA-K+ channel signaling in the prefrontal cortex.	Guanfacine improves cognitive functions in ADHD by inhibiting cAMP-PKA-K+ channel signaling in the prefrontal cortex, indicating a negative influence of ADHD on CAMP. - 'ADHD' --| 'CAMP'	ADHD	CAMP	-1	Regulation: ADHD ---| CAMP
ADHD	CAMP	2023	03	36995561	10.1007/s11064-023-03917-9	Delayed Outgrowth in Response to the BDNF and Altered Synaptic Proteins in Neurons From SHR Rats.	Neurons from an ADHD rat model exhibited decreased levels of the cAMP-response element-binding (CREB) transcription factor, suggesting a potential relationship between ADHD and cAMP dysregulation.	Neurons from an ADHD rat model exhibited decreased levels of the cAMP-response element-binding (CREB) transcription factor, suggesting a negative influence of ADHD on cAMP dysregulation; thus, 'ADHD' --| 'CAMP'.	ADHD	CAMP	-1	Regulation: ADHD ---| CAMP
ADHD	CAPS	2016	04	27105063	10.1089/cap.2015.0108	Treatment of Attention-Deficit/Hyperactivity Disorder in Preschool-Age Children: Child and Adolescent Psychiatrists' Adherence to Clinical Practice Guidelines.	Child and adolescent psychiatrists (CAPs) often do not adhere to clinical guidelines for the treatment of preschool children with attention-deficit/hyperactivity disorder (P-ADHD), with safety concerns and educational factors being the most important factors influencing their decision to initiate pharmacotherapy.	Child and adolescent psychiatrists (CAPs) often do not adhere to clinical guidelines for treating preschool children with attention-deficit/hyperactivity disorder (P-ADHD), primarily due to safety concerns and educational factors influencing their decision to initiate pharmacotherapy; thus, 'ADHD' --| 'CAPS'.	ADHD	CAPS	-1	Regulation: ADHD ---| CAPS
ADHD	CAST	2013	03	23510262	10.1111/sjop.12042	ADHD symptoms, academic achievement, self-perception of academic competence and future orientation: a longitudinal study.	ADHD symptoms, particularly in early grades, have a long-term negative impact on academic achievement, suggesting that ADHD symptoms cast a shadow on academic progress.	ADHD symptoms, particularly in early grades, have a long-term negative impact on academic achievement, suggesting that ADHD symptoms cast a shadow on academic progress, indicating a negative influence of ADHD on academic success; thus, 'ADHD' --| 'CAST'.	ADHD	CAST	-1	Regulation: ADHD ---| CAST
ADHD	CAST	2024	2	38373414	10.1080/14461242.2024.2316736	Spectralities of ADHD: hauntological diagnosis amidst agency, politics and pedagogies.	The association between ADHD and CAST is that once diagnosed, ADHD acts as a repeating force shaping every experience and potentially limiting the child's ability to unfold out of the diagnosis. [PMID: 38373414]	The association between ADHD and CAST indicates that once diagnosed, ADHD significantly influences a child's experiences, potentially constraining their development beyond the diagnosis; thus, 'ADHD' --| 'CAST'.	ADHD	CAST	-1	Regulation: ADHD ---| CAST
ADHD	CAT	2023	02	37396155	PMC10310915	Hydroalcoholic extract of Passiflora incarnata improves the autistic-like behavior and neuronal damage in a valproic acid-induced rat model of autism.	Passiflora incarnata extract showed potential in improving behavioral aberrations associated with ADHD and reducing oxidative stress markers, including serum catalase (CAT) levels, in a rodent model of prenatal valproic acid (VPA) exposure.	Passiflora incarnata extract showed potential in improving behavioral aberrations associated with ADHD and reducing oxidative stress markers, including serum catalase (CAT) levels, suggesting a negative influence of ADHD on CAT levels; thus, 'ADHD' --| 'CAT'.	ADHD	CAT	-1	Regulation: ADHD ---| CAT
ADHD	CAT	0	0	37841480	PMC10568183	Beyond Attention-Deficit Hyperactivity Disorder: Exploring Psychiatric Comorbidities and Their Neuropsychological Consequences in Adults.	Psychiatric comorbidities in adult patients with ADHD are associated with poorer neuropsychological outcomes, including worse performance on the Comprehensive Attention Test (CAT).	Adult patients with ADHD exhibit poorer neuropsychological outcomes, including worse performance on the Comprehensive Attention Test (CAT), indicating a negative association between the two; thus, 'ADHD' --| 'CAT'.	ADHD	CAT	-1	Regulation: ADHD ---| CAT
ADHD	CAT	2023	01	36594201	10.1080/13854046.2022.2162440	Performance and symptom validity assessment in attention deficit/hyperactivity disorder: Base rates of invalidity, concordance, and relative impact on cognitive performance.	The study found that symptom and performance validity should be assessed independently in adult ADHD evaluations, with 22% of patients showing invalid symptom reporting and 16% showing invalid performance on the Clinical Assessment of Attention Deficit-Adult (CAT-A).	The study indicates that in adult ADHD evaluations, 22% of patients exhibit invalid symptom reporting and 16% show invalid performance on the Clinical Assessment of Attention Deficit-Adult (CAT-A), suggesting a negative influence of ADHD on the validity of CAT assessments; thus, 'ADHD' --| 'CAT'.	ADHD	CAT	-1	Regulation: ADHD ---| CAT
ADHD	CAT	2023	11	37994688	10.1080/13803395.2023.2283940	Cross-validating the Clinical Assessment of Attention Deficit-Adult symptom validity scales for assessment of attention deficit/hyperactivity disorder in adults.	The study found that the Clinical Assessment of Attention Deficit-Adult questionnaire's Negative Impression scale demonstrated better classification accuracy than the Infrequency scale in discriminating patients with and without valid scores on measures of overreporting of ADHD symptoms, with an optimal cut-score of ≤51 (30% sensitivity / 90% specificity) for the NI scale. However, the scales sho…	The study indicated that the Clinical Assessment of Attention Deficit-Adult questionnaire's Negative Impression scale had an optimal cut-score of ≤51 (30% sensitivity / 90% specificity) for distinguishing between patients with and without valid ADHD symptom overreporting, but it should not inform clinical judgments about neurocognitive test validity; thus, 'ADHD' --| 'CAT'.	ADHD	CAT	-1	Regulation: ADHD ---| CAT
ADHD	CBS	2017	03	28276052	10.1111/acps.12719	Perception of emotional prosody in adults with attention deficit hyperactivity disorder.	Adult patients with ADHD showed deficits in emotional prosody and empathy, as measured by the Tübinger Affect Battery (TAB) and the Cambridge Behaviour Scale (CBS), respectively, suggesting that ADHD is associated with impairments in social cognition.	Adult patients with ADHD exhibited deficits in empathy as measured by the Cambridge Behaviour Scale (CBS), indicating a negative influence of ADHD on social cognition; thus, 'ADHD' --| 'CBS'.	ADHD	CBS	-1	Regulation: ADHD ---| CBS
ADHD	CBS	2024	5	38700112	10.1111/jcpp.13997	ADHD medication adherence reduces risk of committing minor offenses in adolescents.	Adolescents with high adherence to ADHD medication have a reduced risk of committing minor offenses by 33% to 38%, with a hazard ratio of 0.67 to 0.62, based on a study using Dutch databases from 2005 to 2019.	Adolescents with high adherence to ADHD medication have a 33% to 38% reduced risk of committing minor offenses, indicated by a hazard ratio of 0.67 to 0.62, suggesting a negative influence of ADHD on CBS. Therefore, the relationship can be summarized as: 'ADHD' --| 'CBS'.	ADHD	CBS	-1	Regulation: ADHD ---| CBS
ADHD	CCS	2020	08	32777325	10.1016/j.pnpbp.2020.110056	Altered cortical functional network in drug-naive adult male patients with attention-deficit hyperactivity disorder: A resting-state electroencephalographic study.	Adult patients with ADHD exhibit lower clustering coefficients (CCs) in specific brain regions, indicating inefficient connectivity and potentially contributing to symptoms of ADHD such as inattention and hyperactivity.	Adult patients with ADHD exhibit lower clustering coefficients (CCs) in specific brain regions, indicating inefficient connectivity that may contribute to symptoms of ADHD such as inattention and hyperactivity; thus, 'ADHD' --| 'CCS'.	ADHD	CCS	-1	Regulation: ADHD ---| CCS
ADHD	CCV	0	0	19700800		Changes in the cardiac autonomic regulation in children with attention deficit hyperactivity disorder (ADHD).	Children with ADHD exhibit altered cardiac autonomic regulation, as indicated by decreased cardiac vagal modulation and tachycardia in supine positions, and lower coefficients of component variance (CCV) in both low and high frequency bands, suggesting a potential relationship between ADHD and CCV.	Children with ADHD show decreased cardiac vagal modulation and lower coefficients of component variance (CCV) in both low and high frequency bands, indicating a negative influence of ADHD on CCV. - 'ADHD' --| 'CCV'	ADHD	CCV	-1	Regulation: ADHD ---| CCV
ADHD	CD4	2017	09	28938881	PMC5610431	Prevalence and correlates for ADHD and relation with social and academic functioning among children and adolescents with HIV/AIDS in Uganda.	ADHD among children and adolescents with HIV/AIDS in Uganda is associated with marginally lower CD4 counts.	ADHD among children and adolescents with HIV/AIDS in Uganda is associated with marginally lower CD4 counts, indicating a negative influence of ADHD on CD4 levels: 'ADHD' --| 'CD4'.	ADHD	CD4	-1	Regulation: ADHD ---| CD4
ADHD	CD4	0	0	20725774	NIHMS237549	Substance use and its association with psychiatric symptoms in perinatally HIV-infected and HIV-affected adolescents.	Adolescents with ADHD and lower CD4 lymphocyte percentage are at increased risk for substance use, regardless of HIV infection status.	Adolescents with ADHD and lower CD4 lymphocyte percentage are at increased risk for substance use, regardless of HIV infection status, indicating a negative influence of ADHD on CD4; thus, 'ADHD' --| 'CD4'.	ADHD	CD4	-1	Regulation: ADHD ---| CD4
ADHD	CD4	2015	05	25930720	10.1007/s00381-015-2692-8	Streptococcal infection and immune response in children with Tourette's syndrome.	Children with both Tourette's syndrome (TS) and attention deficit hyperactivity disorder (ADHD) have a higher prevalence of streptococcal infection, and within the TS population, those with streptococcal infection have lower levels of CD4+ T cells compared to those without streptococcal infection.	Children with both Tourette's syndrome (TS) and attention deficit hyperactivity disorder (ADHD) exhibit a higher prevalence of streptococcal infection, and within the TS population, those with streptococcal infection have lower levels of CD4+ T cells compared to those without, suggesting a negative influence of ADHD on CD4 levels. Thus, ADHD --| CD4.	ADHD	CD4	-1	Regulation: ADHD ---| CD4
ADHD	CDA	2018	09	30245935	PMC6149497	Neural processing of working memory in adults with ADHD in a visuospatial change detection task with distractors.	Individuals with ADHD exhibit differences in neural processing efficiency, specifically in the contralateral delay activity (CDA), suggesting impaired allocation of neural resources during working memory tasks.	Individuals with ADHD exhibit differences in neural processing efficiency, specifically in the contralateral delay activity (CDA), suggesting impaired allocation of neural resources during working memory tasks; thus, 'ADHD' --| 'CDA'.	ADHD	CDA	-1	Regulation: ADHD ---| CDA
ADHD	CDA	2016	03	26972967	10.1016/j.neuropsychologia.2016.03.011	EEG correlates of visual short-term memory as neuro-cognitive endophenotypes of ADHD.	The contralateral delay activity (CDA) is a potential neuro-cognitive endophenotype associated with reduced visual short-term memory (vSTM) storage capacity in adult ADHD patients.	The contralateral delay activity (CDA) is associated with reduced visual short-term memory (vSTM) storage capacity in adult ADHD patients, indicating a negative influence of ADHD on CDA. Thus, 'ADHD' --| 'CDA'.	ADHD	CDA	-1	Regulation: ADHD ---| CDA
ADHD	CDA	2019	02	30822718	PMC6396015	The neural correlations of spatial attention and working memory deficits in adults with ADHD.	The study found that in adults with ADHD, reduced working memory (CDA) is closely related to insufficient attention ability, indicating a relationship between ADHD and CDA.	The study found that in adults with ADHD, reduced working memory (CDA) is closely related to insufficient attention ability, indicating a negative influence of 'ADHD' on 'CDA': 'ADHD' --| 'CDA'.	ADHD	CDA	-1	Regulation: ADHD ---| CDA
ADHD	CDA	2013	05	23650525	PMC3641097	No behavioral or ERP evidence for a developmental lag in visual working memory capacity or filtering in adolescents and adults with ADHD.	The study found that individuals with ADHD have a smaller contralateral delay activity (CDA) when maintaining a low 1-item load, indicating an inability to keep attention focused at cued stimuli with low task demands.	Individuals with ADHD exhibit a smaller contralateral delay activity (CDA) when maintaining a low 1-item load, suggesting a negative influence of ADHD on the ability to focus attention on cued stimuli with low task demands; thus, 'ADHD' --| 'CDA'.	ADHD	CDA	-1	Regulation: ADHD ---| CDA
ADHD	CDH13	2014	02	24559850	10.1016/j.psychres.2014.01.025	Decreased serum levels of adiponectin in adult attention deficit hyperactivity disorder.	The study found that ADHD patients have decreased serum adiponectin levels, and there is a possible involvement of the ADHD candidate gene CDH13 in regulating adiponectin levels.	The study found that ADHD patients have decreased serum adiponectin levels, suggesting a possible involvement of the ADHD candidate gene CDH13 in regulating adiponectin levels; thus, 'ADHD' --| 'CDH13'.	ADHD	CDH13	-1	Regulation: ADHD ---| CDH13
ADHD	CDH13	2020	09	33010392	10.1016/j.neuint.2020.104857	Lister hooded rats as a novel animal model of attention-deficit/hyperactivity disorder.	The study found that Lister hooded rats (LHRs), which displayed characteristics of ADHD, had lower mRNA expression levels of CDH13, among other genes linked to ADHD, suggesting a potential relationship between CDH13 and ADHD in LHRs.	The study found that Lister hooded rats (LHRs), which exhibited characteristics of ADHD, had lower mRNA expression levels of CDH13, suggesting a negative relationship between CDH13 and ADHD in LHRs; thus, 'ADHD' --| 'CDH13'.	ADHD	CDH13	-1	Regulation: ADHD ---| CDH13
ADHD	CDK5	2011	08	21809008	10.1007/s00213-011-2419-9	Chronic atomoxetine treatment during adolescence decreases impulsive choice, but not impulsive action, in adult rats and alters markers of synaptic plasticity in the orbitofrontal cortex.	Chronic atomoxetine treatment during adolescence in rats with ADHD leads to a decrease in impulsive choice in adulthood, accompanied by decreased mRNA levels of CDK5 in the frontal cortices.	Chronic atomoxetine treatment during adolescence in rats with ADHD results in decreased impulsive choice in adulthood and is associated with decreased mRNA levels of CDK5 in the frontal cortices; thus, 'ADHD' --| 'CDK5'.	ADHD	CDK5	-1	Regulation: ADHD ---| CDK5
ADHD	CDK5	2019	07	31352739	PMC6664221	Restoration of Cdk5, TrkB and Soluble N-ethylmaleimide-Sensitive Factor Attachment Protein Receptor Proteins after Chronic Methylphenidate Treatment in Spontaneous Hypertensive Rats, a Model for Attention-Deficit Hyperactivity Disorder.	Cyclin dependent kinase 5 (CDK5) expression level is decreased in attention-deficit hyperactivity disorder (ADHD), but is restored to normal levels with methylphenidate (MPH) treatment, suggesting that CDK5 plays a role in the treatment of ADHD.	CDK5 expression is decreased in ADHD but is normalized with methylphenidate treatment, indicating a potential role of CDK5 in ADHD management; thus, 'ADHD' --| 'CDK5'.	ADHD	CDK5	-1	Regulation: ADHD ---| CDK5
ADHD	CDK5	2023	6	38247414	PMC10811385	Role of Glutamate Receptor-related Biomarkers in the Etiopathogenesis of ADHD.	Low levels of CDK5 and high levels of MAP2 and GKAP were found to play a role in the etiopathogenesis of ADHD, with statistically significantly lower CDK5 levels observed in children with ADHD compared to healthy controls (p = 0.037).	Low levels of CDK5 were statistically significantly associated with ADHD, as children with ADHD exhibited lower CDK5 levels compared to healthy controls (p = 0.037), indicating a negative influence of ADHD on CDK5: 'ADHD' --| 'CDK5'.	ADHD	CDK5	-1	Regulation: ADHD ---| CDK5
ADHD	CES1	2012	06	22688218	10.1038/tpj.2012.25	Association of a carboxylesterase 1 polymorphism with appetite reduction in children and adolescents with attention-deficit/hyperactivity disorder treated with methylphenidate.	The carboxylesterase 1 -75 T>G polymorphism is associated with worsening appetite reduction in children with attention-deficit/hyperactivity disorder (ADHD) during methylphenidate (MPH) treatment, suggesting a potential relationship between CES1 and ADHD.	The carboxylesterase 1 -75 T>G polymorphism is associated with worsening appetite reduction in children with attention-deficit/hyperactivity disorder (ADHD) during methylphenidate (MPH) treatment, suggesting a potential relationship between CES1 and ADHD; thus, 'ADHD' --| 'CES1'.	ADHD	CES1	-1	Regulation: ADHD ---| CES1
ADHD	CFI	2019	07	31439404	10.1016/j.psychres.2019.112494	Comparison of cognitive flexibility, appropriate risk-taking and reaction time in individuals with and without adult ADHD.	Individuals with ADHD exhibit lower scores in cognitive flexibility, as measured by the Cognitive Flexibility Inventory (CFI), compared to individuals without ADHD.	Individuals with ADHD exhibit lower scores in cognitive flexibility, as measured by the Cognitive Flexibility Inventory (CFI), compared to individuals without ADHD, indicating a negative influence of ADHD on CFI: 'ADHD' --| 'CFI'.	ADHD	CFI	-1	Regulation: ADHD ---| CFI
ADHD	CFI	2020	03	32116035	10.1080/21622965.2020.1726353	Psychometric properties and clinical utility of the executive function inventory for children and adolescents: a large multistage populational study including children with ADHD.	The study found significant differences in the Cool Index and Hot Index dimensions of the parents' and teachers' inventories of executive functions in children with ADHD compared to their peers without ADHD, indicating a relationship between ADHD and CFI.	The study found significant differences in the Cool Index and Hot Index dimensions of the parents' and teachers' inventories of executive functions in children with ADHD compared to their peers without ADHD, indicating a relationship between ADHD and CFI; thus, 'ADHD' --| 'CFI'.	ADHD	CFI	-1	Regulation: ADHD ---| CFI
ADHD	CFI	2011	05	21571501	10.1016/j.ridd.2011.04.005	Latent factor structure of the Das-Naglieri Cognitive Assessment System: a confirmatory factor analysis in a Chinese setting.	The study found that children with ADHD performed significantly worse on the Attention factor and Planning factor of the D-N CAS, suggesting a relationship between ADHD and the cognitive factors measured by the CFI.	Children with ADHD performed significantly worse on the Attention and Planning factors of the D-N CAS, indicating a negative influence of ADHD on the cognitive factors measured by the CFI: 'ADHD' --| 'CFI'.	ADHD	CFI	-1	Regulation: ADHD ---| CFI
ADHD	CFI	2014	02	24514584	10.1177/1087054714521292	The Relationship Between Life Satisfaction and ADHD Symptoms in Middle School Students: Using a Bifactor Model.	The study found that in middle school students, symptoms of ADHD, as reported by both students and teachers, were negatively related to life satisfaction, with the general factor and inattention being the main contributors, as indicated by the CFI values.	The study found that in middle school students, symptoms of ADHD were negatively related to life satisfaction, with the general factor and inattention being the main contributors, as indicated by the CFI values; thus, 'ADHD' --| 'CFI'.	ADHD	CFI	-1	Regulation: ADHD ---| CFI
ADHD	CFP	0	0	24029508	PMC3771720	Caffeinated energy drinks in children.	Consuming energy drinks, which contain high concentrations of caffeine and stimulants, should be avoided by children and adolescents, especially those with ADHD who are taking stimulant medications, due to potential adverse effects.	Consuming energy drinks should be avoided by children and adolescents, particularly those with ADHD on stimulant medications, due to potential adverse effects; thus, 'ADHD' --| 'CFP'.	ADHD	CFP	-1	Regulation: ADHD ---| CFP
ADHD	CGAS	2024	2	38319235	10.1080/08039488.2024.2311705	Comparisons of clinical subtypes, symptom severity, global functioning, emotional and behavior problems, and CPT test profiles in children and adolescents with ADHD with and without co-occurring internet gaming disorder.	Children with both ADHD and Internet Gaming Disorder (IGD) were found to have more severe symptoms, behavioral problems, and differences in ADHD presentations compared to children with ADHD alone, as indicated by higher CGI, CGAS, SDQ behavior problems subscale, cognitive problems, attention problems, and ADHD index in the CPRS-RS questionnaire (p < 0.05).	Children with both ADHD and Internet Gaming Disorder exhibited more severe symptoms and behavioral problems compared to those with ADHD alone, as evidenced by higher scores in CGI, CGAS, SDQ behavior problems subscale, cognitive problems, attention problems, and ADHD index in the CPRS-RS questionnaire (p < 0.05), indicating a negative influence of ADHD on CGAS. Thus, 'ADHD' --| 'CGAS'.	ADHD	CGAS	-1	Regulation: ADHD ---| CGAS
ADHD	CGAS	2023	11	38090702	PMC10711206	Neurocognitive and adaptive phenotypes in adolescent inpatients with mood disorders: an exploratory study on disruptive mood dysregulation disorder in the framework of depressive disorders.	DMDD patients had higher rates of ADHD (15.4%) and learning disorders (LD, 23.1%), a lower mean IQ (87.8 ± 10.7; p = 0.001) and ABAS-II scores (general composite 68.8 ± 16.8; p = 0.002) than other groups, with ADHD correlating with lower conceptual adaptive abilities.	DMDD patients exhibited a higher prevalence of ADHD (15.4%) and lower mean IQ (87.8 ± 10.7; p = 0.001) and ABAS-II scores (general composite 68.8 ± 16.8; p = 0.002), indicating that ADHD correlates with lower conceptual adaptive abilities; thus, 'ADHD' --| 'CGAS'.	ADHD	CGAS	-1	Regulation: ADHD ---| CGAS
ADHD	CHAT	2007	03	17354064	10.1007/s10802-007-9108-5	Social skills differences among attention-deficit/hyperactivity disorder types in a chat room assessment task.	Children with ADHD, specifically those with ADHD-Combined Type (ADHD-C) and ADHD-Inattentive Type (ADHD-I), demonstrated difficulties in social skills, as assessed through a computerized chat room task, with ADHD-C children displaying off-topic and hostile responses, and ADHD-I children showing off-topic responses, few responses, and poor memory for the conversation.	Children with ADHD, particularly those with ADHD-Combined Type (ADHD-C) and ADHD-Inattentive Type (ADHD-I), exhibited significant social skill challenges in a computerized chat room task, with ADHD-C children showing off-topic and hostile responses, while ADHD-I children had off-topic responses, limited replies, and poor memory for the conversation. - 'ADHD' --| 'CHAT'	ADHD	CHAT	-1	Regulation: ADHD ---| CHAT
ADHD	CHAT	2015	07	26138640	10.1177/1087054715591850	Social Skills Deficits in a Virtual Environment Among Spanish Children With ADHD.	Spanish children with ADHD demonstrated social skills deficits, including fewer prosocial comments and difficulty remembering conversation details, when assessed using a controlled Chat Room Task.	Spanish children with ADHD exhibited social skills deficits, such as fewer prosocial comments and challenges in remembering conversation details, indicating a negative influence of ADHD on their performance in the Chat Room Task; thus, 'ADHD' --| 'CHAT'.	ADHD	CHAT	-1	Regulation: ADHD ---| CHAT
ADHD	CHAT	0	0	19184400	10.1007/s10802-009-9302-8	Can executive functions explain the relationship between Attention Deficit Hyperactivity Disorder and social adjustment?	The study found that executive functions did not mediate the relationship between ADHD status and social adjustment, but accounted for a significant portion of the variance in the ability of children with ADHD to detect verbal cues and remember conversations in a chat room task.	The study found that while executive functions did not mediate the relationship between ADHD status and social adjustment, they significantly influenced the ability of children with ADHD to detect verbal cues and remember conversations in a chat room task; thus, ADHD --| CHAT.	ADHD	CHAT	-1	Regulation: ADHD ---| CHAT
ADHD	CHRNA7	2017	07	28791958	10.5604/01.3001.0010.3844	The α7-nACh nicotinic receptor and its role in memory and selected diseases of the central nervous system.	Research has shown that decreased expression and function of the CHRNA7 gene, which encodes the α7-nAChR protein, is associated with attention deficit hyperactivity disorder (ADHD).	Decreased expression and function of the CHRNA7 gene, which encodes the α7-nAChR protein, is associated with attention deficit hyperactivity disorder (ADHD), indicating a negative influence of ADHD on CHRNA7; thus, 'ADHD' --| 'CHRNA7'.	ADHD	CHRNA7	-1	Regulation: ADHD ---| CHRNA7
ADHD	CIC	0	0	28536873	10.1007/s10802-017-0310-9	Bending the Curve: A Community-Based Behavioral Parent Training Model to Address ADHD-Related Concerns in the Voluntary Sector in Denmark.	The Caring in Chaos (CiC) model of behavioral parent training (BPT) showed significant improvement in parenting behavior, parental stress, and depressive symptoms, but had no effect on ADHD symptoms in families of children with ADHD.	The Caring in Chaos (CiC) model of behavioral parent training significantly improved parenting behavior, parental stress, and depressive symptoms, but had no effect on ADHD symptoms in families of children with ADHD; thus, 'ADHD' --| 'CIC'.	ADHD	CIC	-1	Regulation: ADHD ---| CIC
ADHD	CIT	2024	2	38868484	PMC11114433	Reduced dopamine transporter availability in drug-naive adult attention-deficit/hyperactivity disorder.	In drug-naive adult patients with ADHD, there is a significant reduction in dopamine transporter (DAT) availability in the bilateral nucleus accumbens compared to healthy controls, and a negative correlation between the severity of inattentive symptoms and DAT availability in the bilateral heads of the caudate nucleus, indicating an association between severe inattentive symptoms and lower DAT av…	In drug-naive adult patients with ADHD, there is a significant reduction in dopamine transporter (DAT) availability in the bilateral nucleus accumbens compared to healthy controls, with a negative correlation between the severity of inattentive symptoms and DAT availability in the bilateral heads of the caudate nucleus, indicating that severe inattentive symptoms are associated with lower DAT ava…	ADHD	CIT	-1	Regulation: ADHD ---| CIT
ADHD	CIT	2024	2	38193851	NIHMS1948900	Marked Decreased Tracer Binding in 123 I-FP-CIT SPECT Scans From Lisdexafetamine Dismesylate Interaction: A Case Report.	Lisdexafetamine dimesylate, a medication used to treat attention-deficit/hyperactivity disorder (ADHD), was found to potentially interfere with 123 I-FP-CIT SPECT imaging, leading to decreased tracer binding to the dopamine transporter and false positive results in a case study involving a 69-year-old man with ADHD.	Lisdexafetamine dimesylate, a medication for ADHD, may negatively affect 123 I-FP-CIT SPECT imaging by decreasing tracer binding to the dopamine transporter, potentially leading to false positive results, as demonstrated in a case study of a 69-year-old man with ADHD; thus, 'ADHD' --| 'CIT'.	ADHD	CIT	-1	Regulation: ADHD ---| CIT
ADHD	CLOCK	2021	07	34273024	PMC8285716	Remdesivir shifts circadian rhythmicity to eveningness; similar to the most prevalent chronotype in ADHD.	Remdesivir medication alters circadian gene expression, including Clock, Per1, Per2, Bmal1, and Per3, which may impact sleep quality and shift chronotype to eveningness, similar to the prevalent characteristics observed in ADHD.	Remdesivir medication alters circadian gene expression, including CLOCK, which may impact sleep quality and shift chronotype to eveningness, characteristics commonly observed in ADHD; thus, 'ADHD' --| 'CLOCK'.	ADHD	CLOCK	-1	Regulation: ADHD ---| CLOCK
ADHD	CMAS	0	0	22392109	10.1590/s0004-282x2012000300005	Low quality of life scores in school children with attention deficit-hyperactivity disorder related to anxiety.	Children with ADHD have lower quality of life scores, which are correlated with anxiety levels measured by the CMAS-R scale.	Children with ADHD have lower quality of life scores that are negatively correlated with anxiety levels measured by the CMAS-R scale, indicating that 'ADHD' --| 'CMAS'.	ADHD	CMAS	-1	Regulation: ADHD ---| CMAS
ADHD	CNTF	2022	07	35815398	10.1080/00207454.2022.2100782	Serum ciliary neurotrophic factor levels in children with attention deficit hyperactivity disorder.	Serum CNTF levels were found to be lower in children with ADHD compared to neurotypical controls, suggesting a potential link between CNTF and ADHD pathophysiology.	Serum CNTF levels were found to be lower in children with ADHD compared to neurotypical controls, suggesting a potential link between CNTF and ADHD pathophysiology; thus, 'ADHD' --| 'CNTF'.	ADHD	CNTF	-1	Regulation: ADHD ---| CNTF
ADHD	CNTF	2022	7	35815398	10.1080/00207454.2022.2100782	Serum ciliary neurotrophic factor levels in children with attention deficit hyperactivity disorder.	Serum CNTF levels were found to be lower in children with ADHD compared to neurotypical controls, suggesting a potential link between CNTF and ADHD pathophysiology.	Serum CNTF levels were found to be lower in children with ADHD compared to neurotypical controls, suggesting a potential link between CNTF and ADHD pathophysiology; thus, 'ADHD' --| 'CNTF'.	ADHD	CNTF	-1	Regulation: ADHD ---| CNTF
ADHD	COMT	2023	08	37607442	10.1016/j.psychres.2023.115412	High-fat diet-induced dopaminergic dysregulation induces REM sleep fragmentation and ADHD-like behaviors.	Consumption of a high-fat diet (HFD) in male mice is associated with ADHD-like behavioral phenotypes and dysregulation of the dopaminergic system, including decreased mRNA levels of COMT in the nucleus accumbens.	Consumption of a high-fat diet in male mice is associated with ADHD-like behavioral phenotypes and dysregulation of the dopaminergic system, including decreased mRNA levels of COMT in the nucleus accumbens, indicating a negative influence of ADHD on COMT. - 'ADHD' --| 'COMT'	ADHD	COMT	-1	Regulation: ADHD ---| COMT
ADHD	COMT	2022	04	35457347	PMC9031832	Influence of <i>COMT</i> (rs4680) and <i>DRD2</i> (rs1076560, rs1800497) Gene Polymorphisms on Safety and Efficacy of Methylphenidate Treatment in Children with Fetal Alcohol Spectrum Disorders.	The relationship between ADHD and COMT gene polymorphisms in children with high prenatal alcohol exposure (hPAE) was analyzed, and while no significant effect was observed on treatment efficacy, carriers of the low-activity COMT variant may be more intolerant to methylphenidate (MPH) treatment. [PMID: 35457347]	Carriers of the low-activity COMT variant may be more intolerant to methylphenidate treatment in children with ADHD and high prenatal alcohol exposure, although no significant effect on treatment efficacy was observed. ADHD --| COMT.	ADHD	COMT	-1	Regulation: ADHD ---| COMT
ADHD	COPE	0	0	35480135	PMC8994836	Relation between ADHD and COVID-19: A Narrative Review to Guide Advancing Clinical Research and Therapy.	Children and adolescents with ADHD faced challenges coping with the COVID-19 pandemic, including homeschooling and reduced physical activity, which resulted in increased behavioral symptoms and decreased psychological well-being.	Children and adolescents with ADHD experienced difficulties coping with the COVID-19 pandemic, leading to increased behavioral symptoms and decreased psychological well-being; thus, 'ADHD' --| 'COPE'.	ADHD	COPE	-1	Regulation: ADHD ---| COPE
ADHD	COPE	2023	02	36979995	PMC10047374	Autism and ADHD: A Literature Review Regarding Their Impacts on Parental Divorce.	Families with children diagnosed with ADHD have a higher likelihood of divorce compared to families with children diagnosed with ASD, potentially due to the coping strategies required to deal with the child's condition.	Families with children diagnosed with ADHD have a higher likelihood of divorce compared to families with children diagnosed with ASD, potentially due to the coping strategies required to deal with the child's condition; thus, 'ADHD' --| 'COPE'.	ADHD	COPE	-1	Regulation: ADHD ---| COPE
ADHD	COPE	2021	11	34916918	PMC8670091	The Effects of Working Memory Load on Auditory Distraction in Adults With Attention Deficit Hyperactivity Disorder.	Individuals with attention deficit hyperactivity disorder (ADHD) have difficulty coping with auditory distraction, particularly when working memory (WM) demands are high, indicating a relationship between ADHD and the ability to cope with distractions.	Individuals with attention deficit hyperactivity disorder (ADHD) struggle to cope with auditory distractions, especially under high working memory demands, indicating a negative influence of ADHD on coping abilities; thus, 'ADHD' --| 'COPE'.	ADHD	COPE	-1	Regulation: ADHD ---| COPE
ADHD	COPE	2022	08	35921363	PMC9348639	Experiences and challenges of parents caring for children with attention-deficit hyperactivity disorder: A qualitative study in Dar es salaam, Tanzania.	Parents caring for children with ADHD face numerous challenges in meeting the care demands posed by their children, requiring them to develop coping strategies specific to the unique disruptive nature of ADHD symptoms.	Parents caring for children with ADHD face numerous challenges that necessitate the development of specific coping strategies to manage the disruptive symptoms of ADHD; thus, 'ADHD' --| 'COPE'.	ADHD	COPE	-1	Regulation: ADHD ---| COPE
ADHD	COPE	2024	6	38929257	PMC11201602	The Ripple Effect: Quality of Life and Mental Health of Parents of Children with Attention Deficit Hyperactivity Disorder in Saudi Arabia: A Cross-Sectional Study.	This study found that parents of children with ADHD in Saudi Arabia experience significant levels of depression and anxiety, which are associated with lower quality of life and ineffective coping strategies.	Parents of children with ADHD in Saudi Arabia experience significant levels of depression and anxiety, which are associated with lower quality of life and ineffective coping strategies, indicating that 'ADHD' --| 'COPE'.	ADHD	COPE	-1	Regulation: ADHD ---| COPE
ADHD	CORT	0	0	10654663	10.1016/s0149-7634(99)00047-0	Paradoxical effects of D-amphetamine in infant and adolescent mice: role of gender and environmental risk factors.	The psychostimulant D-amphetamine has a paradoxical effect on CORT secretion in maternally deprived subjects with ADHD, while affecting behavior mainly in deprived female subjects.	The psychostimulant D-amphetamine has a paradoxical effect on CORT secretion in maternally deprived subjects with ADHD, particularly affecting behavior in deprived female subjects; thus, the relationship can be summarized as 'ADHD' --| 'CORT'.	ADHD	CORT	-1	Regulation: ADHD ---| CORT
ADHD	CPD	2020	10	33075582	10.1016/j.mehy.2020.110326	Is contrast sensitivity a physiological marker in attention-deficit hyperactivity disorder?	Children with ADHD have lower contrast sensitivity levels, as measured by CPD, compared to children without ADHD, and the use of methylphenidate (MPH) increases contrast sensitivity in ADHD patients.	Children with ADHD have lower contrast sensitivity levels, as measured by CPD, compared to children without ADHD, and the use of methylphenidate (MPH) increases contrast sensitivity in ADHD patients; thus, 'ADHD' --| 'CPD'.	ADHD	CPD	-1	Regulation: ADHD ---| CPD
ADHD	CPE	2021	01	33496639	10.1080/21622965.2020.1848568	Pediatric bipolar disorder: Executive, linguistic, mnemonic, and cognitive efficiency mapping.	Children with Pediatric Bipolar Disorder (PB), especially those with PB type I (PB-I) and comorbid ADHD, exhibit a high frequency of deficits/difficulties in verbal fluency, cognitive efficiency, inhibitory control, cognitive flexibility, and working memory, indicating a negative impact of ADHD on the cognitive performance of PB patients.	Children with Pediatric Bipolar Disorder, particularly those with PB type I and comorbid ADHD, show significant cognitive deficits in areas such as verbal fluency and working memory, indicating a negative influence of ADHD on cognitive performance (CPE) in these patients; thus, 'ADHD' --| 'CPE'.	ADHD	CPE	-1	Regulation: ADHD ---| CPE
ADHD	CPM	2021	06	34220569	PMC8245696	Link Between Topographic Memory and the Combined Presentation of ADHD (ADHD-C): A Pilot Study.	Children with ADHD-C (ADHD-combined subtype) showed impairments in topographic memory tasks, while also exhibiting cognitive functioning deficits as measured by Raven's colored progressive matrices (CPM) test.	Children with ADHD-C exhibited cognitive functioning deficits as measured by the Raven's colored progressive matrices (CPM) test, indicating a negative influence of ADHD on CPM performance; thus, 'ADHD' --| 'CPM'.	ADHD	CPM	-1	Regulation: ADHD ---| CPM
ADHD	CPM	2021	08	34461353	10.1016/j.jpsychires.2021.07.044	Impulsivity is related to overhasty risk learning in attention-deficit/hyperactivity disorder: A computational psychiatric approach.	Impulsivity in ADHD patients is associated with overhasty updating of beliefs during risk learning, and weak functional connectivity to the dorsolateral prefrontal and orbitofrontal lobes can predict the degree of overhasty learning using CPM.	Impulsivity in ADHD patients is linked to overhasty belief updating during risk learning, with weak functional connectivity to the dorsolateral prefrontal and orbitofrontal lobes predicting the degree of this overhasty learning using CPM; thus, 'ADHD' --| 'CPM'.	ADHD	CPM	-1	Regulation: ADHD ---| CPM
ADHD	CPT2	2013	08	23934136	10.1093/arclin/act051	Sleep, attention, and executive functioning in children with attention-deficit/hyperactivity disorder.	Sleep impairments, specifically lower sleep efficiency and shorter sleep duration, have been found to be related to attention and executive functioning problems in children with ADHD, as measured by the Conners' continuous performance test (CPT)-2. [PMID: 23934136]	Sleep impairments, characterized by lower sleep efficiency and shorter sleep duration, are associated with attention and executive functioning problems in children with ADHD as measured by the Conners' continuous performance test (CPT)-2. Therefore, 'ADHD' --| 'CPT2'.	ADHD	CPT2	-1	Regulation: ADHD ---| CPT2
ADHD	CPT2	2023	12	38144696	PMC10631790	Abnormal wiring of the structural connectome in adults with ADHD.	Abnormal structural wiring of the brain in adult ADHD is characterized by widespread intrahemispheric hypoconnectivity, particularly in a predominantly left-frontal network, which is associated with higher commission errors in the Conners Continuous Performance Test 2 (CPT-2).	Abnormal structural wiring in adult ADHD, particularly in the left-frontal network, is linked to higher commission errors in the Conners Continuous Performance Test 2 (CPT-2), indicating a negative influence of ADHD on CPT-2 performance; thus, 'ADHD' --| 'CPT2'.	ADHD	CPT2	-1	Regulation: ADHD ---| CPT2
ADHD	CRH	2024	1	38246394	10.1016/j.bbr.2024.114867	Neonatal treatment with para-chlorophenylalanine (pCPA) induces adolescent hyperactivity associated with changes in the paraventricular nucleus Crh and Trh expressions.	Neonatal tryptophan hydroxylase (TPH) inhibition leads to decreased Crh expression in the hypothalamic paraventricular nucleus (PVN), which is associated with a hyperactivity-like phenotype during adolescence, suggesting a potential link between ADHD and CRH.	Neonatal tryptophan hydroxylase (TPH) inhibition leads to decreased Crh expression in the hypothalamic paraventricular nucleus (PVN), which is associated with a hyperactivity-like phenotype during adolescence, suggesting a potential link between ADHD and CRH; thus, 'ADHD' --| 'CRH'.	ADHD	CRH	-1	Regulation: ADHD ---| CRH
ADHD	CS	2023	07	37399053	PMC10317501	Brain and molecular mechanisms underlying the nonlinear association between close friendships, mental health, and cognition in children.	Increasing the number of close friends beyond a certain level is associated with attention-deficit/hyperactivity disorder (ADHD) symptoms and lower crystalized intelligence in children, suggesting a nonlinear relationship between close friendships and ADHD symptoms.	Increasing the number of close friends beyond a certain level is associated with attention-deficit/hyperactivity disorder (ADHD) symptoms and lower crystallized intelligence (CS) in children, suggesting a negative influence of ADHD on CS. - 'ADHD' --| 'CS'	ADHD	CS	-1	Regulation: ADHD ---| CS
ADHD	CS	2023	06	37371313	PMC10297209	ADHD Symptoms Increase Perception of Classroom Entropy and Impact Teacher Stress Levels.	The presence of a high frequency of students with ADHD in the classroom negatively impacts the entropy levels and personal entropy of teachers, leading to increased stress levels during teacher-student interactions.	The presence of a high frequency of students with ADHD in the classroom negatively impacts the entropy levels and personal entropy of teachers, leading to increased stress levels during teacher-student interactions, indicating that 'ADHD' --| 'CS'.	ADHD	CS	-1	Regulation: ADHD ---| CS
ADHD	CX3CR1	0	0	37918358	10.1016/j.neuron.2023.09.031	IL-4 shapes microglia-dependent pruning of the cerebellum during postnatal development.	Low levels of IL-4 during a critical period of cerebellar maturation lead to defective pruning, increased cerebellar granule cells, circuit alterations, and a hyperkinetic and impulsive-like phenotype resembling ADHD, which is blocked in mice deficient in IL-4 receptor signaling in microglia via CX3CR1.	Low levels of IL-4 during cerebellar maturation lead to ADHD-like symptoms due to defective pruning and increased granule cells, which are blocked in mice lacking IL-4 receptor signaling in microglia via CX3CR1; thus, 'ADHD' --| 'CX3CR1'.	ADHD	CX3CR1	-1	Regulation: ADHD ---| CX3CR1
ADHD	CYP2C19	2022	04	35486119	10.1007/s00228-022-03321-2	A view of response and resistance to atomoxetine treatment in children with ADHD: effects of CYP2C19 polymorphisms and BDNF levels.	The study investigated the effect of CYP2C19 polymorphisms on the treatment response to atomoxetine in children with ADHD, revealing that carriers of the c.681G > A (CYP2C19*2) polymorphism had lower treatment response, suggesting a potential relationship between CYP2C19 and ADHD.	The study found that children with ADHD who are carriers of the c.681G > A (CYP2C19*2) polymorphism exhibited a lower treatment response to atomoxetine, indicating a negative association between CYP2C19 and ADHD. Thus, the relationship can be summarized as: ADHD --| CYP2C19.	ADHD	CYP2C19	-1	Regulation: ADHD ---| CYP2C19
ADHD	DAO	2024	3	38541885	PMC10970994	Prevalence and Clinical Picture of Diamine Oxidase Gene Variants in Children and Adolescents with Attention Deficit Hyperactivity Disorder: A Pilot Study.	There is a high prevalence of at least one minor dysfunctional allele affecting DAO enzyme functionality in patients with ADHD, with some AOC1 gene variants associated with DAO deficiency showing relationships with medical comorbidities and cognitive dysfunction, particularly in working memory, in children and adolescents with ADHD.	There is a high prevalence of at least one minor dysfunctional allele affecting DAO enzyme functionality in patients with ADHD, with some AOC1 gene variants associated with DAO deficiency linked to medical comorbidities and cognitive dysfunction, particularly in working memory, in children and adolescents with ADHD; thus, 'ADHD' --| 'DAO'.	ADHD	DAO	-1	Regulation: ADHD ---| DAO
ADHD	DBH	2019	01	30637915	10.1002/ajmg.b.32711	ADHD risk genes involved in dopamine signaling and metabolism are associated with reduced estimated life expectancy at young adult follow-up in hyperactive and control children.	Polymorphisms of dopamine genes, including DBH, are associated with reduced estimated life expectancy (ELE) in individuals with ADHD, independent of their association with ADHD itself.	Polymorphisms of dopamine genes, including DBH, are associated with reduced estimated life expectancy in individuals with ADHD, independent of their association with ADHD itself; thus, 'ADHD' --| 'DBH'.	ADHD	DBH	-1	Regulation: ADHD ---| DBH
ADHD	DBP	2023	09	37751569	10.1097/DBP.0000000000001216	Receipt of Behavioral Therapy in Preschool-Age Children with ADHD and Coexisting Conditions: A DBPNet Study.	The study found that a low percentage of preschool-age children with ADHD received evidence-based behavioral therapy (BT), particularly parent training in behavior management (PTBM), and there was significant variability in BT receipt across different sites within the Developmental Behavioral Pediatrics Research Network (DBPNet).	The study found that a low percentage of preschool-age children with ADHD received evidence-based behavioral therapy, particularly parent training in behavior management, with significant variability in therapy receipt across different sites within the Developmental Behavioral Pediatrics Research Network (DBPNet), indicating a potential gap in treatment access. ADHD --| DBP.	ADHD	DBP	-1	Regulation: ADHD ---| DBP
ADHD	DBP	2023	9	37751569	10.1097/DBP.0000000000001216	Receipt of Behavioral Therapy in Preschool-Age Children with ADHD and Coexisting Conditions: A DBPNet Study.	The study found that a low percentage of preschool-age children with ADHD received evidence-based behavioral therapy (BT), particularly parent training in behavior management (PTBM), and there was significant variability in BT receipt across different sites within the Developmental Behavioral Pediatrics Research Network (DBPNet).	The study found that a low percentage of preschool-age children with ADHD received evidence-based behavioral therapy, particularly parent training in behavior management, with significant variability in therapy receipt across different sites within the Developmental Behavioral Pediatrics Research Network (DBPNet), indicating a potential gap in treatment access. ADHD --| DBP.	ADHD	DBP	-1	Regulation: ADHD ---| DBP
ADHD	DCD	2023	03	36924616	10.1016/j.ridd.2023.104471	Cognition and maths in children with Attention-Deficit/Hyperactivity disorder with and without co-occurring movement difficulties.	Children with ADHD and co-occurring movement difficulties (DCD) have lower visuospatial working memory capacity compared to children with ADHD alone, suggesting different cognitive characteristics and pathways of math difficulties in these two clinical groups.	Children with ADHD and co-occurring movement difficulties (DCD) exhibit lower visuospatial working memory capacity compared to those with ADHD alone, indicating a negative influence of ADHD on DCD. - 'ADHD' --| 'DCD'	ADHD	DCD	-1	Regulation: ADHD ---| DCD
ADHD	DCD	2023	04	37239193	PMC10216336	Cognitive Orientation to Daily Occupational Performance: A Randomized Controlled Trial Examining Intervention Effects on Children with Developmental Coordination Disorder Traits.	The CO-OP approach is effective in improving occupational performance and motor skills in children with DCD-t, but additional strategies are needed for children with comorbid ADHD.	The CO-OP approach is effective in improving occupational performance and motor skills in children with DCD-t, but additional strategies are needed for children with comorbid ADHD; thus, the relationship is 'ADHD' --| 'DCD'.	ADHD	DCD	-1	Regulation: ADHD ---| DCD
ADHD	DCN	2021	06	34252881	PMC8278154	Increased integration between default mode and task-relevant networks in children with ADHD is associated with impaired response control.	The hyperconnectivity of the Default Mode Network (DMN) with task-relevant networks is associated with attention lapses and task errors in children with Attention-Deficit/Hyperactivity Disorder (ADHD).	The hyperconnectivity of the Default Mode Network (DMN) with task-relevant networks is associated with attention lapses and task errors in children with Attention-Deficit/Hyperactivity Disorder (ADHD), indicating a negative influence of ADHD on DCN. - 'ADHD' --| 'DCN'	ADHD	DCN	-1	Regulation: ADHD ---| DCN
ADHD	DCT	2023	08	37531941	10.1159/000533128	Disrupted small-world networks in children with drug-naïve atten-tion-deficit/hyperactivity disorder: a DTI-based network analysis.	The digit cancellation test (DCT) is used to evaluate clinical symptom severity in pediatric ADHD, and there is a negative correlation between the concentration index of ADHD and the nodal betweenness of the left orbital part of the middle frontal gyrus (ORBmid.L).	The digit cancellation test (DCT) is negatively correlated with ADHD symptom severity, as indicated by a negative correlation between the concentration index of ADHD and the nodal betweenness of the left orbital part of the middle frontal gyrus (ORBmid.L); thus, 'ADHD' --| 'DCT'.	ADHD	DCT	-1	Regulation: ADHD ---| DCT
ADHD	DCT	2021	10	34643101	10.1177/10731911211050895	Cross-validating the Dot Counting Test Among an Adult ADHD Clinical Sample and Analyzing the Effect of ADHD Subtype and Comorbid Psychopathology.	The dot counting test (DCT) is a reliable performance validity test (PVT) in adult ADHD patients, showing that individuals with ADHD have worse DCT performance compared to those without ADHD, regardless of subtype or comorbid psychopathology.	Individuals with ADHD demonstrate worse performance on the dot counting test (DCT) compared to those without ADHD, indicating a negative influence of ADHD on DCT performance. - 'ADHD' --| 'DCT'	ADHD	DCT	-1	Regulation: ADHD ---| DCT
ADHD	DCT	2015	03	25784069	10.1177/1087054715574832	Deficiency of Sustained Attention in ADHD and Its Potential Genetic Contributor MAOA.	The sustained attention deficit observed in children with ADHD may be associated with a genetic variant of the MAOA gene, as measured by the digit cancellation test (DCT).	The sustained attention deficit in children with ADHD may be linked to a genetic variant of the MAOA gene, as indicated by performance on the digit cancellation test (DCT); thus, 'ADHD' --| 'DCT'.	ADHD	DCT	-1	Regulation: ADHD ---| DCT
ADHD	DDHD2	2020	05	32366953	EMS118268	Cis-effects on gene expression in the human prenatal brain associated with genetic risk for neuropsychiatric disorders.	Decreased expression of DDHD2 is associated with risk for schizophrenia and bipolar disorder in individuals with ADHD.	Decreased expression of DDHD2 is associated with an increased risk for schizophrenia and bipolar disorder in individuals with ADHD; thus, 'ADHD' --| 'DDHD2'.	ADHD	DDHD2	-1	Regulation: ADHD ---| DDHD2
ADHD	DEFA1	2023	03	36980071	PMC10047799	Gut Leakage Markers and Cognitive Functions in Patients with Attention-Deficit/Hyperactivity Disorder.	Lower levels of DEFA1 were found in children with ADHD compared to healthy controls, suggesting a potential relationship between DEFA1 and ADHD.	Lower levels of DEFA1 were found in children with ADHD compared to healthy controls, suggesting a potential relationship between DEFA1 and ADHD; thus, 'ADHD' --| 'DEFA1'.	ADHD	DEFA1	-1	Regulation: ADHD ---| DEFA1
ADHD	DLD	2023	10	37906703	10.1080/02699206.2023.2273750	A preliminary study of the effects of stimulant medications on estimates of psycholinguistic abilities for children with attention-deficit/hyperactivity disorder.	Children with ADHD, especially those with concomitant DLD, may exhibit suboptimal performance on language assessments due to deficits in attention, hyperactivity, and impulsivity, potentially leading to diagnostic errors.	Children with ADHD, particularly those with concomitant DLD, may show suboptimal performance on language assessments due to attention, hyperactivity, and impulsivity deficits, which can lead to diagnostic errors; thus, ADHD --| DLD.	ADHD	DLD	-1	Regulation: ADHD ---| DLD
ADHD	DLD	2024	7	38980144	10.1044/2024_AJSLP-23-00388	Links Among Attention-Deficit/Hyperactivity Disorder Symptoms and Psycholinguistic Abilities Are Different for Children With and Without Developmental Language Disorder.	There is a significant association between ADHD symptoms and psycholinguistic abilities in children with DLD, particularly in relation to elevated hyperactivity/impulsivity symptoms impacting pragmatic abilities, while in children without DLD, inattention symptoms were linked to lower performance in various linguistic skills.	There is a significant association between ADHD symptoms and psycholinguistic abilities in children with DLD, with elevated hyperactivity/impulsivity symptoms negatively impacting pragmatic abilities, while in children without DLD, inattention symptoms were linked to lower performance in various linguistic skills; thus, ADHD --| DLD.	ADHD	DLD	-1	Regulation: ADHD ---| DLD
ADHD	DMD	2023	04	37084967	10.1016/j.jad.2023.04.036	Health-related quality of life in children and adolescents with Duchenne muscular dystrophy and comorbid attention-deficit hyperactivity disorder using propensity-score matching.	Paediatric patients with Duchenne muscular dystrophy (DMD) who have comorbid attention-deficit hyperactivity disorder (ADHD) experience a higher burden of clinical symptoms, lower health-related quality of life (HRQoL), and increased psychosocial factors compared to those without ADHD.	Paediatric patients with Duchenne muscular dystrophy (DMD) who have comorbid attention-deficit hyperactivity disorder (ADHD) experience a higher burden of clinical symptoms, lower health-related quality of life (HRQoL), and increased psychosocial factors compared to those without ADHD; thus, 'ADHD' --| 'DMD'.	ADHD	DMD	-1	Regulation: ADHD ---| DMD
ADHD	DNMT1	2014	02	24510599	10.1002/jnr.23275	Chronic exposure to ethanol of male mice before mating produces attention deficit hyperactivity disorder-like phenotype along with epigenetic dysregulation of dopamine transporter expression in mouse offspring.	Paternal exposure to EtOH before conception induces ADHD-like behaviors in offspring through epigenetic changes in gene expression, including decreased expression of DNMT1.	Paternal exposure to EtOH before conception induces ADHD-like behaviors in offspring through epigenetic changes in gene expression, including decreased expression of DNMT1, indicating a negative influence of ADHD on DNMT1. - 'ADHD' --| 'DNMT1'	ADHD	DNMT1	-1	Regulation: ADHD ---| DNMT1
ADHD	DPT	2021	05	34000249	10.1016/j.expneurol.2021.113754	Brief history of the medical and non-medical use of amphetamine-like psychostimulants.	The utilization of DPT for the treatment of ADHD is limited due to the recognition of the high risk of addiction and abuse associated with psychostimulant drugs like amphetamine.	The utilization of DPT for the treatment of ADHD is limited due to the high risk of addiction and abuse associated with psychostimulant drugs like amphetamine, indicating a negative influence of ADHD on DPT. Thus, the relationship can be summarized as: ADHD --| DPT.	ADHD	DPT	-1	Regulation: ADHD ---| DPT
ADHD	DRD1	2020	02	32116987	PMC7026368	Effects of Aberrant miR-384-5p Expression on Learning and Memory in a Rat Model of Attention Deficit Hyperactivity Disorder.	Aberrant miR-384-5p expression in an ADHD rat model affects learning and memory by modulating dopamine receptor D1 (DRD1) levels in the prefrontal cortex.	Aberrant miR-384-5p expression in an ADHD rat model affects learning and memory by modulating dopamine receptor D1 (DRD1) levels in the prefrontal cortex; thus, ADHD --| DRD1.	ADHD	DRD1	-1	Regulation: ADHD ---| DRD1
ADHD	DRD1	2015	08	26452319	10.1016/j.jnutbio.2015.07.018	High sucrose consumption during pregnancy induced ADHD-like behavioral phenotypes in mice offspring.	High sucrose consumption during pregnancy may increase the risk of ADHD-like neurobehavioral outcomes in offspring mice, which is associated with a decrease in DRD1 dopamine receptor subtype expression.	High sucrose consumption during pregnancy may increase the risk of ADHD-like neurobehavioral outcomes in offspring mice, which is associated with a decrease in DRD1 dopamine receptor subtype expression; thus, 'ADHD' --| 'DRD1'.	ADHD	DRD1	-1	Regulation: ADHD ---| DRD1
ADHD	DRD1	2019	06	31176715	NIHMS1531684	Knockout of latrophilin-3 in Sprague-Dawley rats causes hyperactivity, hyper-reactivity, under-response to amphetamine, and disrupted dopamine markers.	The dopamine D1 receptor (DRD1) is decreased in a subtype of ADHD associated with disruption of the Latrophilin-3 (LPHN3) gene, leading to persistent hyperactivity and changes in dopamine markers.	The dopamine D1 receptor (DRD1) is decreased in a subtype of ADHD associated with disruption of the Latrophilin-3 (LPHN3) gene, which is linked to persistent hyperactivity and changes in dopamine markers; thus, 'ADHD' --| 'DRD1'.	ADHD	DRD1	-1	Regulation: ADHD ---| DRD1
ADHD	DRD2	2021	02	33647392	10.1016/j.toxlet.2021.02.016	Fetal methylphenidate exposure induced ADHD-like phenotypes and decreased Drd2 and Slc6a3 expression levels in mouse offspring.	Continuous use of methylphenidate during pregnancy induces ADHD phenotypes in offspring, accompanied by decreased expression of DRD2 and other candidate genes associated with ADHD in the brain.	Continuous use of methylphenidate during pregnancy is associated with ADHD phenotypes in offspring and decreased expression of DRD2 in the brain. ADHD --| DRD2.	ADHD	DRD2	-1	Regulation: ADHD ---| DRD2
ADHD	DRD2	2021	01	33495438	PMC7835366	Altered dopaminergic firing pattern and novelty response underlie ADHD-like behavior of SorCS2-deficient mice.	The relationship between ADHD and DRD2 involves a perturbation in the balance between the activities of the postsynaptic dopamine receptor DRD1 and the presynaptic inhibitory autoreceptor DRD2, leading to abnormal dopaminergic circuit function and behavioral responses in individuals with ADHD.	The relationship between ADHD and DRD2 involves a disruption in the balance between the activities of the postsynaptic dopamine receptor DRD1 and the presynaptic inhibitory autoreceptor DRD2, which contributes to abnormal dopaminergic circuit function and behavioral responses in individuals with ADHD; thus, 'ADHD' --| 'DRD2'.	ADHD	DRD2	-1	Regulation: ADHD ---| DRD2
ADHD	DRD3	2016	01	26810137	10.1038/tpj.2015.89	Pharmacogenetics of methylphenidate response and tolerability in attention-deficit/hyperactivity disorder.	The DRD3 gene has been found to contribute to the clinical efficacy of methylphenidate treatment in individuals with ADHD, with a higher risk for treatment failure in genetically susceptible subjects whose mother smoked during pregnancy.	The DRD3 gene is associated with the clinical efficacy of methylphenidate treatment in ADHD, indicating a higher risk for treatment failure in genetically susceptible individuals whose mothers smoked during pregnancy; thus, 'ADHD' --| 'DRD3'.	ADHD	DRD3	-1	Regulation: ADHD ---| DRD3
ADHD	DRD5	0	0	21906006	10.3109/15622975.2011.600297	Altered mRNA expression of monoaminergic candidate genes in the blood of children with attention deficit hyperactivity disorder and autism spectrum disorder.	The mRNA expression of DRD5 is significantly decreased in patients with attention deficit hyperactivity disorder (ADHD) and autism spectrum disorders (ASD), suggesting a potential role of DRD5 as a biomarker in the pathophysiology of ADHD.	The mRNA expression of DRD5 is significantly decreased in patients with attention deficit hyperactivity disorder (ADHD), indicating a potential role of DRD5 as a biomarker in the pathophysiology of ADHD; thus, 'ADHD' --| 'DRD5'.	ADHD	DRD5	-1	Regulation: ADHD ---| DRD5
ADHD	DRD5	2020	09	33010392	10.1016/j.neuint.2020.104857	Lister hooded rats as a novel animal model of attention-deficit/hyperactivity disorder.	The study found that Lister hooded rats, which displayed hyperactive and inattentive- and impulsive-like behaviors characteristic of ADHD, had lower expression levels of the DRD5 gene, suggesting a potential relationship between DRD5 and ADHD.	The study found that Lister hooded rats exhibiting hyperactive, inattentive, and impulsive behaviors characteristic of ADHD had lower expression levels of the DRD5 gene, suggesting a negative relationship between ADHD and DRD5. - 'ADHD' --| 'DRD5'	ADHD	DRD5	-1	Regulation: ADHD ---| DRD5
ADHD	DST	2017	02	28249186	10.1016/j.psyneuen.2017.02.009	Attention-deficit/hyperactivity disorder symptoms and stress-related biomarkers.	ADHD symptoms, specifically hyperactive/impulsive symptoms, are associated with less cortisol suppression after a DST test.	ADHD symptoms, particularly hyperactive/impulsive symptoms, are associated with less cortisol suppression after a DST test, indicating a negative influence of ADHD on DST; thus, 'ADHD' --| 'DST'.	ADHD	DST	-1	Regulation: ADHD ---| DST
ADHD	DST	0	0	2198952	10.1016/0006-3223(90)90574-l	Comorbidity in the interpretation of dexamethasone suppression test results in children: a review and report.	The dexamethasone suppression test (DST) results suggest a lack of specificity for diagnosing ADHD, but indicate similarities between ADHD and major depressive disorder (MDD) in outpatients.	The dexamethasone suppression test (DST) shows a lack of specificity for diagnosing ADHD, while suggesting similarities between ADHD and major depressive disorder (MDD) in outpatients; thus, the relationship can be summarized as 'ADHD' --| 'DST'.	ADHD	DST	-1	Regulation: ADHD ---| DST
ADHD	DST	2024	6	38831728	10.1002/jdn.10346	Hot and cold executive function among pediatric attention deficit hyperactivity disorder with and without coexisting oppositional defiant disorder.	Both hot and cold executive functions were found to be defective in children with ADHD, with significant deficits in tasks such as the Wechsler Adult Intelligence Scale-Revised-Digit Span Task (DST) compared to typically developed children.	Children with ADHD exhibit significant deficits in executive functions, particularly in the Wechsler Adult Intelligence Scale-Revised-Digit Span Task (DST), compared to typically developed children, indicating a negative influence of ADHD on DST performance: 'ADHD' --| 'DST'.	ADHD	DST	-1	Regulation: ADHD ---| DST
ADHD	EBP	2021	05	33988847	10.1007/s10488-021-01143-5	Stakeholder-Generated Implementation Strategies to Promote Evidence-Based ADHD Treatment in Community Mental Health.	The implementation of evidence-based practices (EBPs) for ADHD in community settings is lacking, as demonstrated by a recent trial of an EBP for ADHD (STAND) which had suboptimal outcomes; strategies to improve implementation were identified through an Innovation Tournament involving agency staff, parents, and youth stakeholders.	The implementation of evidence-based practices (EBPs) for ADHD in community settings is inadequate, as shown by the suboptimal outcomes of the STAND trial, highlighting the need for improved strategies identified through stakeholder involvement; ADHD --| EBP.	ADHD	EBP	-1	Regulation: ADHD ---| EBP
ADHD	ECD	0	0	21716015	10.1097/RLU.0b013e318219b49d	Attention deficit/hyperactivity disorder: is there a correlation between dopamine transporter density and cerebral blood flow?	Individuals with ADHD, characterized by higher dopamine transporter (DAT) density in the basal ganglia, exhibit lower perfusion in the fronto-striatal-cerebellar networks as observed through brain perfusion imaging using Tc-99m ECD SPECT.	Individuals with ADHD show lower perfusion in the fronto-striatal-cerebellar networks, as indicated by brain perfusion imaging using Tc-99m ECD SPECT, suggesting a negative association between ADHD and ECD. - 'ADHD' --| 'ECD'	ADHD	ECD	-1	Regulation: ADHD ---| ECD
ADHD	EDA	2010	04	20363666	10.1016/j.clinph.2010.02.152	Alterations in theta activity associated with novelty and routinization processing in ADHD.	Distinct alterations in theta activity related to stimulus novelty and routinization, as well as electrodermal activity (EDA), were observed in adolescent males with ADHD during an auditory oddball task, suggesting disturbances in theta activity and the brain substrates of novelty relative to routinization-related processing in ADHD.	Distinct alterations in theta activity and electrodermal activity (EDA) were observed in adolescent males with ADHD during an auditory oddball task, indicating a potential disturbance in the processing of novelty versus routinization in ADHD; thus, 'ADHD' --| 'EDA'.	ADHD	EDA	-1	Regulation: ADHD ---| EDA
ADHD	EDA	0	0	15538190	10.1097/00001756-200411150-00021	Reduced electrodermal response to errors predicts poor sustained attention performance in attention deficit hyperactivity disorder.	Individuals with ADHD exhibit reduced electrodermal system activity (EDA) which may contribute to deficits in sustained attention.	Individuals with ADHD exhibit reduced electrodermal system activity (EDA), which may contribute to deficits in sustained attention; thus, 'ADHD' --| 'EDA'.	ADHD	EDA	-1	Regulation: ADHD ---| EDA
ADHD	EDA	2014	12	25486374	10.1037/a0038405	Electrodermal responding predicts responses to, and may be altered by, preschool intervention for ADHD.	Low electrodermal activity (EDA) may indicate resistance to treatment among preschoolers with attention-deficit hyperactivity disorder (ADHD), and treatment is associated with longitudinal increases in EDA in ADHD participants.	Low electrodermal activity (EDA) may indicate resistance to treatment among preschoolers with attention-deficit hyperactivity disorder (ADHD), while treatment is associated with longitudinal increases in EDA in ADHD participants; thus, 'ADHD' --| 'EDA'.	ADHD	EDA	-1	Regulation: ADHD ---| EDA
ADHD	EDA	0	0	15936104	10.1016/j.ijpsycho.2005.03.006	Responses to methylphenidate in adolescent AD/HD: evidence from concurrently recorded autonomic (EDA) and central (EEG and ERP) measures.	Methylphenidate treatment in ADHD adolescents resulted in a normalization of theta activity, a reduction in the rate of decrement of electrodermal activity (EDA), and an increase in P3 amplitude.	Methylphenidate treatment in ADHD adolescents led to a reduction in the rate of decrement of electrodermal activity (EDA), indicating a potential negative influence of ADHD on EDA; thus, 'ADHD' --| 'EDA'.	ADHD	EDA	-1	Regulation: ADHD ---| EDA
ADHD	EDA	2013	12	24292894	10.1007/s00702-013-1119-5	Change in electrodermal activity after acute tryptophan depletion associated with aggression in young people with attention deficit hyperactivity disorder (ADHD).	The relationship between ADHD and EDA in individuals participating in an aggression-inducing game is influenced by acute tryptophan depletion (ATD), with ATD not affecting EDA but showing a negative correlation between baseline aggression and ATD's effect on EDA, suggesting that reduced physiological responsiveness to ATD is associated with elevated externalizing behavior in ADHD individuals.	The relationship between ADHD and EDA is characterized by a negative correlation between baseline aggression and the effect of acute tryptophan depletion on EDA, indicating that reduced physiological responsiveness to ATD is associated with elevated externalizing behavior in individuals with ADHD; thus, 'ADHD' --| 'EDA'.	ADHD	EDA	-1	Regulation: ADHD ---| EDA
ADHD	EDA	2005	04	15978508	10.1016/j.clinph.2005.02.012	Sex differences in adolescent ADHD: findings from concurrent EEG and EDA.	The relationship between ADHD and EDA suggests that there are sex differences in the psychophysiological processes underlying ADHD, with ADHD males showing increased theta activity and ADHD females exhibiting a localized frontal enhancement of theta with reduced rate of EDA decrement.	The relationship between ADHD and EDA indicates sex differences in psychophysiological processes, with ADHD males showing increased theta activity and ADHD females demonstrating localized frontal enhancement of theta alongside a reduced rate of EDA decrement; thus, ADHD --| EDA.	ADHD	EDA	-1	Regulation: ADHD ---| EDA
ADHD	EDA	0	0	10576397	10.1016/s0167-8760(99)00068-9	Simultaneous EEG and EDA measures in adolescent attention deficit hyperactivity disorder.	The study found that adolescents with ADHD exhibited increased slow wave activity and a state of autonomic hypoarousal, as indicated by reduced skin conductance level and fewer non-specific skin conductance responses compared to control subjects, suggesting a relationship between ADHD and altered electrodermal activity.	Adolescents with ADHD showed increased slow wave activity and a state of autonomic hypoarousal, evidenced by reduced skin conductance level and fewer non-specific skin conductance responses compared to controls, indicating a negative influence of ADHD on electrodermal activity (EDA) -- 'ADHD' --| 'EDA'.	ADHD	EDA	-1	Regulation: ADHD ---| EDA
ADHD	EFS	2022	10	36312151	PMC9606327	Attentive-executive functioning and compensatory strategies in adult ADHD: A retrospective case series study.	Adults with ADHD may exhibit deficits in attention and executive functions, which can be measured using neuropsychological tests, highlighting the importance of executive dysfunction in the clinical profile of ADHD.	Adults with ADHD may exhibit deficits in attention and executive functions, emphasizing the negative influence of ADHD on executive function skills; thus, 'ADHD' --| 'EFS'.	ADHD	EFS	-1	Regulation: ADHD ---| EFS
ADHD	EFS	2023	09	37794660	PMC10555518	The Clinical Manifestation, Executive Dysfunction, and Caregiver Strain in Subthreshold Attention-Deficit/Hyperactivity Disorder.	Children with subthreshold ADHD (sADHD) exhibit impairments in executive functions (EFs), including inhibition and working memory, which are comparable to diagnosed ADHD (cADHD) but worse than healthy controls (HC), suggesting that EFs play a role in the manifestation and severity of ADHD symptoms.	Children with subthreshold ADHD (sADHD) show impairments in executive functions (EFs), particularly in inhibition and working memory, that are comparable to those in diagnosed ADHD (cADHD) but worse than healthy controls, indicating a negative influence of ADHD on EFs. - 'ADHD' --| 'EFS'	ADHD	EFS	-1	Regulation: ADHD ---| EFS
ADHD	EFS	2022	10	36194356	PMC9867664	Childhood executive functions and ADHD symptoms predict psychopathology symptoms in emerging adults with and without ADHD: a 10-year longitudinal study.	Deficits in executive functions (EFs) play an important role in causing functional impairment and associated psychopathology in individuals with ADHD, as childhood EFs, particularly cognitive flexibility, can predict psychopathology symptoms in emerging adulthood beyond the effect of ADHD symptoms.	Deficits in executive functions (EFs), particularly cognitive flexibility, are significant predictors of psychopathology symptoms in emerging adulthood for individuals with ADHD, indicating a negative influence of ADHD on EFs. - 'ADHD' --| 'EFS'	ADHD	EFS	-1	Regulation: ADHD ---| EFS
ADHD	EFS	2023	01	36718111	10.1080/09297049.2023.2174506	Executive function measured by BRIEF in adolescents diagnosed and treated for ADHD: problem profiles and agreement between informants.	Executive functional deficits (EFDs) are prevalent in adolescents with attention deficit/hyperactivity disorder (ADHD), and understanding the profiles and discrepancies in executive function (EF) ratings from different informants can guide clinicians in tailoring treatment for ADHD, with the highest agreement found between adolescents and their parents.	Adolescents with attention deficit/hyperactivity disorder (ADHD) frequently exhibit executive functional deficits (EFDs), with the highest agreement in executive function ratings observed between adolescents and their parents, indicating a negative influence of ADHD on EFS; thus, 'ADHD' --| 'EFS'.	ADHD	EFS	-1	Regulation: ADHD ---| EFS
ADHD	EFS	2023	04	37089457	PMC10121360	The Pictorial Interview of Children's Metacognition and Executive Functions (PIC-ME): Cultural Adaptation for Ultra-Orthodox Jewish Populations.	Executive functions (EFs), which are assessed by the Pictorial Interview of Children's Metacognition and Executive Functions (PIC-ME), are strongly linked to attention deficit hyperactivity disorder (ADHD), and this study describes the cultural adaptation of the PIC-ME to the ultra-Orthodox Jewish population in Israel.	The study highlights a strong link between attention deficit hyperactivity disorder (ADHD) and executive functions (EFs), as assessed by the Pictorial Interview of Children's Metacognition and Executive Functions (PIC-ME), with the adaptation of the PIC-ME for the ultra-Orthodox Jewish population in Israel; thus, 'ADHD' --| 'EFS'.	ADHD	EFS	-1	Regulation: ADHD ---| EFS
ADHD	EFS	2023	01	36681295	10.1016/j.biopsycho.2023.108503	Theta power and functional connectivity as neurophysiological markers of executive functions in individuals with cognitive complaints in daily life.	Impairments in executive functions (EFs) are observed in individuals with attention deficit hyperactivity disorder (ADHD), as evidenced by increased theta power and functional theta connectivity in specific brain regions associated with conflict monitoring, suggesting a potential neural basis for these EF deficits in ADHD.	Impairments in executive functions (EFs) in individuals with attention deficit hyperactivity disorder (ADHD) are indicated by increased theta power and functional theta connectivity in brain regions related to conflict monitoring, suggesting a negative influence of ADHD on EFs. - 'ADHD' --| 'EFS'	ADHD	EFS	-1	Regulation: ADHD ---| EFS
ADHD	EFS	2022	12	36634499	10.1016/j.ajp.2022.103446	Different executive function impairments in medication-naïve children with attention-deficit/hyperactivity disorder comorbid with oppositional defiant disorder and conduct disorder.	The relationship between ADHD and executive functions (EFs) is variable and heterogeneous, with comorbidity of conduct disorder (CD) potentially improving EF performance in individuals with ADHD.	The relationship between ADHD and executive functions (EFs) is variable and heterogeneous, with comorbidity of conduct disorder (CD) potentially improving EF performance in individuals with ADHD; thus, the association can be summarized as 'ADHD' --| 'EFS'.	ADHD	EFS	-1	Regulation: ADHD ---| EFS
ADHD	EFS	2022	11	36395527	10.1080/21622965.2022.2135440	Effects of comorbidity on executive functions among children with ADHD, finding trends.	The study examined the effect of comorbid disorders on executive functions in children with ADHD, revealing that the number and type of comorbidities were associated with increased deficits in executive functions such as working memory, generation/classification of semantic categories, and inhibitory control.	The study found that children with ADHD and comorbid disorders exhibited greater deficits in executive functions, including working memory and inhibitory control, indicating a negative influence of ADHD on EFS; thus, 'ADHD' --| 'EFS'.	ADHD	EFS	-1	Regulation: ADHD ---| EFS
ADHD	EFS	2023	02	36820196	PMC9931447	Examining the structural equation modeling between intrinsic-motivation, emotion regulation and AHDH: the mediating role of problem-solving, time-management, and behavioral-inhibition.	The study found that Executive Functions (EFs) such as emotion regulation and intrinsic motivation have a significant influence on various aspects of EFs and attention deficit/hyperactivity disorder (ADHD) symptoms in students with ADHD.	The study found that Executive Functions (EFs) such as emotion regulation and intrinsic motivation significantly influence ADHD symptoms in students with ADHD, indicating a negative influence of ADHD on EFs. Thus, the relationship can be summarized as: 'ADHD' --| 'EFS'.	ADHD	EFS	-1	Regulation: ADHD ---| EFS
ADHD	EFS	2023	12	38070766	10.1016/j.cct.2023.107404	Executive control training for adolescents with ADHD: Study protocol for a randomised controlled trial.	Individuals with ADHD often experience impairments in executive functions (EFs), and a cognitive remediation intervention called Goal Management Training (GMT) is being evaluated in a multi-center randomized controlled trial to assess its effectiveness for adolescents with ADHD, aiming to recruit 120 participants aged 12 to 18 years, with primary outcome measure being parent-reported EF assessed …	Individuals with ADHD often experience impairments in executive functions (EFs), and a multi-center randomized controlled trial is evaluating the effectiveness of Goal Management Training (GMT) for adolescents with ADHD, aiming to recruit 120 participants aged 12 to 18 years, with the primary outcome being parent-reported EF assessed with the BRIEF-2 and secondary outcomes including ADHD symptom …	ADHD	EFS	-1	Regulation: ADHD ---| EFS
ADHD	EFS	2023	1	36718111	10.1080/09297049.2023.2174506	[Formula: see text] Executive function measured by BRIEF in adolescents diagnosed and treated for ADHD: problem profiles and agreement between informants.	Executive functional deficits (EFDs) are prevalent in adolescents with attention deficit/hyperactivity disorder (ADHD), and understanding the profiles and discrepancies in executive function (EF) ratings from different informants can guide clinicians in tailoring treatment for ADHD, with the highest agreement found between adolescents and their parents.	Adolescents with attention deficit/hyperactivity disorder (ADHD) frequently exhibit executive functional deficits (EFDs), with the highest agreement in executive function ratings observed between adolescents and their parents, indicating a negative influence of ADHD on EFS; thus, 'ADHD' --| 'EFS'.	ADHD	EFS	-1	Regulation: ADHD ---| EFS
ADHD	EFS	2022	11	36395527	10.1080/21622965.2022.2135440	Effects of comorbidity on executive functions among children with ADHD, finding trends.	The study examined the effect of comorbid disorders on executive functions in children with ADHD, revealing that the number and type of comorbidities were associated with increased deficits in executive functions such as working memory, generation/classification of semantic categories, and inhibitory control.	The study found that children with ADHD and comorbid disorders exhibited increased deficits in executive functions, including working memory and inhibitory control, indicating a negative influence of ADHD on EFS. Thus, the relationship can be summarized as: 'ADHD' --| 'EFS'.	ADHD	EFS	-1	Regulation: ADHD ---| EFS
ADHD	EGF	2024	2	38425710	PMC10901857	Maternal pre-pregnancy and prenatal penicillin, neonatal inflammation and growth factors are associated to ADHD in the offspring.	Maternal penicillin prescriptions before and during pregnancy were associated with an increased risk of offspring developing ADHD, with cases having lower neonatal levels of epidermal growth factor (EGF) and soluble Tumor Necrosis Factor Receptor I (sTNF RI).	Maternal penicillin prescriptions before and during pregnancy were associated with an increased risk of offspring developing ADHD, with cases having lower neonatal levels of epidermal growth factor (EGF), indicating a negative influence of ADHD on EGF; thus, 'ADHD' --| 'EGF'.	ADHD	EGF	-1	Regulation: ADHD ---| EGF
ADHD	EGR1	2022	01	35082702	PMC8785235	Behavioral and Gene Regulatory Responses to Developmental Drug Exposures in Zebrafish.	The downregulation of the immediate-early gene EGR1, along with other genes associated with synaptic plasticity, in response to prenatal drug exposure may contribute to the long-lasting deficits observed in ADHD.	The downregulation of the immediate-early gene EGR1, along with other genes associated with synaptic plasticity, in response to prenatal drug exposure may contribute to the long-lasting deficits observed in ADHD; thus, 'ADHD' --| 'EGR1'.	ADHD	EGR1	-1	Regulation: ADHD ---| EGR1
ADHD	EGR4	2022	01	35082702	PMC8785235	Behavioral and Gene Regulatory Responses to Developmental Drug Exposures in Zebrafish.	The downregulation of immediate-early genes, including EGR4, in response to prenatal drug exposure may contribute to the long-lasting deficits observed in ADHD.	The downregulation of EGR4 due to prenatal drug exposure may contribute to the long-lasting deficits observed in ADHD, indicating a negative influence of ADHD on EGR4. - 'ADHD' --| 'EGR4'	ADHD	EGR4	-1	Regulation: ADHD ---| EGR4
ADHD	EMD	2023	06	37353579	10.1007/s00127-023-02517-w	Emotional and behavioral outcomes among youths with mental disorders during the first Covid lockdown and school closures in England: a large clinical population study using health care record integrated surveys.	Children and young people with ADHD experience more behavioral difficulties and emotional deterioration compared to those with emotional disorders during the pandemic.	Children and young people with ADHD experience more behavioral difficulties and emotional deterioration compared to those with emotional disorders during the pandemic, indicating a negative influence of ADHD on emotional disorders (EMD) --| EMD.	ADHD	EMD	-1	Regulation: ADHD ---| EMD
ADHD	EMD	2021	08	34378438	10.1177/0272989X211027146	Spillover Effects of Mental Health Disorders on Family Members' Health-Related Quality of Life: Evidence from a US Sample.	The study found statistically significant differences in health status scores between individuals living with a family member with ADHD and individuals living without individuals with mental health disorders, suggesting a spillover effect of ADHD on family members' health-related quality of life.	The study found that individuals living with a family member with ADHD had significantly different health status scores compared to those without mental health disorders, indicating a negative influence of ADHD on the health-related quality of life of family members; thus, 'ADHD' --| 'EMD'.	ADHD	EMD	-1	Regulation: ADHD ---| EMD
ADHD	EMD	2023	6	37353579	PMC10799796	Emotional and behavioral outcomes among youths with mental disorders during the first Covid lockdown and school closures in England: a large clinical population study using health care record integrated surveys.	Children and young people with ADHD experience more behavioral difficulties and emotional deterioration compared to those with emotional disorders during the pandemic.	Children and young people with ADHD experience more behavioral difficulties and emotional deterioration compared to those with emotional disorders during the pandemic, indicating a negative influence of ADHD on emotional disorders (EMD) --| EMD.	ADHD	EMD	-1	Regulation: ADHD ---| EMD
ADHD	EMX2	0	0	24989467	10.1248/yakushi.14-00017-3	[Neural differentiation of pluripotent stem cells and application for metal-induced neural toxicity study].	The study found that exposure to manganese (Mn) and dopamine (DA) can affect neural differentiation, reducing the expression of genes associated with ADHD and increasing the expression of Emx2, suggesting a potential relationship between EMX2 and ADHD.	The study suggests a potential relationship between EMX2 and ADHD, as exposure to manganese and dopamine reduces the expression of genes associated with ADHD while increasing the expression of Emx2; thus, 'ADHD' --| 'EMX2'.	ADHD	EMX2	-1	Regulation: ADHD ---| EMX2
ADHD	EOS	2017	07	28712363	10.1017/S0033291717001921	Overlapping and disease specific trait, response, and reflection impulsivity in adolescents with first-episode schizophrenia spectrum disorders or attention-deficit/hyperactivity disorder.	ADHD and EOS (early-onset, first-episode schizophrenia spectrum disorders) share increased subtraits of impulsivity, although ADHD specifically shows impaired pre-decisional information gathering.	ADHD and EOS share increased subtraits of impulsivity, with ADHD specifically exhibiting impaired pre-decisional information gathering; thus, the relationship can be summarized as 'ADHD' --| 'EOS'.	ADHD	EOS	-1	Regulation: ADHD ---| EOS
ADHD	EOS	2021	01	33519613	PMC7841368	Cognitive Performance in Early-Onset Schizophrenia and Attention-Deficit/Hyperactivity Disorder: A 25-Year Follow-Up Study.	Individuals with Early-Onset Schizophrenia (EOS) show cognitive stagnation or deterioration compared to healthy controls (HC), while those with Attention Deficit-Hyperactivity Disorder (ADHD) demonstrate consistent cognitive maturation, suggesting distinct neurodevelopmental pathways between EOS and ADHD.	Individuals with Early-Onset Schizophrenia (EOS) experience cognitive stagnation or deterioration, while those with Attention Deficit-Hyperactivity Disorder (ADHD) show consistent cognitive maturation, indicating distinct neurodevelopmental pathways between the two conditions; thus, 'ADHD' --| 'EOS'.	ADHD	EOS	-1	Regulation: ADHD ---| EOS
ADHD	EPO	0	0	34294622	PMC8316662	Diagnostic Performance of Erythropoietin and Erythropoietin Receptors Levels in Children with Attention Deficit Hyperactivity Disorder.	Serum levels of erythropoietin (Epo) are decreased and erythropoietin receptors (EpoR) are increased in children with ADHD, suggesting a potential role of Epo in the etiology of ADHD and possible diagnostic value of Epo and EpoR.	Serum levels of erythropoietin (Epo) are decreased and erythropoietin receptors (EpoR) are increased in children with ADHD, indicating a potential role of Epo in the etiology of ADHD and suggesting possible diagnostic value of Epo and EpoR; thus, 'ADHD' --| 'EPO'.	ADHD	EPO	-1	Regulation: ADHD ---| EPO
ADHD	EPOR	0	0	34294622	PMC8316662	Diagnostic Performance of Erythropoietin and Erythropoietin Receptors Levels in Children with Attention Deficit Hyperactivity Disorder.	Serum levels of erythropoietin (Epo) and erythropoietin receptors (EpoR) in children with ADHD were found to be altered, with decreased Epo levels and increased EpoR levels, suggesting a potential role of Epo in the etiology of ADHD and indicating a possible diagnostic value of Epo and EpoR.	Altered serum levels of erythropoietin (Epo) and erythropoietin receptors (EpoR) in children with ADHD, characterized by decreased Epo levels and increased EpoR levels, suggest a potential role of Epo in the etiology of ADHD and indicate possible diagnostic value of Epo and EpoR; thus, 'ADHD' --| 'EPOR'.	ADHD	EPOR	-1	Regulation: ADHD ---| EPOR
ADHD	EREG	2016	04	27180913	10.1016/j.cpr.2016.04.011	Attention-deficit hyperactivity disorder and children's emotion dysregulation: A meta-analysis.	Youth with ADHD show impairment in emotion dysregulation, particularly in emotion reactivity/negativity/lability (ERNL) and emotion regulation (EREG).	Youth with ADHD show impairment in emotion regulation (EREG), particularly in emotion reactivity/negativity/lability (ERNL), indicating a negative influence of ADHD on EREG; thus, ADHD --| EREG.	ADHD	EREG	-1	Regulation: ADHD ---| EREG
ADHD	EREG	2024	1	38270592	NIHMS1958582	Multimodal Assessment of Emotion Dysregulation in Children with and without ADHD and Disruptive Behavior Disorders.	Measures of emotion dysregulation, including emotion regulation (EREG), emotional reactivity/lability (EREL), and callous-unemotional (CU) behaviors, were significantly associated with diagnostic classifications in children with ADHD and disruptive behavior disorders (ADHD+DBD), with the ADHD+DBD group showing worse EREG, EREL, and CU compared to both ADHD Only and typically developing children, …	Children with ADHD and disruptive behavior disorders (ADHD+DBD) exhibited significantly worse emotion regulation (EREG) compared to those with ADHD only and typically developing children, with classification accuracies of 91.3% for ADHD+DBD and 95.9% for typically developing children, but only 45.7% for ADHD only; thus, ADHD --| EREG.	ADHD	EREG	-1	Regulation: ADHD ---| EREG
ADHD	F2	2019	11	31723120	PMC6853984	Motor cortex facilitation: a marker of attention deficit hyperactivity disorder co-occurrence in autism spectrum disorder.	ICF (F2) is impaired in youth with Autism Spectrum Disorder (ASD) co-occurring with Attention Deficit Hyperactivity Disorder (ADHD), suggesting that ADHD may have a distinct electrophysiological "signature" in ASD.	ADHD is associated with impaired ICF (F2) in youth with Autism Spectrum Disorder (ASD), indicating a potential distinct electrophysiological "signature" of ADHD in this context; thus, 'ADHD' --| 'F2'.	ADHD	F2	-1	Regulation: ADHD ---| F2
ADHD	F2	2022	02	35170571	NIHMS1768906	The Impact of Preinjury and Secondary Attention-Deficit/Hyperactivity Disorder on Outcomes After Pediatric Traumatic Brain Injury.	Individuals with preinjury or secondary ADHD exhibited significantly worse executive functioning, social competence, functional impairment, parental depression, and parental distress compared to those without ADHD (F2) after pediatric traumatic brain injury, emphasizing the importance of early identification and management of ADHD symptoms in mitigating long-term functional problems.	Individuals with preinjury or secondary ADHD exhibited significantly worse executive functioning, social competence, functional impairment, parental depression, and parental distress compared to those without ADHD (F2), highlighting the negative influence of ADHD on long-term functional outcomes. - 'ADHD' --| 'F2'	ADHD	F2	-1	Regulation: ADHD ---| F2
ADHD	F2	2018	10	30325916	PMC6191076	Nicotine exposure of male mice produces behavioral impairment in multiple generations of descendants.	Nicotine exposure in male mice leads to behavioral changes in multiple generations, including deficits in attention and reversal learning in the F1 generation, and deficits in reversal learning in the F2 generation, suggesting a potential relationship between nicotine exposure and ADHD-like symptoms in descendants.	Nicotine exposure in male mice leads to behavioral changes across generations, with the F1 generation showing deficits in attention and reversal learning, and the F2 generation exhibiting deficits in reversal learning, indicating a potential relationship between nicotine exposure and ADHD-like symptoms in descendants; thus, 'ADHD' --| 'F2'.	ADHD	F2	-1	Regulation: ADHD ---| F2
ADHD	F2	2024	7	39009701	10.1038/s41380-024-02649-8	Genetic neurodevelopmental clustering and dyslexia.	The association between ADHD and the F2 latent factor, which includes psychotic disorders such as bipolar disorder and schizophrenia, was found to be weaker compared to ADHD's stronger association with the attention and learning difficulties latent factor (F5) in a study that investigated the genetic structure underlying dyslexia and various psychiatric traits. Additionally, the study identified …	The association between ADHD and the F2 latent factor, which includes psychotic disorders, was found to be weaker than ADHD's association with the attention and learning difficulties latent factor (F5), with no strong influence identified; thus, ADHD --| F2.	ADHD	F2	-1	Regulation: ADHD ---| F2
ADHD	F3	2020	06	32567956	10.1177/1550059420933142	Frontal Beta Activity in the Meta-Intention of Children With Attention Deficit Hyperactivity Disorder.	Children with ADHD (ADHD) exhibit different attention processes and poorer executive attention performance, particularly in the frontal lobe (F3), characterized by low beta activity and a lack of increase in beta activity, suggesting a potential target for neurofeedback training in ADHD patients.	Children with ADHD exhibit poorer executive attention performance in the frontal lobe (F3), characterized by low beta activity and a lack of increase in beta activity, suggesting a negative influence of ADHD on F3. - 'ADHD' --| 'F3'	ADHD	F3	-1	Regulation: ADHD ---| F3
ADHD	F3	2020	02	32078777	10.1080/21622965.2020.1729155	Neuropsychological classification based on brain mapping performance in Thai children with and without ADHD.	Increased theta relative power was found at the F3 scalp region in non-ADHD individuals compared to the ADHD group in a study investigating cognitive strengths and weaknesses in ADHD patients using quantitative electroencephalography (QEEG).	In a study using quantitative electroencephalography (QEEG), increased theta relative power was observed at the F3 scalp region in non-ADHD individuals compared to the ADHD group, indicating a negative influence of ADHD on F3; thus, 'ADHD' --| 'F3'.	ADHD	F3	-1	Regulation: ADHD ---| F3
ADHD	F3	2021	12	34923863	10.1177/15500594211064008	A Case Study on EEG Analysis: Embedding Entropy Estimations Indicate the Decreased Neuro-Cortical Complexity Levels Mediated by Methylphenidate Treatment in Children with ADHD.	MPH treatment in boys with combined type ADHD resulted in a significant decrease in entropy levels specifically in the F3 cortical region.	Treatment with MPH in boys with combined type ADHD led to a significant decrease in entropy levels in the F3 cortical region, indicating a negative influence of ADHD on F3. Thus, the relationship can be summarized as: 'ADHD' --| 'F3'.	ADHD	F3	-1	Regulation: ADHD ---| F3
ADHD	F7	2014	06	24973230	10.1177/1550059414527284	Use of EEG Beta-1 Power and Theta/Beta Ratio Over Broca's Area to confirm Diagnosis of Attention Deficit/Hyperactivity Disorder in Children.	Children with ADHD have higher theta/beta ratio (tbr) and lower beta-1 power, particularly over the F7 electrode location in Broca's area, which can be used as a diagnostic test to confirm the diagnosis of ADHD.	Children with ADHD exhibit a higher theta/beta ratio and lower beta-1 power over the F7 electrode in Broca's area, indicating a negative influence of ADHD on F7, which can aid in diagnosing the condition. Thus, the relationship is: ADHD --| F7.	ADHD	F7	-1	Regulation: ADHD ---| F7
ADHD	F7	2021	08	34338564	10.1177/15500594211033435	Neurofeedback Training Protocol Based on Selecting Distinctive Features to Treat or Reduce ADHD Symptoms.	Children with ADHD have lower EEG theta/beta ratio (TBR), and inhibiting alpha band activity and enhancing delta activity in the F7 channel is proposed as a new neurofeedback treatment protocol for ADHD.	Children with ADHD exhibit a lower EEG theta/beta ratio (TBR), and a new neurofeedback treatment protocol suggests that inhibiting alpha band activity and enhancing delta activity in the F7 channel may be beneficial for ADHD management; thus, 'ADHD' --| 'F7'.	ADHD	F7	-1	Regulation: ADHD ---| F7
ADHD	F7	0	0	29521286	PMC5865309	Neuropsychological Profile Related with Executive Function of Chinese Preschoolers with Attention-Deficit/Hyperactivity Disorder: Neuropsychological Measures and Behavior Rating Scale of Executive Function-Preschool Version.	Preschoolers with ADHD, particularly those with combined symptoms, exhibit poorer performance on the Statue task compared to those with predominantly inattentive symptoms, suggesting a potential relationship between ADHD subtypes and F7 function.	Preschoolers with ADHD, especially those with combined symptoms, show poorer performance on the Statue task compared to those with predominantly inattentive symptoms, indicating a negative influence of ADHD on F7 function; thus, 'ADHD' --| 'F7'.	ADHD	F7	-1	Regulation: ADHD ---| F7
ADHD	F7	2015	07	26170246	10.1016/j.neulet.2015.07.006	Theta-phase gamma-amplitude coupling as a neurophysiological marker of attention deficit/hyperactivity disorder in children.	Resting-state theta-phase gamma-amplitude coupling (TGC) in the frontal area F7 is significantly decreased in children with ADHD, suggesting that TGC in F7 may serve as a potential neurophysiological marker for ADHD.	Resting-state theta-phase gamma-amplitude coupling (TGC) in the frontal area F7 is significantly decreased in children with ADHD, suggesting that TGC in F7 may serve as a potential neurophysiological marker for ADHD; thus, 'ADHD' --| 'F7'.	ADHD	F7	-1	Regulation: ADHD ---| F7
ADHD	F8	2013	10	24155725	PMC3801150	Executive cognitive dysfunction and ADHD in cocaine dependence: searching for a common cognitive endophenotype for addictive disorders.	CDI + ADHD individuals showed more pronounced executive alterations, specifically in the DF, DB, Conceptualization/FAB, and Mental flexibility/FAB, suggesting a significant negative impact of pre-existing ADHD symptoms on F8 in CDI.	Individuals with CDI and ADHD exhibited significant executive alterations, indicating a negative impact of pre-existing ADHD symptoms on F8 in CDI, thus 'ADHD' --| 'F8'.	ADHD	F8	-1	Regulation: ADHD ---| F8
ADHD	F8	2021	05	34790265	PMC8572296	Direction of information flow between brain regions in ADHD and healthy children based on EEG by using directed phase transfer entropy.	The disrupted information flow between brain regions, specifically involving the F8 electrode, is observed in children with ADHD compared to healthy individuals.	Children with ADHD exhibit disrupted information flow involving the F8 electrode compared to healthy individuals, indicating a potential negative influence of ADHD on F8; thus, 'ADHD' --| 'F8'.	ADHD	F8	-1	Regulation: ADHD ---| F8
ADHD	F8	2010	07	20659814	10.1016/j.clinph.2010.04.007	Linear and non-linear EEG analysis of adolescents with attention-deficit/hyperactivity disorder during a cognitive task.	The study found that adolescents with ADHD had lower complexity of EEGs over the F8 region during cognitive tasks, suggesting altered cortical information processing in ADHD.	Adolescents with ADHD exhibited lower complexity of EEGs over the F8 region during cognitive tasks, indicating a negative influence of ADHD on cortical information processing in this area; thus, 'ADHD' --| 'F8'.	ADHD	F8	-1	Regulation: ADHD ---| F8
ADHD	FER	2023	09	37712657	10.1080/02699931.2023.2258582	Social problems in young children: the interplay of ADHD symptoms and facial emotion recognition.	Children with Attention-Deficit/Hyperactivity Disorder (ADHD) symptoms, particularly those with high ADHD-C or ADHD-I symptoms, exhibit a negative relationship between Facial Emotion Recognition (FER) deficits and social problems, suggesting that ADHD symptoms exacerbate the influence of deficient FER on social difficulties.	Children with ADHD symptoms, especially those with high ADHD-C or ADHD-I symptoms, show a negative relationship between FER deficits and social problems, indicating that ADHD symptoms worsen the impact of FER deficiencies on social difficulties; thus, 'ADHD' --| 'FER'.	ADHD	FER	-1	Regulation: ADHD ---| FER
ADHD	FER	2020	07	32713184	10.1177/1359104520945390	Facial emotion recognition in children with externalising behaviours: A systematic review.	Difficulties in facial emotion recognition (FER) are commonly associated with externalizing behaviors, including ADHD, indicating that FER deficits may be a relevant target for intervention in individuals with ADHD.	Difficulties in facial emotion recognition (FER) are commonly associated with externalizing behaviors, including ADHD, suggesting that FER deficits may be a relevant target for intervention in individuals with ADHD; thus, 'ADHD' --| 'FER'.	ADHD	FER	-1	Regulation: ADHD ---| FER
ADHD	FER	2018	02	29461118	10.1080/87565641.2018.1440295	Emotional face recognition in individuals withattention-deficit/hyperactivity disorder: a review article.	Individuals with ADHD have difficulties in recognizing facial emotions, particularly fear, and targeting facial emotion recognition deficits in intervention plans could lead to improved social skills in individuals with ADHD.	Individuals with ADHD have difficulties in recognizing facial emotions, particularly fear, and targeting these deficits in intervention plans could lead to improved social skills in individuals with ADHD; thus, 'ADHD' --| 'FER'.	ADHD	FER	-1	Regulation: ADHD ---| FER
ADHD	FER	2023	02	36843351	PMC10466982	Establishing the Relationship Between Attention Deficit Hyperactivity Disorder and Emotional Facial Expression Recognition Deficit: A Systematic Review.	There is a deficit in facial recognition of emotion (FER) in individuals with attention deficit hyperactivity disorder (ADHD), which may be influenced by ADHD symptoms and comorbidities.	Individuals with attention deficit hyperactivity disorder (ADHD) exhibit a deficit in facial recognition of emotion (FER), which may be influenced by ADHD symptoms and comorbidities, indicating a negative association: ADHD --| FER.	ADHD	FER	-1	Regulation: ADHD ---| FER
ADHD	FER	0	0	38650447	PMC11057990	Facial expression recognition ability and its neuropsychological mechanisms in children with attention deficit and hyperactive disorder.	Children with ADHD may have difficulties in facial expression recognition (FER) tasks compared to typically developing children, potentially influenced by neuroanatomical differences in brain regions such as the amygdala and prefrontal cortex, as well as neurophysiological abnormalities in emotional regulation and responses to facial stimuli, along with psychosocial stressors and sleep deprivatio…	Children with ADHD may struggle with facial expression recognition (FER) tasks compared to typically developing children, potentially due to neuroanatomical differences and neurophysiological abnormalities, although some studies indicate no significant differences in the accuracy of recognizing specific emotions; thus, 'ADHD' --| 'FER'.	ADHD	FER	-1	Regulation: ADHD ---| FER
ADHD	FES	0	0	34647508	PMC8524690	Online Learning Performances of Children and Adolescents With Attention Deficit Hyperactivity Disorder During the COVID-19 Pandemic.	Children and adolescents with ADHD who experience high difficulties during online learning (HDOL) exhibit more severe inattention-related behaviors, emotional problems, executive function impairment, and poorer family and parenting environment as measured by the Chinese version of Family Environment Scale (FES-CV).	Children and adolescents with ADHD who experience high difficulties during online learning show more severe inattention-related behaviors, emotional problems, executive function impairment, and poorer family and parenting environments as measured by the Chinese version of Family Environment Scale (FES-CV), indicating a negative influence of ADHD on family environment. - 'ADHD' --| 'FES'	ADHD	FES	-1	Regulation: ADHD ---| FES
ADHD	FES	2021	04	33874977	PMC8054232	Influences of digital media use on children and adolescents with ADHD during COVID-19 pandemic.	Children and adolescents with attention deficit hyperactivity disorder (ADHD) and problematic digital media use (PDMU) experience more severe core symptoms, negative emotions, executive function deficits, impaired family environment, pressure from life events, and lower motivation to learn compared to those without PDMU, as indicated by higher scores on various scales including the Chinese versio…	Children and adolescents with attention deficit hyperactivity disorder (ADHD) and problematic digital media use (PDMU) show more severe symptoms and negative outcomes, as evidenced by higher scores on the Chinese version of the family environment scale (FES-CV), indicating a negative influence of ADHD on family environment. - 'ADHD' --| 'FES'	ADHD	FES	-1	Regulation: ADHD ---| FES
ADHD	FES	2018	10	30349411	PMC6183693	Involvement of family environmental, behavioral, and social functional factors in children with attention-deficit/hyperactivity disorder.	Children with ADHD exhibited lower scores on most subscales of the Family Environment Scale (FES-CV) but higher scores on the Conflict subscale, suggesting a relationship between ADHD and family environmental characteristics.	Children with ADHD exhibited lower scores on most subscales of the Family Environment Scale (FES-CV) but higher scores on the Conflict subscale, indicating a negative relationship between ADHD and family environmental characteristics; thus, 'ADHD' --| 'FES'.	ADHD	FES	-1	Regulation: ADHD ---| FES
ADHD	FHIT	2024	8	39105387	10.1111/coa.14201	Evaluation of the Effects of Optokinetic Stimuli and Dual-Task Performance on Vestibulo-Ocular Reflex Function in Children With Attention Deficit and Hyperactivity Disorder.	Children diagnosed with ADHD, particularly the predominantly inattentive subtype, exhibited lower correct response values in functional head impulse tests (fHIT) compared to typically developing children, suggesting a potential association between ADHD, specifically the inattentive subtype, and fHIT performance as a more objective evaluation method.	Children diagnosed with ADHD, particularly the predominantly inattentive subtype, showed lower correct response values in functional head impulse tests (fHIT) compared to typically developing children, indicating a negative association between ADHD and fHIT performance. - 'ADHD' --| 'FHIT'	ADHD	FHIT	-1	Regulation: ADHD ---| FHIT
ADHD	FLRT3	2018	08	30110355	PMC6093675	Striatal transcriptome of a mouse model of ADHD reveals a pattern of synaptic remodeling.	The downregulation of FLRT3, a ligand of Latrophilin 3 (Lphn3) associated with ADHD, in a mouse model of ADHD suggests its involvement in synapse maintenance and provides potential molecular targets for ADHD treatment.	The downregulation of FLRT3 in a mouse model of ADHD suggests its involvement in synapse maintenance and highlights potential molecular targets for ADHD treatment; thus, 'ADHD' --| 'FLRT3'.	ADHD	FLRT3	-1	Regulation: ADHD ---| FLRT3
ADHD	FMR1	2019	05	31133885	PMC6514151	Infant Social Avoidance Predicts Autism but Not Anxiety in Fragile X Syndrome.	Increased social avoidance in males with fragile X syndrome (FXS) predicts elevated autism spectrum disorder (ASD) symptoms but reduced attention-deficit/hyperactivity disorder (ADHD) and anxiety symptoms, suggesting a complex relationship between social avoidance and comorbid psychiatric disorders in FXS.	Increased social avoidance in males with fragile X syndrome (FXS) predicts elevated autism spectrum disorder (ASD) symptoms but is associated with reduced attention-deficit/hyperactivity disorder (ADHD) symptoms, indicating a negative influence of 'FMR1' on 'ADHD' --| 'FMR1'.	ADHD	FMR1	-1	Regulation: ADHD ---| FMR1
ADHD	FOS	2021	05	34022373	10.1016/j.bbi.2021.05.015	Functional MHCI deficiency induces ADHD-like symptoms with increased dopamine D1 receptor expression.	Functional MHCI deficiency in mice leads to locomotor hyperactivity, motor impulsivity, and attention deficits, three major symptoms of ADHD, and low-dose methylphenidate treatment alleviates these symptoms and suppresses c-Fos expression in D1R-expressing neurons.	Functional MHCI deficiency in mice, which leads to symptoms of ADHD such as locomotor hyperactivity, motor impulsivity, and attention deficits, is associated with suppressed c-Fos expression in D1R-expressing neurons following low-dose methylphenidate treatment. - 'ADHD' --| 'FOS'	ADHD	FOS	-1	Regulation: ADHD ---| FOS
ADHD	FOS	2024	5	38765817	PMC11099272	Central amygdala is related to the reduction of aggressive behavior by monosodium glutamate ingestion during the period of development in an ADHD model rat.	MSG ingestion decreased aggression in an ADHD rat model, specifically SHR/Izm strain, by modulating c-Fos expression in the intermediate nucleus of the solitary tract (iNTS) and central amygdala (CeA) through gut-brain interactions mediated by the vagus nerve.	MSG ingestion decreased aggression in an ADHD rat model (SHR/Izm strain) by modulating c-Fos expression in the iNTS and CeA through gut-brain interactions mediated by the vagus nerve; thus, 'ADHD' --| 'FOS'.	ADHD	FOS	-1	Regulation: ADHD ---| FOS
ADHD	FST	2016	12	28013000	NIHMS839591	Galanin contributes to monoaminergic dysfunction and to dependent neurobehavioral comorbidities of epilepsy.	Endogenous galanin may play a role in the pathophysiology of epilepsy-associated depression and ADHD by inhibiting serotonin and noradrenaline transmissions respectively, as observed in the forced swimming test.	Endogenous galanin may contribute to the pathophysiology of ADHD by inhibiting noradrenaline transmissions, as observed in the forced swimming test; thus, 'ADHD' --| 'FST'.	ADHD	FST	-1	Regulation: ADHD ---| FST
ADHD	FURIN	2019	08	31404529	NIHMS1537191	Developmental nicotine exposure elicits multigenerational disequilibria in proBDNF proteolysis and glucocorticoid signaling in the frontal cortices, striata, and hippocampi of adolescent mice.	Maternal smoking during pregnancy and nursing, leading to developmental nicotine exposure, can increase the risk of ADHD in children, and this exposure is associated with impaired proBDNF proteolysis, downregulation of the proBDNF processing enzyme furin, and BDNF deficits similar to neurodevelopmental disorders.	Maternal smoking during pregnancy and nursing increases the risk of ADHD in children, which is associated with downregulation of the proBDNF processing enzyme furin and BDNF deficits, indicating a negative influence of ADHD on furin levels. - 'ADHD' --| 'FURIN'	ADHD	FURIN	-1	Regulation: ADHD ---| FURIN
ADHD	GAD1	2019	12	31758712	10.1111/jne.12814	Perinatal compromise contributes to programming of GABAergic and glutamatergic systems leading to long-term effects on offspring behaviour.	Increased methylation of the GAD1/GAD67 gene, resulting in increased levels of glutamate, may contribute to the tendency towards excitation seen in ADHD.	Increased methylation of the GAD1/GAD67 gene, which leads to elevated glutamate levels, may contribute to the excitation tendencies observed in ADHD; thus, 'ADHD' --| 'GAD1'.	ADHD	GAD1	-1	Regulation: ADHD ---| GAD1
ADHD	GAN	2024	5	38748323	10.1007/s10578-024-01708-z	Social Skills and Reciprocal Behavior with a Virtual Player Among Children With and Without SLD/ADHD.	Children with specific learning disabilities (SLD) and/or attention-deficit/hyperactivity disorder (ADHD) exhibited higher levels of selfish reciprocity and lower levels of altruistic reciprocity compared to typically developing children when interacting with a virtual player in a computer game, suggesting a potential link between ADHD and altered reciprocity behavior.	Children with ADHD exhibited higher levels of selfish reciprocity and lower levels of altruistic reciprocity compared to typically developing children, suggesting a potential link between ADHD and altered reciprocity behavior; thus, 'ADHD' --| 'GAN'.	ADHD	GAN	-1	Regulation: ADHD ---| GAN
ADHD	GC	2023	03	36856690	10.1080/21622965.2023.2178922	The shifting role of fluid reasoning in reading among children evaluated for ADHD.	Children with ADHD may experience challenges in basic reading skills, such as phonemic decoding and word recognition, which are influenced by the interaction between fluid reasoning (Gf) and crystallized knowledge (Gc).	Children with ADHD may struggle with basic reading skills due to the interaction between fluid reasoning and crystallized knowledge, indicating a negative influence of ADHD on Gc; thus, 'ADHD' --| 'GC'.	ADHD	GC	-1	Regulation: ADHD ---| GC
ADHD	GC	2023	01	36771418	PMC9919946	Is S100B Involved in Attention-Deficit/Hyperactivity Disorder (ADHD)? Comparisons with Controls and Changes Following a Triple Therapy Containing Methylphenidate, Melatonin and ω-3 PUFAs.	Increasing evidence suggests a neuroinflammatory basis in ADHD, which may damage glial function and alter dopaminergic neurotransmission, as supported by significantly higher S100B levels in medication-naïve children with ADHD compared to healthy controls.	Increasing evidence suggests a neuroinflammatory basis in ADHD, indicated by significantly higher S100B levels in medication-naïve children with ADHD compared to healthy controls, which may damage glial function and alter dopaminergic neurotransmission; thus, 'ADHD' --| 'GC'.	ADHD	GC	-1	Regulation: ADHD ---| GC
ADHD	GDNF	2012	03	22470460	PMC3312333	Methylphenidate exposure induces dopamine neuron loss and activation of microglia in the basal ganglia of mice.	Chronic usage of methylphenidate in mice, at doses within the therapeutic range for humans, leads to reduced levels of GDNF in the substantia nigra, suggesting a potential relationship between ADHD and GDNF.	Chronic usage of methylphenidate in mice, at doses within the therapeutic range for humans, leads to reduced levels of GDNF in the substantia nigra, suggesting a negative influence of ADHD on GDNF; thus, 'ADHD' --| 'GDNF'.	ADHD	GDNF	-1	Regulation: ADHD ---| GDNF
ADHD	GH1	2023	03	37065761	PMC10102434	Ghrelin regulates hyperactivity-like behaviors <i>via</i> growth hormone signaling pathway in zebrafish (<i>Danio rerio</i>).	The study found that the downregulation of the GH1 signaling pathway, regulated by ghrelin, is associated with hyperactivity-like behaviors observed in ADHD, and the administration of recombinant human growth hormone (rhGH) partially rescued these behaviors in zebrafish, suggesting potential therapeutic implications for ADHD patients.	The study found that the downregulation of the GH1 signaling pathway is associated with hyperactivity-like behaviors in ADHD, and the administration of recombinant human growth hormone (rhGH) partially rescued these behaviors in zebrafish, indicating a potential therapeutic avenue for ADHD patients; thus, 'ADHD' --| 'GH1'.	ADHD	GH1	-1	Regulation: ADHD ---| GH1
ADHD	GPER1	2018	05	29659348	PMC5988531	Evaluation of estrogen and G protein-coupled estrogen receptor 1 (GPER) levels in drug-naïve patients with attention deficit hyperactivity disorder (ADHD).	Serum GPER1 levels were found to be significantly lower in children with ADHD compared to healthy controls, suggesting a potential relationship between GPER1 and ADHD.	Serum GPER1 levels were found to be significantly lower in children with ADHD compared to healthy controls, suggesting a potential relationship between GPER1 and ADHD; thus, 'ADHD' --| 'GPER1'.	ADHD	GPER1	-1	Regulation: ADHD ---| GPER1
ADHD	GPT	2022	04	35500450	10.1016/j.jpsychires.2022.03.049	Multimodal treatment efficacy differs in dependence of core symptom profiles in adult Attention-Deficit/Hyperactivity Disorder: An analysis of the randomized controlled COMPAS trial.	The study found that group psychotherapy (GPT) compared to clinical management (CM) was only effective in decreasing inattention and impulsivity in the early treatment phase of adult ADHD, suggesting that GPT may have limited impact on ADHD symptoms.	The study found that group psychotherapy (GPT) was only effective in decreasing inattention and impulsivity in the early treatment phase of adult ADHD, indicating a limited impact on ADHD symptoms; thus, 'ADHD' --| 'GPT'.	ADHD	GPT	-1	Regulation: ADHD ---| GPT
ADHD	GTS	2021	10	34687698	10.1016/j.neubiorev.2021.10.018	A systematic review and meta-analysis of altered electrophysiological markers of performance monitoring in Obsessive-Compulsive Disorder (OCD), Gilles de la Tourette Syndrome (GTS), Attention-Deficit/Hyperactivity disorder (ADHD) and Autism.	Increased amplitudes of electrophysiological markers of performance monitoring are observed in Gilles de la Tourette syndrome (GTS) and obsessive-compulsive disorder (OCD), while decreased amplitudes are observed in attention-deficit/hyperactivity disorder (ADHD) and autism, suggesting an overlap in alterations of performance monitoring across these neurodevelopmental conditions.	Increased amplitudes of electrophysiological markers of performance monitoring are observed in Gilles de la Tourette syndrome (GTS) while decreased amplitudes are noted in attention-deficit/hyperactivity disorder (ADHD), indicating a negative influence of ADHD on GTS; thus, ADHD --| GTS.	ADHD	GTS	-1	Regulation: ADHD ---| GTS
ADHD	HCC	2023	03	36917355	10.1007/s00787-023-02180-1	Long-term cortisol secretion in attention deficit hyperactivity disorder: roles of sex, comorbidity, and symptom presentation.	Children with ADHD exhibit low activity of the hypothalamic-pituitary-adrenal axis (HPAA), as indicated by hair cortisol concentration (HCC), with boys presenting predominantly inattentive symptoms showing lower HCC and girls presenting combined symptoms showing higher HCC compared to healthy controls.	Children with ADHD show a negative association with hair cortisol concentration (HCC), as boys with predominantly inattentive symptoms exhibit lower HCC, while girls with combined symptoms have higher HCC compared to healthy controls; thus, 'ADHD' --| 'HCC'.	ADHD	HCC	-1	Regulation: ADHD ---| HCC
ADHD	HCC	2017	09	28910602	10.1016/j.psyneuen.2017.09.002	Hair cortisol concentration in preschoolers with attention-deficit/hyperactivity symptoms-Roles of gender and family adversity.	The study found that boys with elevated ADHD symptoms had lower hair cortisol concentration (HCC), indicating a potential specific pathogenic mechanism in this subgroup, particularly when exposed to family adversity.	Boys with elevated ADHD symptoms exhibited lower hair cortisol concentration (HCC), suggesting a negative influence of ADHD on HCC, particularly in the context of family adversity; thus, 'ADHD' --| 'HCC'.	ADHD	HCC	-1	Regulation: ADHD ---| HCC
ADHD	HCC	2018	10	30374597	10.1007/s00702-018-1944-7	Hair cortisol concentration in mothers and their children: roles of maternal sensitivity and child symptoms of attention-deficit/hyperactivity disorder.	The study found that there is a stronger link between mother-child hair cortisol concentration (HCC) in mothers exhibiting highly adequate parenting behaviors and children with low ADHD symptoms, suggesting a potential environmental influence on stress axis functioning in preschoolers with high ADHD symptoms.	The study suggests that mothers with highly adequate parenting behaviors have lower hair cortisol concentrations (HCC), which is associated with reduced ADHD symptoms in their children, indicating a potential negative influence of ADHD on HCC. Thus, the relationship can be summarized as: 'ADHD' --| 'HCC'.	ADHD	HCC	-1	Regulation: ADHD ---| HCC
ADHD	HCC	2023	3	36917355	PMC10869441	Long-term cortisol secretion in attention deficit hyperactivity disorder: roles of sex, comorbidity, and symptom presentation.	Children with ADHD exhibit low activity of the hypothalamic-pituitary-adrenal axis (HPAA), as indicated by hair cortisol concentration (HCC), with boys presenting predominantly inattentive symptoms showing lower HCC and girls presenting combined symptoms showing higher HCC compared to healthy controls.	Children with ADHD show a negative association with hair cortisol concentration (HCC), as boys with predominantly inattentive symptoms exhibit lower HCC, while girls with combined symptoms have higher HCC compared to healthy controls; thus, 'ADHD' --| 'HCC'.	ADHD	HCC	-1	Regulation: ADHD ---| HCC
ADHD	HDAC2	2020	03	32138755	PMC7059320	Developmental nicotine exposure engenders intergenerational downregulation and aberrant posttranslational modification of cardinal epigenetic factors in the frontal cortices, striata, and hippocampi of adolescent mice.	Maternal smoking during pregnancy, which leads to developmental nicotine exposure, is associated with an increased risk of neurodevelopmental disorders such as ADHD, and it has been found that this exposure results in downregulation and abnormal posttranslational modification of HDAC2, suggesting a potential mechanistic link between HDAC2 and the intergenerational transmission of ADHD-like phenot…	Maternal smoking during pregnancy is associated with an increased risk of ADHD and leads to downregulation and abnormal posttranslational modification of HDAC2, suggesting a potential mechanistic link between the two; thus, 'ADHD' --| 'HDAC2'.	ADHD	HDAC2	-1	Regulation: ADHD ---| HDAC2
ADHD	HP	2024	4	38621804	10.3399/BJGP.2023.0595	Support for primary care prescribing for adult ADHD in England: national survey.	There is a lack of universal availability of elements supporting appropriate shared care prescribing of ADHD medication via primary care in England, with variations in provision reported by healthcare professionals (HP) and people with lived experience (LE), including differences in prescribing rates (94.6% of HP vs 62.6% of LE) and extended waiting times for adult mental health services (AMHS) o…	The association between ADHD and healthcare professionals (HP) reveals significant discrepancies in prescribing practices, with 94.6% of HP reporting support for ADHD medication compared to only 62.6% of individuals with lived experience (LE), alongside extended waiting times for adult mental health services, indicating a need for improved coordination in care. - 'ADHD' --| 'HP'	ADHD	HP	-1	Regulation: ADHD ---| HP
ADHD	HR	2023	06	37285156	PMC10248738	Comparative Effectiveness of Pharmacotherapies for the Risk of Attempted or Completed Suicide Among Persons With Borderline Personality Disorder.	ADHD medication treatment was associated with a decreased risk of attempted or completed suicide (HR, 0.83; 95% CI, 0.73-0.95) in individuals with borderline personality disorder (BPD).	ADHD medication treatment was associated with a decreased risk of attempted or completed suicide (HR, 0.83; 95% CI, 0.73-0.95) in individuals with borderline personality disorder (BPD), indicating that ADHD has a negative influence on the hazard ratio for suicide risk. - 'ADHD' --| 'HR'	ADHD	HR	-1	Regulation: ADHD ---| HR
ADHD	HR	2023	11	37934192	10.14309/ctg.0000000000000657	Risk of anxiety, depression, and ADHD in pediatric patients with inflammatory bowel disease: A population-based cohort study.	Patients with pediatric-onset inflammatory bowel disease (IBD) have an increased risk of depression and reduced risk of being diagnosed with attention-deficit/hyperactivity disorder (ADHD), as indicated by hazard ratios (HR) of 1.50 and 0.75, respectively.	Patients with pediatric-onset inflammatory bowel disease (IBD) have a reduced risk of being diagnosed with attention-deficit/hyperactivity disorder (ADHD), indicated by a hazard ratio (HR) of 0.75, suggesting a negative influence of ADHD on HR. Thus, 'ADHD' --| 'HR'.	ADHD	HR	-1	Regulation: ADHD ---| HR
ADHD	HT	2023	01	36699537	PMC9869156	Disturbed relationship between glucocorticoid receptor and 5-HT1AR/5-HT2AR in ADHD rats: A correlation study.	The dysfunction of the central 5-HT system, specifically the down-regulation of 5-HT and 5-HT2AR expressions and the up-regulation of 5-HT1AR, is closely related to ADHD in rats, and glucocorticoid receptor activity plays a role in modulating this relationship.	The dysfunction of the central 5-HT system, characterized by down-regulation of 5-HT and 5-HT2AR expressions and up-regulation of 5-HT1AR, is closely associated with ADHD in rats, with glucocorticoid receptor activity modulating this relationship; thus, 'ADHD' --| 'HT'.	ADHD	HT	-1	Regulation: ADHD ---| HT
ADHD	HTR1A	2009	11	19894072	10.1007/s00406-009-0079-0	A gene-environment investigation on personality traits in two independent clinical sets of adult patients with personality disorder and attention deficit/hyperactive disorder.	The HTR1A gene variant rs6295 may increase the risk of emotional-dramatic cluster B personality disorders and decrease the risk of anxious-fearful cluster C personality disorders in adult attention deficit/hyperactivity disorder (ADHD) patients.	The HTR1A gene variant rs6295 may increase the risk of emotional-dramatic cluster B personality disorders and decrease the risk of anxious-fearful cluster C personality disorders in adult ADHD patients; thus, 'ADHD' --| 'HTR1A'.	ADHD	HTR1A	-1	Regulation: ADHD ---| HTR1A
ADHD	ICAM1	2023	03	36904292	PMC10004766	Effects of a Synbiotic on Plasma Immune Activity Markers and Short-Chain Fatty Acids in Children and Adults with ADHD-A Randomized Controlled Trial.	Treatment with Synbiotic 2000 reduces sICAM-1 levels in children with ADHD, suggesting a potential relationship between ADHD and ICAM1.	Treatment with Synbiotic 2000 reduces sICAM-1 levels in children with ADHD, suggesting a potential relationship between ADHD and ICAM1; thus, 'ADHD' --| 'ICAM1'.	ADHD	ICAM1	-1	Regulation: ADHD ---| ICAM1
ADHD	IDS	0	0	15076259	10.1097/00004583-200403000-00007	Impact of methylphenidate delivery profiles on driving performance of adolescents with attention-deficit/hyperactivity disorder: a pilot study.	In adolescents with ADHD, the Impaired Driving Score (IDS) worsened in the evenings when receiving immediate-release MPH three times a day, but remained stable when receiving once-daily OROS MPH, indicating that different delivery profiles of MPH can impact driving performance in individuals with ADHD.	In adolescents with ADHD, the Impaired Driving Score (IDS) worsened in the evenings with immediate-release MPH, while it remained stable with once-daily OROS MPH, suggesting that the delivery profile of MPH affects driving performance in ADHD individuals; thus, 'ADHD' --| 'IDS'.	ADHD	IDS	-1	Regulation: ADHD ---| IDS
ADHD	IGF1	2022	02	35119524	10.1007/s00787-021-01886-4	Interrelationships among growth hormone, thyroid function, and endocrine-disrupting chemicals on the susceptibility to attention-deficit/hyperactivity disorder.	Children with ADHD have lower serum levels of insulin-like growth factor-1 (IGF-1) and increased exposure to endocrine-disrupting chemicals (EDCs) such as monoethylhexyl phthalate (MEHP), which may be associated with the pathophysiology of ADHD.	Children with ADHD have lower serum levels of insulin-like growth factor-1 (IGF-1), which may be linked to the disorder's pathophysiology, indicating a negative influence of ADHD on IGF-1 levels: ADHD --| IGF1.	ADHD	IGF1	-1	Regulation: ADHD ---| IGF1
ADHD	IGF1	0	0	37906153	10.3760/cma.j.cn511374-20211030-00866	[Clinical and genetic analysis of a child with maternal uniparental disomy of chromosome 20].	The child with isolated maternal uniparental disomy of chromosome 20 (UPD(20)mat) and growth retardation, short stature, and ADHD, had slightly decreased levels of insulin growth factor-1 (IGF-1).	The child with isolated maternal uniparental disomy of chromosome 20 (UPD(20)mat) exhibited growth retardation, short stature, and ADHD, alongside slightly decreased levels of insulin growth factor-1 (IGF-1), suggesting a negative influence of ADHD on IGF-1: 'ADHD' --| 'IGF1'.	ADHD	IGF1	-1	Regulation: ADHD ---| IGF1
ADHD	IL10	0	0	37439453		Assessment of the natural killer cell, IFN- and IL-10 blood levels in children with attention-deficit/hyperactivity disorder.	Children with ADHD have impaired immune responses, as evidenced by increased levels of NK cells and decreased levels of IL-10 compared to controls.	Children with ADHD have impaired immune responses, characterized by increased levels of NK cells and decreased levels of IL-10 compared to controls, indicating a negative influence of ADHD on IL-10: 'ADHD' --| 'IL10'.	ADHD	IL10	-1	Regulation: ADHD ---| IL10
ADHD	IL10	2017	06	28664398	10.1007/s11064-017-2341-6	Increased Oxidative Parameters and Decreased Cytokine Levels in an Animal Model of Attention-Deficit/Hyperactivity Disorder.	In ADHD, IL-10 levels were decreased, suggesting an imbalance in oxidative and inflammatory parameters.	In ADHD, IL-10 levels were decreased, suggesting an imbalance in oxidative and inflammatory parameters, indicating a negative influence of ADHD on IL-10: 'ADHD' --| 'IL10'.	ADHD	IL10	-1	Regulation: ADHD ---| IL10
ADHD	IL4	2021	01	33536923	PMC7847841	An Shen Ding Zhi Ling Alleviates Symptoms of Attention Deficit Hyperactivity Disorder via Anti-Inflammatory Effects in Spontaneous Hypertensive Rats.	ASDZL, a traditional Chinese medicine prescription, alleviates ADHD symptoms in young spontaneously hypertensive rats by reducing neuroinflammation, including the pro-inflammatory factor IL-4.	ASDZL, a traditional Chinese medicine prescription, alleviates ADHD symptoms in young spontaneously hypertensive rats by reducing neuroinflammation, including the pro-inflammatory factor IL-4, suggesting a negative influence of ADHD on IL-4; thus, 'ADHD' --| 'IL4'.	ADHD	IL4	-1	Regulation: ADHD ---| IL4
ADHD	IL5	2018	10	30350094	10.1007/s00787-018-1239-4	Oxidative stress and immune aberrancies in attention-deficit/hyperactivity disorder (ADHD): a case-control comparison.	A trend for lower plasma IL-5 levels was observed in ADHD patients compared to controls, suggesting a potential relationship between ADHD and IL-5.	A trend for lower plasma IL-5 levels was observed in ADHD patients compared to controls, suggesting a potential negative relationship between ADHD and IL-5; thus, 'ADHD' --| 'IL5'.	ADHD	IL5	-1	Regulation: ADHD ---| IL5
ADHD	IL6	2022	08	35995260	10.1016/j.alcohol.2022.08.005	Vinpocetine, a PDE1 modulator, regulates markers of cerebral health, inflammation, and oxidative stress in a rat model of prenatal alcohol-induced experimental attention deficit hyperactivity disorder.	Administration of vinpocetine to rats with symptoms of ADHD induced by prenatal alcohol exposure resulted in improved behavioral profiles and increased levels of various protein markers, including a significant reduction in IL-6, suggesting that IL-6 may be involved in the pathophysiology of ADHD.	Administration of vinpocetine to rats with ADHD symptoms induced by prenatal alcohol exposure resulted in improved behavioral profiles and a significant reduction in IL-6, indicating that IL-6 may be involved in the pathophysiology of ADHD. - 'ADHD' --| 'IL6'	ADHD	IL6	-1	Regulation: ADHD ---| IL6
ADHD	IL6	2024	1	38255250	PMC10813109	Unraveling the Role of miR-200b-3p in Attention-Deficit/Hyperactivity Disorder (ADHD) and Its Therapeutic Potential in Spontaneously Hypertensive Rats (SHR).	The study found that miR-200b-3p antagomir (AT) and taurine administration decreased striatal inflammatory cytokines, including interleukin (IL)-6, in spontaneously hypertensive rats (SHR) with ADHD-like symptoms, suggesting a potential therapeutic target for alleviating ADHD-related symptoms.	The study suggests that ADHD-like symptoms in spontaneously hypertensive rats are associated with elevated levels of inflammatory cytokines, including interleukin (IL)-6, which can be decreased through miR-200b-3p antagomir and taurine administration, indicating a potential therapeutic target for alleviating ADHD-related symptoms; thus, 'ADHD' --| 'IL6'.	ADHD	IL6	-1	Regulation: ADHD ---| IL6
ADHD	IL9	2022	08	36009104	PMC9405898	Maternal Allergic Asthma Induces Prenatal Neuroinflammation.	The study suggests that repeated exposure to allergic asthma during pregnancy alters cytokine expression in the fetal environment, including a decrease in IL-9, which may be relevant to the development of ADHD.	The study suggests that repeated exposure to allergic asthma during pregnancy alters cytokine expression in the fetal environment, including a decrease in IL-9, which may be relevant to the development of ADHD; thus, 'ADHD' --| 'IL9'.	ADHD	IL9	-1	Regulation: ADHD ---| IL9
ADHD	ILK	2010	11	21432603	10.1007/s12402-010-0036-9	The quality of life of children and adolescents with ADHD undergoing outpatient psychiatric treatment: simple disorders of activity and attention and hyperkinetic conduct disorders in comparison with each other and with other diagnostic groups.	Children with ADHD tend to have lower quality-of-life scores compared to other diagnostic groups, as assessed by the Inventory for the Assessment of Life Quality in Children and Adolescents (ILK), but they do show some improvement after a year of treatment.	Children with ADHD have lower quality-of-life scores as measured by the Inventory for the Assessment of Life Quality in Children and Adolescents (ILK), but show some improvement after a year of treatment, indicating a negative influence of ADHD on ILK: 'ADHD' --| 'ILK'.	ADHD	ILK	-1	Regulation: ADHD ---| ILK
ADHD	IMPACT	2023	10	37870368	10.4088/JCP.23m14994	Adult Outcomes of Children With Reactive Attachment Disorder in a Non-Institutionalized Sample.	Children with reactive attachment disorder (RAD) and comorbid attention-deficit/hyperactivity disorder (ADHD) experience a greater impact of psychiatric comorbidities and reduced psychosocial functioning into adulthood compared to children with ADHD alone.	Children with reactive attachment disorder (RAD) and comorbid attention-deficit/hyperactivity disorder (ADHD) experience a greater impact of psychiatric comorbidities and reduced psychosocial functioning into adulthood compared to children with ADHD alone, indicating that ADHD negatively influences the impact of psychiatric comorbidities and psychosocial functioning. - 'ADHD' --| 'IMPACT'	ADHD	IMPACT	-1	Regulation: ADHD ---| IMPACT
ADHD	IMPACT	2023	11	37935275	10.1016/j.lfs.2023.122252	In silico and in vivo analysis of the relationship between ADHD and social isolation in pups rat model: Implication of redox mechanisms, and the neuroprotective impact of Punicalagin.	Exposure to excessive monosodium glutamate (MSG) consumption and social isolation (SI) has a significant impact on the development of attention deficit hyperactivity disorder (ADHD), and the neuroprotective compound Punicalagin (PUN) shows promise in mitigating the effects of these risk factors.	Exposure to excessive monosodium glutamate (MSG) consumption and social isolation (SI) significantly impacts the development of attention deficit hyperactivity disorder (ADHD), with the neuroprotective compound Punicalagin (PUN) showing promise in mitigating these effects; thus, 'ADHD' --| 'IMPACT'.	ADHD	IMPACT	-1	Regulation: ADHD ---| IMPACT
ADHD	IMPACT	2023	09	37892300	PMC10605109	A Narrative Review of the Association between Prematurity and Attention-Deficit/Hyperactivity Disorder and Accompanying Inequities across the Life-Course.	Preterm birth is associated with an increased risk of ADHD, and the impact of both preterm birth and ADHD on multiple domains across the pediatric life-course is highlighted.	Preterm birth is associated with an increased risk of ADHD, which in turn impacts multiple domains across the pediatric life-course. - 'ADHD' --| 'IMPACT'	ADHD	IMPACT	-1	Regulation: ADHD ---| IMPACT
ADHD	IMPACT	2023	10	37878348	PMC10600727	Treatment Outcomes With Licensed and Unlicensed Stimulant Doses for Adults With Attention-Deficit/Hyperactivity Disorder: A Systematic Review and Meta-Analysis.	The impact of unlicensed doses of stimulants on adults with ADHD is unclear, as while they may be associated with greater symptom reduction compared to licensed doses, the additional gain is small and accompanied by an increased risk of adverse event dropouts.	The impact of unlicensed doses of stimulants on adults with ADHD is associated with greater symptom reduction compared to licensed doses, but the additional gain is small and comes with an increased risk of adverse event dropouts; thus, 'ADHD' --| 'IMPACT'.	ADHD	IMPACT	-1	Regulation: ADHD ---| IMPACT
ADHD	IMPACT	2023	10	37899220	PMC10620339	Impact of Comorbid Oppositional Defiant Disorder on the Clinical and Neuropsychological Characteristics of Korean Children With Attention-Deficit/Hyperactivity Disorder.	The present study highlights the impact of comorbid oppositional defiant disorder (ODD) on the clinical features and neuropsychological profiles of children with attention-deficit/hyperactivity disorder (ADHD).	ADHD is associated with a negative impact on clinical features and neuropsychological profiles in children, particularly when comorbid with oppositional defiant disorder (ODD) --| 'IMPACT'.	ADHD	IMPACT	-1	Regulation: ADHD ---| IMPACT
ADHD	IMPACT	2023	10	37906703	10.1080/02699206.2023.2273750	A preliminary study of the effects of stimulant medications on estimates of psycholinguistic abilities for children with attention-deficit/hyperactivity disorder.	The study found that stimulant medications had a beneficial impact on the performance of children with ADHD on certain language assessments, suggesting that ADHD can have an impact on language abilities.	The study found that stimulant medications improved the performance of children with ADHD on language assessments, indicating that ADHD can negatively impact language abilities. - 'ADHD' --| 'IMPACT'	ADHD	IMPACT	-1	Regulation: ADHD ---| IMPACT
ADHD	IMPACT	2023	11	37915099	10.1111/famp.12944	Generating mutual support in multifamily therapy to promote father involvement and family communication quality of Chinese families of adolescents with attention deficit hyperactivity disorder: A qualitative study.	This study explores the impact of ADHD on parent-adolescent interactions and the role of mutual support in promoting parental engagement and family communication quality in Chinese families of adolescents with ADHD.	ADHD negatively impacts parent-adolescent interactions and family communication quality, highlighting the importance of mutual support in enhancing parental engagement in Chinese families of adolescents with ADHD; thus, 'ADHD' --| 'IMPACT'.	ADHD	IMPACT	-1	Regulation: ADHD ---| IMPACT
ADHD	IMPACT	2024	7	39144640	PMC11324241	Episodic Angle Closure after Visian™ Implantable Collamer Lens Implantation in a Patient Using Adderall<sup>®</sup>.	The synergistic impact of Adderall® use for ADHD control and implantable collamer lens (ICL) implantation was observed in a case study, suggesting a potential mechanism of angle closure due to additive effects of the ICL and Adderall®, leading to episodic angle closure in a myopic patient.	The case study suggests a potential negative influence of Adderall® use for ADHD control on the risk of angle closure due to the additive effects of the implantable collamer lens (ICL), leading to episodic angle closure in a myopic patient; thus, 'ADHD' --| 'IMPACT'.	ADHD	IMPACT	-1	Regulation: ADHD ---| IMPACT
ADHD	IMPACT	2024	8	39140639	10.1097/WNF.0000000000000603	Exploring Methylphenidate-Induced Intraocular Pressure: A Cautionary Tale in Pediatric ADHD Management.	The association between ADHD and the impact on intraocular pressure (IOP) is highlighted in a case study involving a 6-year-old girl with ADHD who experienced elevated IOP after 12 days of methylphenidate (MTX) use, suggesting a potential link between sympathetic nerve activity and IOP elevation induced by central nervous system stimulants like MTX.	The case study of a 6-year-old girl with ADHD indicates a potential negative influence of ADHD on intraocular pressure (IOP), as she experienced elevated IOP after 12 days of methylphenidate use, suggesting a link between sympathetic nerve activity and IOP elevation induced by central nervous system stimulants. - 'ADHD' --| 'IMPACT'	ADHD	IMPACT	-1	Regulation: ADHD ---| IMPACT
ADHD	IMPACT	2024	7	39139320	PMC11319727	Autism Spectrum Disorder and Suicide: A Case Report.	The association between ADHD and IMPACT is significant, as demonstrated by the impact on mental health leading to severe behaviors, including suicidality, in individuals with ADHD.	The association between ADHD and IMPACT is significant, as individuals with ADHD experience severe mental health challenges, including suicidality. - 'ADHD' --| 'IMPACT'	ADHD	IMPACT	-1	Regulation: ADHD ---| IMPACT
ADHD	INS	2024	2	38409281	PMC11224385	Stimulant medications in children with ADHD normalize the structure of brain regions associated with attention and reward.	Children with ADHD who were not receiving medication showed lower cortical thickness in the right insula (INS) and subcortical volume in the left nucleus accumbens (NAc), indicating structural abnormalities in these brain regions, while those with low ADHD symptoms receiving stimulant medication did not show significant differences in brain structure compared to typically developing controls, sug…	Children with ADHD who were not receiving medication exhibited lower cortical thickness in the right insula (INS), indicating a negative influence of ADHD on INS, while those with low ADHD symptoms on stimulant medication showed no significant structural differences compared to typically developing controls, suggesting that stimulant medications may mitigate both ADHD symptoms and associated brai…	ADHD	INS	-1	Regulation: ADHD ---| INS
ADHD	KY	2023	06	37351660	10.1007/s00787-023-02246-0	Indirect effect of ADHD on parenting stress through increased child anxiety and decreased emotional regulatory coping.	Children with ADHD who also experience co-occurring anxiety and poor emotional regulatory coping contribute to increased parenting stress among their parents.	Children with ADHD who also experience co-occurring anxiety and poor emotional regulatory coping contribute to increased parenting stress among their parents, indicating a negative influence of ADHD on parenting stress. Thus, the relationship can be summarized as: ADHD --| KY.	ADHD	KY	-1	Regulation: ADHD ---| KY
ADHD	KY	2023	01	36719623	NIHMS1880764	Aging and Pubertal Development Differentially Predict Symptoms of ADHD, Depression, and Impairment in Children and Adolescents: An Eight-Year Longitudinal Study.	The study found that aging and pubertal development are associated with improved ADHD symptoms, but not for youth with high impairment, providing insights into the relationship between ADHD and KY.	The study found that aging and pubertal development are associated with improved ADHD symptoms, but not for youth with high impairment, indicating a complex relationship between ADHD and KY; thus, 'ADHD' --| 'KY'.	ADHD	KY	-1	Regulation: ADHD ---| KY
ADHD	KY	2024	7	39021066	10.1080/10615806.2024.2379986	Cognitive emotion regulation and learning effectiveness in college students with ADHD symptoms.	College students with ADHD exhibit more maladaptive cognitive emotion regulation strategies and lower academic performance compared to peers without ADHD, with ADHD symptoms moderating the relationship between maladaptive strategies and learning effectiveness, suggesting a need for interventions incorporating emotion regulation components to improve academic outcomes.	College students with ADHD exhibit more maladaptive cognitive emotion regulation strategies and lower academic performance compared to peers without ADHD, indicating a negative influence of ADHD on academic outcomes; thus, 'ADHD' --| 'KY'.	ADHD	KY	-1	Regulation: ADHD ---| KY
ADHD	KY	2023	6	37351660	10.1007/s00787-023-02246-0	Indirect effect of ADHD on parenting stress through increased child anxiety and decreased emotional regulatory coping.	Children with ADHD who also experience co-occurring anxiety and poor emotional regulatory coping contribute to increased parenting stress among their parents.	Children with ADHD who also experience co-occurring anxiety and poor emotional regulatory coping contribute to increased parenting stress among their parents, indicating a negative influence of ADHD on parenting stress. Thus, the relationship can be summarized as: ADHD --| KY.	ADHD	KY	-1	Regulation: ADHD ---| KY
ADHD	LAT	2010	06	20557304	PMC8094722	A novel function of microRNA let-7d in regulation of galectin-3 expression in attention deficit hyperactivity disorder rat brain.	The study found that in spontaneously hypertensive rats (SHR) used as an ADHD model, there was increased locomotor activity and decreased galectin-3 levels in the prefrontal cortex (PFC), suggesting a relationship between ADHD and locomotor activity or attention.	The study found that in spontaneously hypertensive rats (SHR) used as an ADHD model, increased locomotor activity was observed alongside decreased galectin-3 levels in the prefrontal cortex, suggesting a negative influence of ADHD on locomotor activity; thus, 'ADHD' --| 'LAT'.	ADHD	LAT	-1	Regulation: ADHD ---| LAT
ADHD	LGALS3	2015	02	25724585	10.1007/s12017-015-8345-y	Circulating MicroRNA Let-7d in Attention-Deficit/Hyperactivity Disorder.	Circulating miRNA let-7d is significantly higher in ADHD subjects and may serve as a novel molecular signature, while serum galectin-3 levels are down-regulated in ADHD subjects, suggesting a potential relationship between ADHD and LGALS3.	Serum galectin-3 levels are down-regulated in ADHD subjects, suggesting a negative influence of ADHD on LGALS3; thus, 'ADHD' --| 'LGALS3'.	ADHD	LGALS3	-1	Regulation: ADHD ---| LGALS3
ADHD	LGALS3	2010	06	20557304	PMC8094722	A novel function of microRNA let-7d in regulation of galectin-3 expression in attention deficit hyperactivity disorder rat brain.	Rno-let-7d, which is increased in the prefrontal cortex of spontaneously hypertensive rats (SHR) with attention deficit hyperactivity disorder (ADHD), negatively regulates galectin-3, suggesting a novel function of rno-let-7d in ADHD development.	In spontaneously hypertensive rats (SHR) with attention deficit hyperactivity disorder (ADHD), increased levels of rno-let-7d in the prefrontal cortex negatively regulate galectin-3 (LGALS3), suggesting a potential negative influence of ADHD on LGALS3. - 'ADHD' --| 'LGALS3'	ADHD	LGALS3	-1	Regulation: ADHD ---| LGALS3
ADHD	LIME1	2021	01	33572947	PMC7912017	DNA Methylation in <i>LIME1</i> and <i>SPTBN2</i> Genes Is Associated with Attention Deficit in Children.	DNA methylation levels in the gene LIME1 are associated with attention deficits in children with ADHD.	DNA methylation levels in the gene LIME1 are associated with attention deficits in children with ADHD; thus, 'ADHD' --| 'LIME1'.	ADHD	LIME1	-1	Regulation: ADHD ---| LIME1
ADHD	LINGO1	2006	08	16925830	PMC1624838	Response variability in Attention-Deficit/Hyperactivity Disorder: a neuronal and glial energetics hypothesis.	The relationship between ADHD and LINGO1 suggests that insufficient astrocyte function, specifically in terms of lactate formation and supply, may contribute to inefficient and inconsistent performance in individuals with ADHD.	The relationship between ADHD and LINGO1 suggests that insufficient astrocyte function, particularly in lactate formation and supply, may lead to inefficient and inconsistent performance in individuals with ADHD; thus, 'ADHD' --| 'LINGO1'.	ADHD	LINGO1	-1	Regulation: ADHD ---| LINGO1
ADHD	LPO	2024	1	38247516	PMC10812591	Changes in Cortisol and in Oxidative/Nitrosative Stress Indicators after ADHD Treatment.	The association between ADHD and LPO (lipid peroxidation) is supported by a study showing a treatment-related improvement in redox profile with a reduction in LPO levels, among other markers, in ADHD patients receiving methylphenidate treatment.	The association between ADHD and LPO is indicated by a study that found treatment with methylphenidate led to an improvement in the redox profile and a reduction in LPO levels in ADHD patients. - 'ADHD' --| 'LPO'	ADHD	LPO	-1	Regulation: ADHD ---| LPO
ADHD	LPP	2017	01	28226287	10.1016/j.clinph.2017.01.008	To make a molehill out of a mountain: An ERP-study on cognitive reappraisal of negative pictures in children with and without ADHD.	Children with ADHD exhibit diminished modulation of the late positive potential (LPP) during cognitive reappraisal, suggesting a potential neural index of impaired emotion regulation in ADHD.	Children with ADHD exhibit diminished modulation of the late positive potential (LPP) during cognitive reappraisal, suggesting a potential neural index of impaired emotion regulation in ADHD, indicating a negative influence of ADHD on LPP: 'ADHD' --| 'LPP'.	ADHD	LPP	-1	Regulation: ADHD ---| LPP
ADHD	LPP	2017	07	28742874	PMC5526583	The relationship between early and late event-related potentials and temperament in adolescents with and without ADHD.	The late positive potential (LPP) is a neurophysiological marker of emotional processing that is altered in adolescents with attention deficit/hyperactivity disorder (ADHD).	Adolescents with attention deficit/hyperactivity disorder (ADHD) exhibit alterations in the late positive potential (LPP), indicating a potential negative influence of ADHD on emotional processing as measured by LPP; thus, 'ADHD' --| 'LPP'.	ADHD	LPP	-1	Regulation: ADHD ---| LPP
ADHD	MALAT1	0	0	38015763	PMC10751048	Role of LncMALAT1-miR-141-3p/200a-3p-NRXN1 Axis in the Impairment of Learning and Memory Capacity in ADHD.	MALAT1 regulates synapse-related proteins (SYN1, PSD95, and GAP43) through the MALAT1-miR-141-3p/200a-3p-NRXN1 axis in ADHD, as evidenced by decreased MALAT1 expression in the hippocampus tissue of spontaneously hypertensive rats (SHRs) compared to Wistar Kyoto (WKY) rats, highlighting a potential role in the pathogenesis of impaired learning and memory capacity in ADHD.	MALAT1 expression is decreased in the hippocampus of spontaneously hypertensive rats (SHRs) compared to Wistar Kyoto (WKY) rats, suggesting its regulatory role in synapse-related proteins and potential involvement in the pathogenesis of impaired learning and memory in ADHD. - 'ADHD' --| 'MALAT1'	ADHD	MALAT1	-1	Regulation: ADHD ---| MALAT1
ADHD	MAOA	2020	09	33010392	10.1016/j.neuint.2020.104857	Lister hooded rats as a novel animal model of attention-deficit/hyperactivity disorder.	The study found that Lister hooded rats, which displayed hyperactive and inattentive- and impulsive-like behaviors characteristic of ADHD, had lower mRNA expression levels of the MAOA gene in the prefrontal cortex, suggesting a potential relationship between MAOA and ADHD.	The study found that Lister hooded rats exhibiting ADHD-like behaviors had lower mRNA expression levels of the MAOA gene in the prefrontal cortex, suggesting a negative influence of ADHD on MAOA. Thus, the relationship can be summarized as: 'ADHD' --| 'MAOA'.	ADHD	MAOA	-1	Regulation: ADHD ---| MAOA
ADHD	MAOB	0	0	20022119	10.1016/j.psychres.2009.08.013	Platelet monoamine oxidase activity in children with attention-deficit/hyperactivity disorder.	Children with different subtypes of ADHD (predominantly hyperactive, predominantly inattentive, and combined) have significantly lower platelet MAO-B activity compared to control children, suggesting a potential relationship between ADHD and MAOB.	Children with different subtypes of ADHD have significantly lower platelet MAO-B activity compared to control children, suggesting a potential negative relationship between ADHD and MAOB; thus, 'ADHD' --| 'MAOB'.	ADHD	MAOB	-1	Regulation: ADHD ---| MAOB
ADHD	MAOB	0	0	19863190	10.3109/13547500903144436	Reduced platelet monoamine oxidase type B activity and lymphocyte muscarinic receptor binding in unmedicated children with attention deficit hyperactivity disorder.	The study found that children with ADHD had lower levels of platelet MAO-B activity and lymphocyte muscarinic cholinergic receptor binding, suggesting a potential relationship between ADHD and MAO-B.	Children with ADHD exhibited lower levels of platelet MAO-B activity, indicating a potential negative association between ADHD and MAO-B. - 'ADHD' --| 'MAOB'	ADHD	MAOB	-1	Regulation: ADHD ---| MAOB
ADHD	MB	2023	01	36684834	PMC9849696	Sensorimotor integration and motor learning during a novel force-matching task in young adults with attention-deficit/hyperactivity disorder.	Adults with ADHD exhibit altered proprioceptive processing in the context of a novel motor task requiring force modulation (MB), suggesting difficulties in integrating afferent feedback necessary for task performance.	Adults with ADHD exhibit altered proprioceptive processing during a novel motor task requiring force modulation (MB), indicating difficulties in integrating afferent feedback necessary for task performance; thus, 'ADHD' --| 'MB'.	ADHD	MB	-1	Regulation: ADHD ---| MB
ADHD	MBP	2021	09	34601389	10.1016/j.psyneuen.2021.105423	Neurosteroid-based intervention using Ganaxolone and Emapunil for improving stress-induced myelination deficits and neurobehavioural disorders.	Prenatal stress disrupts the oligodendrocyte lineage and myelin formation, leading to attention deficit hyperactivity disorder (ADHD), but postnatal treatment with emapunil can restore myelin levels and improve behavioral outcomes in female offspring.	Prenatal stress disrupts myelin formation, which is associated with attention deficit hyperactivity disorder (ADHD), but postnatal treatment with emapunil can restore myelin levels and improve behavioral outcomes in female offspring; thus, 'ADHD' --| 'MBP'.	ADHD	MBP	-1	Regulation: ADHD ---| MBP
ADHD	MCC	0	0	31731917	10.1016/B978-0-444-64196-0.00016-9	Cingulate impairments in ADHD: Comorbidities, connections, and treatment.	The anterior midcingulate cortex (aMCC) plays a key role in attention-deficit/hyperactivity disorder (ADHD), specifically in impaired impulse control and cognition, while the entire cingulate cortex is involved in the structure/function abnormalities associated with ADHD.	The anterior midcingulate cortex (aMCC) is significantly associated with attention-deficit/hyperactivity disorder (ADHD), particularly in relation to impaired impulse control and cognition, indicating that 'ADHD' --| 'MCC'.	ADHD	MCC	-1	Regulation: ADHD ---| MCC
ADHD	MECP2	2014	02	24510599	10.1002/jnr.23275	Chronic exposure to ethanol of male mice before mating produces attention deficit hyperactivity disorder-like phenotype along with epigenetic dysregulation of dopamine transporter expression in mouse offspring.	Paternal exposure to EtOH before conception induces ADHD-like behaviors in offspring mice through epigenetic changes in gene expression, including decreased expression of MECP2.	Paternal exposure to EtOH before conception induces ADHD-like behaviors in offspring mice through epigenetic changes in gene expression, including decreased expression of MECP2, indicating a negative influence of ADHD on MECP2. Thus, 'ADHD' --| 'MECP2'.	ADHD	MECP2	-1	Regulation: ADHD ---| MECP2
ADHD	MECP2	2013	01	23283698	10.1007/s11064-012-0960-5	Effects of ethanol exposure during early pregnancy in hyperactive, inattentive and impulsive behaviors and MeCP2 expression in rodent offspring.	Prenatal exposure to alcohol, which is known to increase the risk of developing attention deficit/hyperactivity disorder (ADHD)-like behavior, also leads to decreased expression of MECP2, suggesting a potential relationship between MECP2 and ADHD.	Prenatal exposure to alcohol, which increases the risk of ADHD-like behavior, is associated with decreased expression of MECP2, suggesting a negative influence of ADHD on MECP2. Thus, the relationship can be summarized as: 'ADHD' --| 'MECP2'.	ADHD	MECP2	-1	Regulation: ADHD ---| MECP2
ADHD	MFF	0	0	12389187	rn2002212	[The effects of psychostimulants on the cognitive results and behaviour of children with the combined subtype of attention deficit with hyperactivity].	Methylphenidate has shown to be effective in treating children with ADHD, improving cognitive function and reducing disruptive behavior, such as MFF (reflexive impulsive test) in ADHD patients.	Methylphenidate has been shown to improve cognitive function and reduce disruptive behavior, such as MFF, in children with ADHD; thus, 'ADHD' --| 'MFF'.	ADHD	MFF	-1	Regulation: ADHD ---| MFF
ADHD	MFF	0	0	3725999	10.1016/0165-1781(86)90029-6	Platelet MAO and measures of attention and impulsivity in boys with attention deficit disorder and hyperactivity.	The study found that boys with ADHD had lower platelet MAO activity and this activity was related to performance on the MFF test, indicating a potential relationship between ADHD and MFF.	The study found that boys with ADHD had lower platelet MAO activity, which was related to their performance on the MFF test, indicating a negative influence of ADHD on MFF; thus, 'ADHD' --| 'MFF'.	ADHD	MFF	-1	Regulation: ADHD ---| MFF
ADHD	MFF	0	0	15826343	10.1348/014466504X197769	Neuropsychological correlates of the YAQ-S and YAQ-I self- and informant-reported ADHD symptomatology, emotional and social problems and delinquent behaviour.	The study found that performance on the Matching Familiar Figures test (MFF) differentiated adults with ADHD from individuals with mild psychiatric disorders, suggesting a potential relationship between ADHD and MFF.	The study found that performance on the Matching Familiar Figures test (MFF) differentiated adults with ADHD from individuals with mild psychiatric disorders, suggesting a potential relationship between ADHD and MFF; thus, 'ADHD' --| 'MFF'.	ADHD	MFF	-1	Regulation: ADHD ---| MFF
ADHD	MFN2	2024	6	38880464	10.1016/j.pnpbp.2024.111057	Effects of methylphenidate on mitochondrial dynamics and bioenergetics in the prefrontal cortex of juvenile rats are sex-dependent.	Chronic exposure to methylphenidate (MPH) in juvenile rats with ADHD was found to increase DRP1 and decrease MFN2 in the prefrontal cortex of male rats, indicating an association between ADHD and MFN2 alterations, with sex-dependent effects on mitochondrial dynamics, biogenesis, and bioenergetics.	Chronic exposure to methylphenidate in juvenile rats with ADHD was associated with decreased MFN2 levels in the prefrontal cortex, suggesting a negative influence of ADHD on MFN2, with sex-dependent effects on mitochondrial dynamics. ADHD --| MFN2.	ADHD	MFN2	-1	Regulation: ADHD ---| MFN2
ADHD	MIR106B	2014	08	25123444	10.1016/j.neulet.2014.07.060	Evaluation of several micro RNA (miRNA) levels in children and adolescents with attention deficit hyperactivity disorder.	The study found that levels of miR106b-5p were statistically significantly decreased in child and adolescent ADHD patients, suggesting a potential relationship between miR106b-5p and ADHD.	The study found that levels of miR106b-5p were statistically significantly decreased in child and adolescent ADHD patients, suggesting a potential relationship between miR106b-5p and ADHD, indicating that 'ADHD' --| 'MIR106B'.	ADHD	MIR106B	-1	Regulation: ADHD ---| MIR106B
ADHD	MIR107	2014	08	25123444	10.1016/j.neulet.2014.07.060	Evaluation of several micro RNA (miRNA) levels in children and adolescents with attention deficit hyperactivity disorder.	The study found that levels of miR107 were statistically significantly decreased in children and adolescents with ADHD, suggesting a potential relationship between miR107 and ADHD.	The study found that levels of miR107 were statistically significantly decreased in children and adolescents with ADHD, suggesting a potential relationship between miR107 and ADHD; thus, 'ADHD' --| 'MIR107'.	ADHD	MIR107	-1	Regulation: ADHD ---| MIR107
ADHD	MIR155	2024	4	38652370	PMC11039553	Expression Patterns of miRNAs in Egyptian Children with ADHD: Clinical Study with Correlation Analysis.	The downregulated levels of miR-155, along with high plasma BDNF levels, are suggested to be involved in the etiology of ADHD in Egyptian children.	The downregulated levels of miR-155, along with high plasma BDNF levels, are suggested to be involved in the etiology of ADHD in Egyptian children, indicating a negative influence of ADHD on miR-155. - 'ADHD' --| 'MIR155'	ADHD	MIR155	-1	Regulation: ADHD ---| MIR155
ADHD	MIR182	2018	09	30270454	10.1002/jcb.27639	miRNA profiling in the hippocampus of attention-deficit/hyperactivity disorder rats.	The study found that miR-182 is downregulated in the hippocampus of rats with ADHD, suggesting a potential role for miR-182 in the pathogenesis of ADHD.	The study found that miR-182 is downregulated in the hippocampus of rats with ADHD, suggesting a potential role for miR-182 in the pathogenesis of ADHD; thus, 'ADHD' --| 'MIR182'.	ADHD	MIR182	-1	Regulation: ADHD ---| MIR182
ADHD	MIR18A	2014	08	25123444	10.1016/j.neulet.2014.07.060	Evaluation of several micro RNA (miRNA) levels in children and adolescents with attention deficit hyperactivity disorder.	The study found that levels of miR18a-5p were statistically significantly decreased in ADHD patients, suggesting a potential relationship between miR18a and ADHD.	The study found that levels of miR18a-5p were statistically significantly decreased in ADHD patients, suggesting a potential relationship between miR18a and ADHD; thus, 'ADHD' --| 'MIR18A'.	ADHD	MIR18A	-1	Regulation: ADHD ---| MIR18A
ADHD	MIRLET7D	2019	05	31146084	10.1016/j.jpsychires.2019.05.021	Altered microRNA 5692b and microRNA let-7d expression levels in children and adolescents with attention deficit hyperactivity disorder.	In children and adolescents with ADHD, lower levels of MIRLET7D have been observed, suggesting a potential role for this microRNA in the pathogenesis of ADHD.	In children and adolescents with ADHD, lower levels of MIRLET7D have been observed, suggesting a potential role for this microRNA in the pathogenesis of ADHD; thus, 'ADHD' --| 'MIRLET7D'.	ADHD	MIRLET7D	-1	Regulation: ADHD ---| MIRLET7D
ADHD	MPL	2006	11	17095197	10.1016/j.pscychresns.2006.08.003	Regionally specific alterations in membrane phospholipids in children with ADHD: An in vivo 31P spectroscopy study.	Children with ADHD have lower levels of membrane phospholipid (MPL) precursors in the prefrontal cortex and basal ganglia, suggesting a possible underdevelopment of neuronal processes and synapses.	Children with ADHD have lower levels of membrane phospholipid (MPL) precursors in the prefrontal cortex and basal ganglia, indicating a potential negative influence of ADHD on MPL and suggesting underdevelopment of neuronal processes and synapses; thus, 'ADHD' --| 'MPL'.	ADHD	MPL	-1	Regulation: ADHD ---| MPL
ADHD	MPL	0	0	19047529	NIHMS693407	Evidence of developmental alterations in cortical and subcortical regions of children with attention-deficit/hyperactivity disorder: a multivoxel in vivo phosphorus 31 spectroscopy study.	Children with ADHD show lower levels of membrane phospholipid (MPL) precursor in the basal ganglia and higher levels in the inferior parietal region, suggesting a possible developmental dysfunction in the cortico-striato-thalamo-cortical network.	Children with ADHD exhibit lower levels of membrane phospholipid (MPL) precursor in the basal ganglia and higher levels in the inferior parietal region, indicating a potential developmental dysfunction in the cortico-striato-thalamo-cortical network, suggesting that 'ADHD' --| 'MPL'.	ADHD	MPL	-1	Regulation: ADHD ---| MPL
ADHD	MSC	2022	09	36142172	PMC9499654	Psychostimulants Modafinil, Atomoxetine and Guanfacine Impair Bone Cell Differentiation and MSC Migration.	Modafinil, atomoxetine, and guanfacine, which are cognitive enhancers commonly used for ADHD, were found to negatively influence the differentiation of human mesenchymal stem cells (hMSCs) to bone-forming osteoblasts and inhibit cell migration, suggesting a potential relationship between ADHD and MSC.	Modafinil, atomoxetine, and guanfacine, used for ADHD, negatively influence the differentiation of human mesenchymal stem cells (hMSCs) to osteoblasts and inhibit cell migration, indicating a negative association between ADHD and MSC; thus, 'ADHD' --| 'MSC'.	ADHD	MSC	-1	Regulation: ADHD ---| MSC
ADHD	MSN	2011	03	21439946	NIHMS284709	Multiscale imaging characterization of dopamine transporter knockout mice reveals regional alterations in spine density of medium spiny neurons.	The relationship between ADHD and MSN in the dopamine transporter knockout mouse model suggests that chronic hyperdopaminergia leads to localized loss of dendritic spines in MSNs, potentially contributing to altered behaviors observed in ADHD.	The relationship between ADHD and MSN in the dopamine transporter knockout mouse model indicates that chronic hyperdopaminergia may lead to localized loss of dendritic spines in MSNs, which could contribute to the altered behaviors seen in ADHD; thus, 'ADHD' --| 'MSN'.	ADHD	MSN	-1	Regulation: ADHD ---| MSN
ADHD	MSSD	0	0	19700800		Changes in the cardiac autonomic regulation in children with attention deficit hyperactivity disorder (ADHD).	Children with ADHD have significantly lower MSSD (mean squared successive difference) compared to healthy controls, indicating impaired cardiac autonomic regulation.	Children with ADHD have significantly lower MSSD compared to healthy controls, indicating impaired cardiac autonomic regulation; thus, 'ADHD' --| 'MSSD'.	ADHD	MSSD	-1	Regulation: ADHD ---| MSSD
ADHD	MTOR	2023	07	37503220	PMC10370122	Developmental Manganese Exposure Causes Lasting Attention Deficits Accompanied by Dysregulation of mTOR Signaling and Catecholaminergic Gene Expression in Brain Prefrontal Cortex.	'MTOR') are included in the sentence. "Developmental manganese exposure in a rodent model of ADHD leads to lasting attention deficits and catecholaminergic dysfunction, with disrupted mTOR and Wnt signaling pathways identified as potential mechanisms."	Developmental manganese exposure in a rodent model of ADHD leads to lasting attention deficits and catecholaminergic dysfunction, with disrupted mTOR signaling identified as a potential mechanism; thus, 'ADHD' --| 'MTOR'.	ADHD	MTOR	-1	Regulation: ADHD ---| MTOR
ADHD	NAPA	2022	12	36526924	10.1007/s10484-022-09575-x	For Which Children with ADHD is TBR Neurofeedback Effective? Comorbidity as a Moderator.	The study found that neurofeedback (NF) using theta/beta-ratio (TBR) is not recommended for children with ADHD and comorbid anxiety (NAPA), but may be beneficial for those with ADHD and oppositional defiant disorder (ODD).	The study found that neurofeedback (NF) using theta/beta-ratio (TBR) is not recommended for children with ADHD and comorbid anxiety (NAPA), indicating a negative influence of NAPA on ADHD; thus, 'ADHD' --| 'NAPA'.	ADHD	NAPA	-1	Regulation: ADHD ---| NAPA
ADHD	NAV1	2023	03	36914846	10.1007/s43440-023-00477-1	Inhibitory effect of atomoxetine on Nav1.2 voltage-gated sodium channel currents.	Atomoxetine (ATX), used to treat ADHD, interacts with Nav1.2 voltage-gated sodium channels (VGSCs) by inhibiting current and modifying kinetic properties in a state-dependent manner.	Atomoxetine (ATX), a treatment for ADHD, inhibits current and modifies kinetic properties of Nav1.2 voltage-gated sodium channels (VGSCs) in a state-dependent manner, suggesting a potential interaction between ADHD and NAV1. ADHD --| NAV1.	ADHD	NAV1	-1	Regulation: ADHD ---| NAV1
ADHD	NF1	0	0	34618723	NIHMS1668764	Parent-Reported Social Skills in Children with Neurofibromatosis Type 1: Longitudinal Patterns and Relations with Attention and Cognitive Functioning.	Children with neurofibromatosis type 1 (NF1) may experience social skills challenges, which are stable throughout childhood and negatively impacted by attention-deficit hyperactivity disorder (ADHD) symptomatology, suggesting a relationship between NF1 and ADHD.	Children with neurofibromatosis type 1 (NF1) may face social skills challenges that are exacerbated by attention-deficit hyperactivity disorder (ADHD) symptomatology, indicating a negative influence of ADHD on NF1. - 'ADHD' --| 'NF1'	ADHD	NF1	-1	Regulation: ADHD ---| NF1
ADHD	NHS	2023	10	37878348	PMC10600727	Treatment Outcomes With Licensed and Unlicensed Stimulant Doses for Adults With Attention-Deficit/Hyperactivity Disorder: A Systematic Review and Meta-Analysis.	The relationship between ADHD and NHS is that unlicensed doses of stimulants may not have positive risk benefits compared with licensed doses for adults with ADHD, and practitioners should consider unlicensed doses cautiously.	ADHD is associated with the NHS in that unlicensed doses of stimulants may not provide positive risk benefits compared to licensed doses for adults with ADHD, indicating that practitioners should approach unlicensed doses with caution; thus, 'ADHD' --| 'NHS'.	ADHD	NHS	-1	Regulation: ADHD ---| NHS
ADHD	NHS	2024	8	39113462	10.1192/bjo.2024.722	An analysis of prescribing data in attention-deficit hyperactivity disorder for adolescents and adults in Scotland.	The study analyzed prescribing patterns for ADHD medications in adolescents and adults in 2019 in NHS Scotland and found that despite a significant increase in prescriptions from 2010 to 2019, a large proportion of individuals with estimated ADHD prevalence were not receiving medication, especially among adults, indicating potential underprescription in certain groups.	The study found that while ADHD medication prescriptions in NHS Scotland increased significantly from 2010 to 2019, many individuals with estimated ADHD prevalence, particularly adults, were not receiving medication, suggesting potential underprescription in certain groups; ADHD --| NHS.	ADHD	NHS	-1	Regulation: ADHD ---| NHS
ADHD	NHS	2024	8	39105823	10.1007/s00787-024-02538-z	Medication adherence and persistence in children and adolescents with attention deficit hyperactivity disorder (ADHD): a systematic review and qualitative update.	Low medication-adherence and persistence among children and adolescents with ADHD are prevalent issues, with only 22.9% of participants demonstrating good adherence at 12-month follow-up, and an average treatment persistence of 170 days. The study highlights the need for improved strategies, such as long-acting stimulants and psychoeducational programs, to enhance medication adherence and persist…	Low medication adherence and persistence among children and adolescents with ADHD, with only 22.9% showing good adherence at 12-month follow-up and an average treatment persistence of 170 days, underscores the need for improved strategies to enhance care in this population; thus, ADHD --| NHS.	ADHD	NHS	-1	Regulation: ADHD ---| NHS
ADHD	NLGN2	2023	06	37285744	10.1016/j.ridd.2023.104558	Expression alteration of Neuroligin family gene in attention deficit and hyperactivity disorder and autism spectrum disorder.	NLGN2, a member of the Neuroligin gene family, is significantly down-regulated in individuals with ADHD compared to normal children, suggesting its potential role in the etiology of both ADHD and ASD.	NLGN2 is significantly down-regulated in individuals with ADHD compared to normal children, suggesting its potential role in the etiology of both ADHD and ASD; thus, 'ADHD' --| 'NLGN2'.	ADHD	NLGN2	-1	Regulation: ADHD ---| NLGN2
ADHD	NLGN3	2023	06	37285744	10.1016/j.ridd.2023.104558	Expression alteration of Neuroligin family gene in attention deficit and hyperactivity disorder and autism spectrum disorder.	The study found that NLGN3, a gene belonging to the Neuroligin family, is down-regulated in both ASD and ADHD, suggesting a potential role for NLGN3 in the etiology of these neurodevelopmental disorders.	The study found that NLGN3 is down-regulated in both ASD and ADHD, suggesting a potential role for NLGN3 in the etiology of these neurodevelopmental disorders; thus, 'ADHD' --| 'NLGN3'.	ADHD	NLGN3	-1	Regulation: ADHD ---| NLGN3
ADHD	NLGN4X	2023	06	37285744	10.1016/j.ridd.2023.104558	Expression alteration of Neuroligin family gene in attention deficit and hyperactivity disorder and autism spectrum disorder.	NLGN4X, a member of the Neuroligin gene family, is down-regulated in individuals with ADHD, suggesting its potential role in the etiology of both ADHD and ASD.	NLGN4X is down-regulated in individuals with ADHD, suggesting its potential role in the etiology of both ADHD and ASD; thus, 'ADHD' --| 'NLGN4X'.	ADHD	NLGN4X	-1	Regulation: ADHD ---| NLGN4X
ADHD	NMB	2019	08	31453364	PMC6699005	Cost-Effectiveness of Treatments in Children With Attention-Deficit/Hyperactivity Disorder: A Continuous-Time Markov Modeling Approach.	The study assessed the cost-effectiveness of treatments for ADHD in children using net-monetary benefit (NMB) and found that the three major forms of ADHD treatment were inferior to the control condition.	The study found that the three major forms of ADHD treatment were inferior to the control condition in terms of net-monetary benefit (NMB), indicating a negative association; thus, 'ADHD' --| 'NMB'.	ADHD	NMB	-1	Regulation: ADHD ---| NMB
ADHD	NMS	2018	12	30573958	PMC6292235	Social function of adult men with attention-deficit/hyperactivity disorder in the context of military service.	The study found that the completion of military service in male adults with ADHD is influenced by factors such as IQ and psychiatric comorbidities, which are independent of ADHD, with those exempted from conscription or engaged in public service (NMS) having higher rates of psychiatric comorbidities compared to those who completed military duty (MS).	The study indicates that male adults with ADHD who are exempted from military service or engaged in public service (NMS) have higher rates of psychiatric comorbidities compared to those who completed military duty, suggesting a potential negative influence of ADHD on NMS. - 'ADHD' --| 'NMS'	ADHD	NMS	-1	Regulation: ADHD ---| NMS
ADHD	NODAL	2020	03	32206679	PMC7064804	Disrupted functional brain connectivity networks in children with attention-deficit/hyperactivity disorder: evidence from resting-state functional near-infrared spectroscopy.	Children with ADHD exhibit altered nodal efficiency in various brain networks, such as increased efficiency in the visual and dorsal attention networks and decreased efficiency in the somatomotor and default mode networks, which correlates with dimensional ADHD scores.	Children with ADHD show altered nodal efficiency in brain networks, with increased efficiency in visual and dorsal attention networks and decreased efficiency in somatomotor and default mode networks, correlating with ADHD scores; thus, 'ADHD' --| 'NODAL'.	ADHD	NODAL	-1	Regulation: ADHD ---| NODAL
ADHD	NODAL	2020	08	32777325	10.1016/j.pnpbp.2020.110056	Altered cortical functional network in drug-naive adult male patients with attention-deficit hyperactivity disorder: A resting-state electroencephalographic study.	The nodal-level high beta band clustering coefficients are lower in specific brain regions of adult patients with ADHD, indicating inefficient connectivity that may contribute to the pathophysiology of ADHD symptoms.	The nodal-level high beta band clustering coefficients are lower in specific brain regions of adult patients with ADHD, indicating inefficient connectivity that may contribute to the pathophysiology of ADHD symptoms; thus, 'ADHD' --| 'NODAL'.	ADHD	NODAL	-1	Regulation: ADHD ---| NODAL
ADHD	NODAL	2021	05	33765837	PMC8817712	Topological Aberrance of Structural Brain Network Provides Quantitative Substrates of Post-Traumatic Brain Injury Attention Deficits in Children.	The study found that children with severe post-traumatic brain injury attention deficits (TBI-A) had altered nodal properties in the temporal lobe, specifically higher nodal local efficiency and nodal clustering coefficient in the left inferior frontal gyrus and right transverse temporal gyrus, and lower nodal clustering coefficient in the left supramarginal gyrus and lower nodal local efficiency…	The study found that children with severe post-traumatic brain injury attention deficits (TBI-A) exhibited altered nodal properties in the temporal lobe, which were associated with inattentive and hyperactive symptoms, indicating a potential link between ADHD and nodal properties in specific brain regions. - 'ADHD' --| 'NODAL'	ADHD	NODAL	-1	Regulation: ADHD ---| NODAL
ADHD	NPS	0	0	31211737	10.1097/01.NPR.0000559845.76249.48	NPs' use of guidelines to diagnose and treat childhood ADHD.	Limited research exists on the use of the American Academy of Pediatrics (AAP) Clinical Practice Guideline for ADHD by NPs, as shown by a cross-sectional survey in Upstate New York, indicating that while most NPs followed at least 50% of the guideline for ADHD diagnosis and treatment, overall adherence to all criteria was suboptimal.	Limited research indicates that while most Nurse Practitioners (NPs) in Upstate New York adhered to at least 50% of the AAP Clinical Practice Guideline for ADHD diagnosis and treatment, overall adherence was suboptimal; thus, 'ADHD' --| 'NPS'.	ADHD	NPS	-1	Regulation: ADHD ---| NPS
ADHD	NRF1	2024	6	38880464	10.1016/j.pnpbp.2024.111057	Effects of methylphenidate on mitochondrial dynamics and bioenergetics in the prefrontal cortex of juvenile rats are sex-dependent.	Chronic methylphenidate exposure in male rats with ADHD was found to increase DRP1 and decrease MFN2, while in female rats it decreased NRF1 and increased Parkin, indicating sex-dependent alterations in mitochondrial dynamics, biogenesis, and bioenergetics.	Chronic methylphenidate exposure in female rats with ADHD was found to decrease NRF1, indicating a negative influence of ADHD on NRF1. - 'ADHD' --| 'NRF1'	ADHD	NRF1	-1	Regulation: ADHD ---| NRF1
ADHD	OTP	2015	09	28553010	NIHMS724856	Parent Management of Organization, Time Management, and Planning Deficits among Adolescents with ADHD.	Parents of adolescents with ADHD play a crucial role in managing Organization, Time Management, and Planning (OTP) problems, which are associated with academic failure, but there is limited understanding of how parents of middle and high school students with ADHD manage OTP, and maladaptive parental OTP strategies are linked to higher levels of parent and adolescent psychopathology.	Parents of adolescents with ADHD are essential in addressing Organization, Time Management, and Planning (OTP) issues linked to academic failure, with maladaptive parental OTP strategies correlating with increased levels of psychopathology in both parents and adolescents; thus, 'ADHD' --| 'OTP'.	ADHD	OTP	-1	Regulation: ADHD ---| OTP
ADHD	OXT	2017	05	28478728	10.1177/1087054717706757	Variation in the Oxytocin Receptor Gene Is Associated With Social Cognition and ADHD.	Children with ADHD who have the CT/TT genotype for the OXTR rs4686302 polymorphism show lower performance on facial emotion recognition tasks, suggesting a genetic association between OXTR and social cognition deficits in ADHD.	Children with ADHD who have the CT/TT genotype for the OXTR rs4686302 polymorphism exhibit lower performance on facial emotion recognition tasks, indicating a genetic association between OXTR and social cognition deficits in ADHD; thus, 'ADHD' --| 'OXT'.	ADHD	OXT	-1	Regulation: ADHD ---| OXT
ADHD	OXT	2015	06	26168929	10.1016/j.psychres.2015.05.029	Decreased levels of serum oxytocin in pediatric patients with Attention Deficit/Hyperactivity Disorder.	Decreased levels of oxytocin (OXT) may play a role in the pathophysiology of patients with Attention Deficit/Hyperactivity Disorder (ADHD) and its inherent inattentiveness.	Decreased levels of oxytocin (OXT) may contribute to the pathophysiology of Attention Deficit/Hyperactivity Disorder (ADHD) and its associated inattentiveness, indicating a negative influence of ADHD on OXT levels; thus, 'ADHD' --| 'OXT'.	ADHD	OXT	-1	Regulation: ADHD ---| OXT
ADHD	OXTR	2021	01	33394241	10.1007/s10803-020-04792-x	DNA Methylation of the Oxytocin Receptor Across Neurodevelopmental Disorders.	Altered DNA methylation patterns of the OXTR gene in patients with ADHD may be associated with lower IQ and social problems, suggesting a potential relationship between ADHD and OXTR.	Altered DNA methylation patterns of the OXTR gene in patients with ADHD may be associated with lower IQ and social problems, suggesting a potential negative influence of ADHD on OXTR. - 'ADHD' --| 'OXTR'	ADHD	OXTR	-1	Regulation: ADHD ---| OXTR
ADHD	OXTR	2017	05	28478728	10.1177/1087054717706757	Variation in the Oxytocin Receptor Gene Is Associated With Social Cognition and ADHD.	Children with ADHD, specifically those with the CT/TT genotype of the OXTR rs4686302 polymorphism, exhibit deficits in social cognition, suggesting a relationship between ADHD and OXTR.	Children with ADHD, particularly those with the CT/TT genotype of the OXTR rs4686302 polymorphism, show deficits in social cognition, indicating a relationship between ADHD and OXTR; thus, 'ADHD' --| 'OXTR'.	ADHD	OXTR	-1	Regulation: ADHD ---| OXTR
ADHD	PC	2023	09	37750998	10.1007/s10802-023-01131-3	Effortful Control Protects Against Familial Liability for ADHD: Longitudinal Results from the ABCD Study in the United States.	Effortful control and executive functioning can mitigate the association between familial liability for ADHD and later ADHD symptoms, suggesting that self-regulation skills may serve as a protective factor against ADHD problems.	Effortful control and executive functioning may serve as protective factors against ADHD symptoms, indicating a potential negative influence of ADHD on self-regulation skills; thus, 'ADHD' --| 'PC'.	ADHD	PC	-1	Regulation: ADHD ---| PC
ADHD	PC	0	0	37832046	PMC10578712	Alerting network, cognitive flexibility in children with attention deficit hyperactivity disorder and the moderating effect of neuroticism.	This study explored the association between attention networks, personality, and cognitive flexibility in children with ADHD, revealing that individuals with ADHD experience deficits in cognitive flexibility and that the alerting effect is highly associated with cognitive flexibility at high levels of neuroticism.	The study found that children with ADHD exhibit deficits in cognitive flexibility, with a significant association between the alerting effect and cognitive flexibility at high levels of neuroticism, indicating that 'ADHD' --| 'PC'.	ADHD	PC	-1	Regulation: ADHD ---| PC
ADHD	PC	2024	6	38896562	NIHMS2009540	"Your Child Should Not Return": Preschool Expulsion Among Children With Attention-Deficit/Hyperactivity Disorder as an Early Indicator of Later Risks.	Preschool expulsion is significantly associated with ADHD symptoms, diagnosis, treatment, and functioning in children with ADHD, with 4.4% of children ever diagnosed with ADHD experiencing preschool expulsion.	Preschool expulsion is significantly associated with ADHD symptoms, diagnosis, treatment, and functioning, with 4.4% of children ever diagnosed with ADHD experiencing preschool expulsion, indicating a negative influence of ADHD on preschool expulsion: 'ADHD' --| 'PC'.	ADHD	PC	-1	Regulation: ADHD ---| PC
ADHD	PDC	0	0	30020748	87624	Treatment patterns among adults with ADHD receiving long-acting therapy.	Adults with ADHD who received long-acting combination therapy (CT) for their condition had significantly lower adherence and persistence compared to those receiving long-acting monotherapy, as measured by the proportion of days covered (PDC).	Adults with ADHD receiving long-acting combination therapy had significantly lower adherence and persistence, as indicated by the proportion of days covered (PDC), compared to those on long-acting monotherapy, suggesting a negative influence of ADHD on PDC: 'ADHD' --| 'PDC'.	ADHD	PDC	-1	Regulation: ADHD ---| PDC
ADHD	PDC	0	0	26308226	PMC10398156	Impact of a Step Therapy for Guanfacine Extended-Release on Medication Utilization and Health Care Expenditures Among Individuals Receiving Treatment for ADHD.	The study examined the impact of a step therapy (ST) policy on the utilization of Guanfacine extended-release (GXR) medication for ADHD, and found that a denied coverage determination resulted in lower medication utilization and proportion of days covered with ADHD medication.	The study found that a denied coverage determination for Guanfacine extended-release (GXR) medication led to lower medication utilization and a reduced proportion of days covered (PDC) for ADHD treatment, indicating a negative influence of ADHD on PDC. - 'ADHD' --| 'PDC'	ADHD	PDC	-1	Regulation: ADHD ---| PDC
ADHD	PER1	2021	07	34275002	PMC8295072	Norepinephrine influences the circadian clock in human dermal fibroblasts from study participants with a diagnosis of attention-deficit hyperactivity disorder.	Norepinephrine exposure dampens Per1 rhythmicity in individuals with ADHD, indicating a potential relationship between ADHD and the circadian gene PER1.	Norepinephrine exposure dampens Per1 rhythmicity in individuals with ADHD, indicating a potential negative influence of ADHD on the circadian gene PER1; thus, 'ADHD' --| 'PER1'.	ADHD	PER1	-1	Regulation: ADHD ---| PER1
ADHD	PER2	2011	11	22105622	10.1038/mp.2011.149	Adult attention-deficit hyperactivity disorder is associated with alterations in circadian rhythms at the behavioural, endocrine and molecular levels.	Adults with ADHD show disrupted circadian rhythms, including loss of circadian rhythmicity in the clock gene PER2, indicating a potential link between ADHD and PER2.	Adults with ADHD exhibit disrupted circadian rhythms and a loss of circadian rhythmicity in the clock gene PER2, suggesting a potential link between ADHD and PER2; thus, 'ADHD' --| 'PER2'.	ADHD	PER2	-1	Regulation: ADHD ---| PER2
ADHD	PER2	2017	06	28422445	10.1111/gbb.12388	Transcriptional profiling of SHR/NCrl prefrontal cortex shows hyperactivity-associated genes responsive to amphetamine challenge.	The downregulation of the Per2 gene in the prefrontal cortex may be associated with the hyperactive phenotype of ADHD.	The downregulation of the Per2 gene in the prefrontal cortex may be associated with the hyperactive phenotype of ADHD, indicating a negative influence of ADHD on PER2. Thus, the relationship can be summarized as: 'ADHD' --| 'PER2'.	ADHD	PER2	-1	Regulation: ADHD ---| PER2
ADHD	PIR	0	0	9458338	10.1177/107319119800500104	NEO PI-R profiles of adults with attention deficit disorder.	Adults diagnosed with ADHD without comorbid psychiatric illness have higher scores in the Neuroticism domain and lower scores in the Conscientiousness domain as measured by the NEO PI-R.	Adults diagnosed with ADHD without comorbid psychiatric illness exhibit higher Neuroticism scores and lower Conscientiousness scores on the NEO PI-R, indicating a negative influence of ADHD on PIR. - 'ADHD' --| 'PIR'	ADHD	PIR	-1	Regulation: ADHD ---| PIR
ADHD	PITX3	2019	05	31052489	PMC6630986	A Neurodevelopmental Model of Combined Pyrethroid and Chronic Stress Exposure.	Exposure to deltamethrin and chronic stress in males with ADHD leads to decreased expression of Pitx3 in the midbrain, indicating a potential role of Pitx3 in the dopaminergic dysfunction associated with ADHD.	Exposure to deltamethrin and chronic stress in males with ADHD leads to decreased expression of Pitx3 in the midbrain, suggesting a negative influence of ADHD on Pitx3 and its potential role in dopaminergic dysfunction associated with the disorder; thus, 'ADHD' --| 'PITX3'.	ADHD	PITX3	-1	Regulation: ADHD ---| PITX3
ADHD	PNMT	2008	10	18937842	PMC2577091	The influence of serotonin- and other genes on impulsive behavioral aggression and cognitive impulsivity in children with attention-deficit/hyperactivity disorder (ADHD): Findings from a family-based association test (FBAT) analysis.	Low serotonergic activity, specifically the gene encoding phenylethanolamine N-methyltransferase (PNMT), is associated with cognitive impulsivity in individuals with attention-deficit/hyperactivity disorder (ADHD).	Low serotonergic activity, specifically the gene encoding phenylethanolamine N-methyltransferase (PNMT), is associated with cognitive impulsivity in individuals with attention-deficit/hyperactivity disorder (ADHD), indicating a negative influence of ADHD on PNMT. Thus, the relationship can be summarized as: ADHD --| PNMT.	ADHD	PNMT	-1	Regulation: ADHD ---| PNMT
ADHD	PON1	0	0	22443244	10.1111/j.1440-1819.2012.02330.x	Changes in oxidative stress and cellular immunity serum markers in attention-deficit/hyperactivity disorder.	Changes in oxidative metabolism and cellular immunity, as indicated by altered serum levels of nitric oxide synthase, xanthine oxidase, glutathione S-transferase, and adenosine deaminase activities, are associated with ADHD, with significantly lower paraoxonase-1 activity observed in patients compared to controls.	Changes in oxidative metabolism and cellular immunity are associated with ADHD, with significantly lower paraoxonase-1 (PON1) activity observed in patients compared to controls, indicating a negative influence of ADHD on PON1. Thus, 'ADHD' --| 'PON1'.	ADHD	PON1	-1	Regulation: ADHD ---| PON1
ADHD	PON1	2016	02	26886057	PMC6837712	Increased oxidative stress in children with attention deficit hyperactivity disorder.	Children with ADHD have decreased PON-1 activity, indicating increased oxidative stress.	Children with ADHD have decreased PON-1 activity, indicating increased oxidative stress, suggesting a negative influence of ADHD on PON1: ADHD --| PON1.	ADHD	PON1	-1	Regulation: ADHD ---| PON1
ADHD	PON1	2021	07	34322366	PMC8299913	Connecting inorganic mercury and lead measurements in blood to dietary sources of exposure that may impact child development.	Children with ADHD may exhibit decreased or impaired PON1 gene activity, which is necessary for metabolizing and excreting neurotoxic organophosphate pesticides.	Children with ADHD may exhibit decreased or impaired PON1 gene activity, which is necessary for metabolizing and excreting neurotoxic organophosphate pesticides, indicating a negative influence of ADHD on PON1. - 'ADHD' --| 'PON1'	ADHD	PON1	-1	Regulation: ADHD ---| PON1
ADHD	PON1	2021	01	33499329	PMC7912005	Reevaluation of Serum Arylesterase Activity in Neurodevelopmental Disorders.	The serum arylesterase activity is reduced in children and adolescents with ADHD, independent of the PON1 gene variants assessed in this study.	Children and adolescents with ADHD exhibit reduced serum arylesterase activity, indicating a negative association with PON1, independent of the assessed PON1 gene variants; thus, ADHD --| PON1.	ADHD	PON1	-1	Regulation: ADHD ---| PON1
ADHD	PPARGC1A	2019	07	31379624	PMC6656858	Peripheral Mitochondrial DNA Copy Number is Increased in Korean Attention-Deficit Hyperactivity Disorder Patients.	The study found that ADHD patients had a higher mtDNA copy number and decreased methylation ratio of PPARGC1A, suggesting a potential relationship between mitochondrial dysfunction and ADHD.	The study found that ADHD patients had a higher mtDNA copy number and decreased methylation ratio of PPARGC1A, suggesting a potential relationship between mitochondrial dysfunction and ADHD; thus, 'ADHD' --| 'PPARGC1A'.	ADHD	PPARGC1A	-1	Regulation: ADHD ---| PPARGC1A
ADHD	PRL	0	0	3035307	10.1016/0024-3205(87)90060-9	Effects of acute and chronic methylphenidate administration on beta-endorphin, growth hormone, prolactin and cortisol in children with attention deficit disorder and hyperactivity.	Chronic methylphenidate treatment in children with ADHD resulted in a decrease in basal prolactin levels.	Chronic methylphenidate treatment in children with ADHD resulted in a decrease in basal prolactin levels, indicating a negative influence of ADHD on PRL; thus, 'ADHD' --| 'PRL'.	ADHD	PRL	-1	Regulation: ADHD ---| PRL
ADHD	PRL	0	0	9080542	10.1016/s0165-1781(96)03048-x	Changes in plasma prolactin and catecholamine metabolite levels following acute needle stick in children.	Plasma prolactin (PRL) levels decrease in boys with ADHD following insertion of a catheter, suggesting a stress-induced change in PRL levels in ADHD patients.	Plasma prolactin (PRL) levels decrease in boys with ADHD following catheter insertion, indicating a stress-induced change in PRL levels in ADHD patients; thus, 'ADHD' --| 'PRL'.	ADHD	PRL	-1	Regulation: ADHD ---| PRL
ADHD	PRS	2023	08	37537283	PMC10618083	Transcriptomic risk scores for attention deficit/hyperactivity disorder.	Individuals with ADHD have a higher burden of transcriptomic risk scores (TRSs) constructed using expression profiles from multiple brain areas, which are uncorrelated with the polygenic risk score (PRS) for ADHD, suggesting the potential utility of gene expression for risk prediction and understanding the molecular mechanisms underlying ADHD.	Individuals with ADHD exhibit a higher burden of transcriptomic risk scores (TRSs) from various brain regions, which are uncorrelated with the polygenic risk score (PRS) for ADHD, indicating that gene expression may aid in risk prediction and elucidating the molecular mechanisms of ADHD; thus, 'ADHD' --| 'PRS'.	ADHD	PRS	-1	Regulation: ADHD ---| PRS
ADHD	PSAP	0	0	7491391		Methylphenidate effects on a laboratory aggression measure in children with ADHD.	The study investigated the effects of methylphenidate on aggressive responding in children with ADHD using the Point Subtraction Aggression Paradigm (PSAP), finding a significant decrease in aggressive responding with a dose-related effect of methylphenidate.	The study found that methylphenidate significantly decreased aggressive responding in children with ADHD during the Point Subtraction Aggression Paradigm (PSAP), indicating a dose-related effect of the medication. - 'ADHD' --| 'PSAP'	ADHD	PSAP	-1	Regulation: ADHD ---| PSAP
ADHD	PSD	2016	07	27475724	NIHMS855958	The ADHD-linked human dopamine D4 receptor variant D4.7 induces over-suppression of NMDA receptor function in prefrontal cortex.	Activation of the ADHD-linked hD4.7 allele leads to reduced NR1/PSD-95 binding and NMDAR hypofunction, suggesting a potential molecular mechanism underlying the association between ADHD and PSD.	Activation of the ADHD-linked hD4.7 allele leads to reduced NR1/PSD-95 binding and NMDAR hypofunction, suggesting a negative influence of 'ADHD' on 'PSD'. - 'ADHD' --| 'PSD'	ADHD	PSD	-1	Regulation: ADHD ---| PSD
ADHD	PSD	2012	12	23289010	PMC3534882	Increased locomotor activity and non-selective attention and impaired learning ability in SD rats after lentiviral vector-mediated RNA interference of Homer 1a in the brain.	Down-regulation of the post-synaptic density (PSD) protein Homer 1a is associated with ADHD, as seen in animal models, and may contribute to the behavioral abnormalities observed in the disorder.	Down-regulation of the post-synaptic density (PSD) protein Homer 1a is associated with ADHD, as seen in animal models, and may contribute to the behavioral abnormalities observed in the disorder; thus, 'ADHD' --| 'PSD'.	ADHD	PSD	-1	Regulation: ADHD ---| PSD
ADHD	PSD	2022	08	37522046	PMC10374506	Multiscale entropy of ADHD children during resting state condition.	The study found that children with ADHD have increased variability and reduced complexity in their EEG brain signal, specifically in the absolute spectral power (PSD), suggesting a relationship between ADHD and PSD.	Children with ADHD exhibit increased variability and reduced complexity in their EEG brain signal, particularly in absolute spectral power (PSD), indicating a negative influence of ADHD on PSD; thus, 'ADHD' --| 'PSD'.	ADHD	PSD	-1	Regulation: ADHD ---| PSD
ADHD	PSS	2017	03	28256072	10.1002/aur.1735	Perceived social support in adults with autism spectrum disorder and attention-deficit/hyperactivity disorder.	Adults with attention-deficit/hyperactivity disorder (ADHD) and autism spectrum disorder (ASD) both show lower ratings of perceived social support (PSS), specifically in the friends subscale, with similar predictors such as autism severity, affective empathy, anxiety related to social interactions, hyperactivity/impulsivity, and somatization.	Adults with ADHD show lower ratings of perceived social support (PSS), particularly in the friends subscale, with predictors including anxiety related to social interactions and hyperactivity/impulsivity; thus, 'ADHD' --| 'PSS'.	ADHD	PSS	-1	Regulation: ADHD ---| PSS
ADHD	PSS	0	0	15520087	10.1542/peds.2004-0844	Health-related quality of life in children and adolescents who have a diagnosis of attention-deficit/hyperactivity disorder.	The relationship between ADHD and PSS (Psychosocial Health) is being investigated in a study to determine if parent-reported HRQL (Health-Related Quality of Life) is poorer in children with ADHD, particularly those with increasing severity of symptoms and comorbid psychiatric disorders.	The study suggests that children with ADHD, especially those with more severe symptoms and comorbid psychiatric disorders, experience poorer parent-reported HRQL, indicating a negative association between ADHD and PSS; thus, 'ADHD' --| 'PSS'.	ADHD	PSS	-1	Regulation: ADHD ---| PSS
ADHD	PTH	0	0	28271675	10.7754/Clin.Lab.2016.160629	Vitamin D Deficiency and a Blunted Parathyroid Hormone Response in Children with Attention-Deficit/Hyperactivity Disorder.	ADHD is associated with vitamin D deficiency and blunted parathyroid hormone response, suggesting an impaired calcium homeostasis in children.	ADHD is associated with vitamin D deficiency and blunted parathyroid hormone response, suggesting an impaired calcium homeostasis in children, indicating a negative influence of 'ADHD' on 'PTH' (ADHD --| PTH).	ADHD	PTH	-1	Regulation: ADHD ---| PTH
ADHD	PTH	2019	09	31514566	10.1080/09297049.2019.1665638	Vitamin D deficiency in school-age Iranian children with attention-deficit/hyperactivity disorder (ADHD) symptoms: A critical comparison with healthy controls.	The study found that children with ADHD had significantly lower serum vitamin D levels and higher parathyroid hormone (PTH) levels compared to healthy controls, suggesting a potential relationship between ADHD and PTH.	Children with ADHD had significantly lower serum vitamin D levels and higher parathyroid hormone (PTH) levels compared to healthy controls, suggesting a potential relationship between ADHD and PTH; thus, 'ADHD' --| 'PTH'.	ADHD	PTH	-1	Regulation: ADHD ---| PTH
ADHD	PTS	0	0	20492851	10.4088/JCP.09m05779pur	A controlled trial of the methylphenidate transdermal system on before-school functioning in children with attention-deficit/hyperactivity disorder.	The study found that the methylphenidate transdermal system (MTS) was effective in reducing ADHD symptoms and improving functioning in children with ADHD, compared to the placebo transdermal system (PTS).	The study found that the methylphenidate transdermal system (MTS) was effective in reducing ADHD symptoms and improving functioning in children with ADHD compared to the placebo transdermal system (PTS), indicating that 'ADHD' --| 'PTS'.	ADHD	PTS	-1	Regulation: ADHD ---| PTS
ADHD	PTS	0	0	20625364	10.1017/s1092852900000353	A randomized, double-blind, multicenter, parallel-group, placebo-controlled, dose-optimization study of the methylphenidate transdermal system for the treatment of ADHD in adolescents.	Treatment with methylphenidate transdermal system (MTS) resulted in significantly greater improvements in ADHD symptoms compared to placebo transdermal system (PTS) in adolescents with attention-deficit/hyperactivity disorder (ADHD).	Treatment with methylphenidate transdermal system (MTS) led to significantly greater improvements in ADHD symptoms compared to placebo transdermal system (PTS) in adolescents with ADHD, indicating that 'ADHD' --| 'PTS'.	ADHD	PTS	-1	Regulation: ADHD ---| PTS
ADHD	REL	2011	08	21961778	10.1016/j.jaac.2011.07.006	Disentangling child and family influences on maternal expressed emotion toward children with attention-deficit/hyperactivity disorder.	The relationship between ADHD and REL (relationship component) of maternal expressed emotion (MEE) in children and adolescents with ADHD is influenced by comorbid child conduct problems rather than ADHD itself.	The relationship between ADHD and the relationship component of maternal expressed emotion (REL) in children and adolescents is influenced by comorbid conduct problems rather than ADHD itself, indicating that ADHD does not directly affect REL. Therefore, the association is: ADHD --| REL.	ADHD	REL	-1	Regulation: ADHD ---| REL
ADHD	REST	2023	03	36897828	10.1249/MSS.0000000000003159	Aerobic Exercise, Cognitive Performance, and Brain Activity in Adolescents with Attention-Deficit/Hyperactivity Disorder.	Exercise modulates neuronal resources in regions such as the temporoparietal junction and frontal areas known to be hypoactive in individuals with ADHD during rest.	Exercise modulates neuronal resources in regions such as the temporoparietal junction and frontal areas, which are known to be hypoactive in individuals with ADHD during rest; thus, 'ADHD' --| 'REST'.	ADHD	REST	-1	Regulation: ADHD ---| REST
ADHD	REST	2022	12	36528602	PMC9759578	Effect of methylphenidate on functional controllability: a preliminary study in medication-naïve children with ADHD.	Methylphenidate (MPH) may stabilize functional network dynamics in children with ADHD during rest, reducing reactivity of brain organization and making it easier to achieve brain states necessary for cognitively demanding tasks.	Methylphenidate (MPH) may stabilize functional network dynamics in children with ADHD during rest, thereby reducing reactivity of brain organization and facilitating the achievement of brain states necessary for cognitively demanding tasks; thus, 'ADHD' --| 'REST'.	ADHD	REST	-1	Regulation: ADHD ---| REST
ADHD	REST	2023	01	36662797	PMC9858399	The continuum of attention dysfunction: Evidence from dynamic functional network connectivity analysis in neurotypical adolescents.	The study found that ADHD manifestations and attention problems are associated with altered neural connectivity during rest, providing support for the continuum model of attention disorders.	The study found that ADHD manifestations and attention problems are associated with altered neural connectivity during rest, supporting the continuum model of attention disorders; thus, 'ADHD' --| 'REST'.	ADHD	REST	-1	Regulation: ADHD ---| REST
ADHD	REST	2024	8	39138461	10.1186/s12888-024-06002-9	Altered somatosensory processing in adult attention deficit hyperactivity disorder.	The association between ADHD and REST is that individuals with ADHD show lower tolerable threshold for electrical radial nerve stimulus and greater reduction in cortical somatosensory evoked potential (SEP) amplitudes during rest compared to controls, which correlates with ADHD symptoms and tactile sensitivity.	Individuals with ADHD exhibit a lower tolerable threshold for electrical radial nerve stimulus and a greater reduction in cortical somatosensory evoked potential amplitudes during rest, which correlates with ADHD symptoms and tactile sensitivity; thus, 'ADHD' --| 'REST'.	ADHD	REST	-1	Regulation: ADHD ---| REST
ADHD	REST	2024	7	39121760	10.1016/j.psychres.2024.116100	Electrophysiological functional connectivity and complexity reflecting cognitive processing speed heterogeneity in young children with ADHD.	The study found that young children with ADHD exhibit differences in brain connectivity and complexity during rest and task conditions, with the ADHD-S group showing lower frontal beta inter-hemispheric connectivity and entropy estimators, suggesting potential neural biomarkers for early intervention planning.	The study found that young children with ADHD exhibit lower frontal beta inter-hemispheric connectivity and entropy estimators during rest, indicating a negative influence of ADHD on brain connectivity at rest, which may serve as potential neural biomarkers for early intervention planning; thus, 'ADHD' --| 'REST'.	ADHD	REST	-1	Regulation: ADHD ---| REST
ADHD	RHO	2020	10	32936777	PMC7575341	Natural Language Processing Reveals Vulnerable Mental Health Support Groups and Heightened Health Anxiety on Reddit During COVID-19: Observational Study.	The study found that support groups related to attention-deficit/hyperactivity disorder (ADHD) showed a significant negative semantic change during the COVID-19 pandemic compared to other mental health groups, indicating a potential relationship between ADHD and the pandemic.	The study found that support groups related to attention-deficit/hyperactivity disorder (ADHD) experienced a significant negative semantic change during the COVID-19 pandemic compared to other mental health groups, indicating a potential negative influence of ADHD on RHO; thus, 'ADHD' --| 'RHO'.	ADHD	RHO	-1	Regulation: ADHD ---| RHO
ADHD	RHOA	2022	04	35393556	PMC9135631	Convergent selective signaling impairment exposes the pathogenicity of latrophilin-3 missense variants linked to inheritable ADHD susceptibility.	Polymorphisms in the Lphn3 gene, associated with ADHD, disrupt the ability of the Lphn3 receptor to stabilize intercellular adhesion and impair RhoA signaling, suggesting a disease-relevant pathogenicity pathway.	Polymorphisms in the Lphn3 gene, associated with ADHD, disrupt the ability of the Lphn3 receptor to stabilize intercellular adhesion and impair RhoA signaling, suggesting a disease-relevant pathogenicity pathway; thus, ADHD --| RHOA.	ADHD	RHOA	-1	Regulation: ADHD ---| RHOA
ADHD	RPE	0	0	25142296	10.1001/jamapsychiatry.2014.1093	Role of the medial prefrontal cortex in impaired decision making in juvenile attention-deficit/hyperactivity disorder.	Impaired decision making and learning mechanisms in adolescents with ADHD are driven by impaired reward prediction error (RPE) processing in the medial prefrontal cortex.	Impaired decision making and learning mechanisms in adolescents with ADHD are driven by impaired reward prediction error (RPE) processing in the medial prefrontal cortex, indicating a negative influence of ADHD on RPE; thus, 'ADHD' --| 'RPE'.	ADHD	RPE	-1	Regulation: ADHD ---| RPE
ADHD	RPE	0	0	22467834	10.1123/apaq.29.2.151	Effect of stimulant medication use by children with ADHD on heart rate and perceived exertion.	The relationship between ADHD and RPE in children with ADHD is altered when they are on stimulant medication, which has practical implications for monitoring exercise intensity using HR and RPE.	The relationship between ADHD and RPE in children with ADHD is altered when they are on stimulant medication, indicating a potential negative influence of ADHD on RPE; thus, 'ADHD' --| 'RPE'.	ADHD	RPE	-1	Regulation: ADHD ---| RPE
ADHD	SCT	2023	06	37327573	10.1016/j.ridd.2023.104557	Sluggish cognitive tempo (Cognitive Disengagement Syndrome) symptoms are more associated with a higher risk of internet addiction and internet gaming disorder than ADHD symptoms: A study with medical students and resident doctors.	The study found that Sluggish Cognitive Tempo (SCT) symptoms increase the risk of Internet addiction and Internet Gaming Disorder (IGD) even when Attention Deficit Hyperactivity Disorder (ADHD) symptoms are controlled.	The study found that Sluggish Cognitive Tempo (SCT) symptoms increase the risk of Internet addiction and Internet Gaming Disorder (IGD) even when Attention Deficit Hyperactivity Disorder (ADHD) symptoms are controlled; thus, 'ADHD' --| 'SCT'.	ADHD	SCT	-1	Regulation: ADHD ---| SCT
ADHD	SDHA	2022	11	36346546	10.1007/s12013-022-01116-x	Atomoxetine Decreases Mitochondrial Biogenesis, Fission and Fusion In Human Neuron-like Cells But Does Not Alter Antioxidant Defences.	High-dose atomoxetine (ATX) reduces SDHA expression, suggesting a potential relationship between SDHA and attention-deficit/hyperactivity disorder (ADHD).	High-dose atomoxetine (ATX) reduces SDHA expression, suggesting a potential negative influence of ADHD on SDHA; thus, 'ADHD' --| 'SDHA'.	ADHD	SDHA	-1	Regulation: ADHD ---| SDHA
ADHD	SDS	2023	02	36796486	10.1016/j.bbr.2023.114348	Conditioned approach behavior of SHR and SD rats during Pavlovian conditioning.	Individuals with ADHD, such as the spontaneously hypertensive rat (SHR) model, exhibit attenuated attribution of incentive value to reward-predicting cues compared to the reference strain, Sprague-Dawley (SD) rats.	Individuals with ADHD, as demonstrated in the spontaneously hypertensive rat (SHR) model, show a reduced attribution of incentive value to reward-predicting cues compared to Sprague-Dawley (SD) rats, indicating a negative influence of ADHD on SDS. - 'ADHD' --| 'SDS'	ADHD	SDS	-1	Regulation: ADHD ---| SDS
ADHD	SDS	2022	08	37522046	PMC10374506	Multiscale entropy of ADHD children during resting state condition.	The study found that children with ADHD have increased EEG variability and reduced complexity compared to healthy controls, as indicated by higher standard deviations (SDs) of the EEG brain signal.	Children with ADHD exhibit increased EEG variability and reduced complexity, as evidenced by higher standard deviations (SDs) of the EEG brain signal compared to healthy controls, indicating a negative influence of ADHD on SDS: 'ADHD' --| 'SDS'.	ADHD	SDS	-1	Regulation: ADHD ---| SDS
ADHD	SDS	0	0	34421141	PMC8374927	ADHD and Drug Holidays: Effects on Anthropometric Changes during Methylpenidate Treatment.	The study found that discontinuation of methylphenidate (MPH) in children and adolescents with ADHD was associated with negative correlations between age at starting MPH and differences in weight and height standard deviation z scores (SDS), suggesting that chronic use of MPH may affect growth parameters in individuals with ADHD.	The study found that discontinuation of methylphenidate (MPH) in children and adolescents with ADHD was associated with negative correlations between age at starting MPH and differences in weight and height standard deviation z scores (SDS), indicating that chronic use of MPH may negatively influence growth parameters in individuals with ADHD; thus, ADHD --| SDS.	ADHD	SDS	-1	Regulation: ADHD ---| SDS
ADHD	SDS	2021	06	34175595	10.1016/j.jad.2021.06.020	Adult ADHD, executive function, depressive/anxiety symptoms, and quality of life: A serial two-mediator model.	The study found that in adults with ADHD, there is a significant correlation between executive function (EF) and depressive/anxiety symptoms, and both EF and depressive/anxiety symptoms mediate the relationship between ADHD and quality of life (QoL), as measured by the Self-rating Depression Scale (SDS).	In adults with ADHD, executive function and depressive/anxiety symptoms significantly mediate the relationship between ADHD and quality of life, as measured by the Self-rating Depression Scale (SDS), indicating a negative influence of ADHD on SDS. Thus, the relationship can be summarized as: ADHD --| SDS.	ADHD	SDS	-1	Regulation: ADHD ---| SDS
ADHD	SDS	2024	1	38195831	PMC10896720	Clinical characteristics and outcomes of children, adolescents and young adults with overweight or obesity and mental health disorders.	ADHD is strongly associated with overweight or obesity in youth, with 42.5% of individuals with overweight or obesity and mental disorders reported to have ADHD, and a lower BMI-SDS compared to those without reported mental disorders.	ADHD is strongly associated with overweight or obesity in youth, with 42.5% of individuals with overweight or obesity and mental disorders reported to have ADHD, and those with ADHD have a lower BMI-SDS compared to those without reported mental disorders, indicating a negative influence of ADHD on SDS: 'ADHD' --| 'SDS'.	ADHD	SDS	-1	Regulation: ADHD ---| SDS
ADHD	SELL	2019	06	31185307	NIHMS1531430	Stimulant Diversion Risk Among College Students Treated for ADHD: Primary Care Provider Prevention Training.	This study developed a clinical practice intervention for primary care providers to reduce stimulant medication diversion among young adults with ADHD, resulting in a decrease in the intent to sell stimulants.	The study found that a clinical practice intervention for primary care providers led to a decrease in the intent to sell stimulants among young adults with ADHD, indicating a negative influence of ADHD on the intent to sell stimulants; thus, 'ADHD' --| 'SELL'.	ADHD	SELL	-1	Regulation: ADHD ---| SELL
ADHD	SEMA6D	2020	09	33010392	10.1016/j.neuint.2020.104857	Lister hooded rats as a novel animal model of attention-deficit/hyperactivity disorder.	Lower mRNA expression levels of SEMA6D, along with other genes linked to ADHD, were observed in the prefrontal cortex of Lister hooded rats (LHRs), indicating a potential relationship between SEMA6D and ADHD.	Lower mRNA expression levels of SEMA6D in the prefrontal cortex of Lister hooded rats suggest a potential negative association between SEMA6D and ADHD. - 'ADHD' --| 'SEMA6D'	ADHD	SEMA6D	-1	Regulation: ADHD ---| SEMA6D
ADHD	SET	2024	7	39032694	10.1016/j.bpsc.2024.07.003	Impairment of Visual Fixation and Preparatory Saccade Control in Borderline Personality Disorder with and without co-morbid Attention-Deficit/ Hyperactivity Disorder.	The association between ADHD and SET in individuals with Borderline Personality Disorder (BPD) is characterized by shared traits of deficient response preparation, increased frequency of anticipatory responses, and direction errors with express saccade latencies, suggesting inadequate task set preparation as a neural basis for impulsivity in this clinical population.	The association between ADHD and SET in individuals with Borderline Personality Disorder is marked by shared traits such as deficient response preparation and increased anticipatory responses, indicating that inadequate task set preparation may underlie impulsivity in this group; thus, 'ADHD' --| 'SET'.	ADHD	SET	-1	Regulation: ADHD ---| SET
ADHD	SGCB	0	0	28173729	PMC5359690	Structural and Functional Abnormalities in Children with Attention-Deficit/Hyperactivity Disorder: A Focus on Subgenual Anterior Cingulate Cortex.	Functional alterations in the subgenual anterior cingulate cortex (sgACC) and disrupted white matter integrity in the subgenual cingulum bundle (sgCB) may impact each other and contribute to impaired attention and inhibitory control function in children with ADHD.	Functional alterations in the subgenual anterior cingulate cortex (sgACC) and disrupted white matter integrity in the subgenual cingulum bundle (sgCB) may impact each other and contribute to impaired attention and inhibitory control function in children with ADHD; thus, 'ADHD' --| 'SGCB'.	ADHD	SGCB	-1	Regulation: ADHD ---| SGCB
ADHD	SHANK3	2024	8	39106915	10.1016/j.cbpc.2024.109998	Neurodevelopmental changes in Drosophila melanogaster are restored by treatment with lutein-loaded nanoparticles: Positive modulation of neurochemical and behavioral parameters.	Treatment with lutein-loaded nanoparticles reversed the behavioral and biochemical parameters associated with ADHD in Drosophila melanogaster offspring exposed to IMI-induced damage, protecting markers of oxidative stress and cell viability, and preventing the reduction of Nrf2 and Shank3 immunoreactivity.	Treatment with lutein-loaded nanoparticles reversed ADHD-related behavioral and biochemical parameters in Drosophila melanogaster offspring, protecting markers of oxidative stress and cell viability, and preventing the reduction of Nrf2 and Shank3 immunoreactivity; thus, 'ADHD' --| 'SHANK3'.	ADHD	SHANK3	-1	Regulation: ADHD ---| SHANK3
ADHD	SHBG	2019	07	31339400	10.1080/13651501.2019.1602657	Mullerian inhibiting substance, sex hormone binding globulin and sex hormone levels in stimulant-naïve, first-diagnosed prepubertal boys with attention-deficit/hyperactivity disorder: comparison with matched healthy controls as well as before and after oros-methylpenidate treatment.	Boys with ADHD have lower SHBG levels and higher free and bioavailable testosterone percentages compared to healthy controls, suggesting a possible involvement of sex hormones in ADHD. After methylphenidate treatment, ADHD symptoms improved, SHBG and bioavailable testosterone percentages normalized, but free testosterone remained elevated.	Boys with ADHD exhibit lower SHBG levels and higher percentages of free and bioavailable testosterone compared to healthy controls, indicating a potential negative influence of ADHD on SHBG, which normalizes after methylphenidate treatment, while free testosterone remains elevated; thus, ADHD --| SHBG.	ADHD	SHBG	-1	Regulation: ADHD ---| SHBG
ADHD	SHE	2023	10	37792374	PMC10551766	Motor Vehicle Crash Risk in Older Adult Drivers With Attention-Deficit/Hyperactivity Disorder.	Older adult drivers with attention-deficit/hyperactivity disorder (ADHD) have a significantly higher risk of hard-braking events, traffic ticket events, and vehicular crashes compared to those without ADHD, highlighting the need for interventions to improve the diagnosis and management of ADHD in older adults for safer driving.	Older adult drivers with attention-deficit/hyperactivity disorder (ADHD) are at a significantly higher risk of hard-braking events, traffic tickets, and vehicular crashes, indicating a negative influence of ADHD on safe driving; thus, 'ADHD' --| 'SHE'.	ADHD	SHE	-1	Regulation: ADHD ---| SHE
ADHD	SHE	2023	09	37776756	10.1016/j.psychres.2023.115481	COVID-19 lockdown, genetic ADHD susceptibility, and mental health in 10- year-old children.	The study found that children with a high genetic vulnerability to ADHD had a larger increase in neuropsychiatric symptoms, particularly in behavior and attention problems, after the COVID-19 lockdown, suggesting a relationship between ADHD and the mental health impact of the lockdown.	Children with a high genetic vulnerability to ADHD experienced a larger increase in neuropsychiatric symptoms, particularly behavior and attention problems, after the COVID-19 lockdown, indicating that ADHD negatively influences mental health outcomes during such stressors; thus, 'ADHD' --| 'SHE'.	ADHD	SHE	-1	Regulation: ADHD ---| SHE
ADHD	SHE	2024	6	38959718	10.1016/j.sleep.2024.06.015	Sleep insufficiency and bedtime irregularity in children with ADHD: A population-based analysis.	Children with ADHD have an increased risk for insufficient sleep and irregular bedtimes, with factors such as older age, Black race, poverty, ADHD severity, depression, screen time, adverse childhood experiences, behavioral/conduct problems, female sex, absence of ADHD medication use, and absence of ASD diagnosis influencing sleep insufficiency and bedtime irregularity.	Children with ADHD are at an increased risk for insufficient sleep and irregular bedtimes, influenced by factors such as older age, Black race, poverty, ADHD severity, depression, screen time, adverse childhood experiences, behavioral/conduct problems, female sex, absence of ADHD medication use, and absence of ASD diagnosis; thus, 'ADHD' --| 'SHE'.	ADHD	SHE	-1	Regulation: ADHD ---| SHE
ADHD	SIRT1	2020	07	32691156	10.1007/s00702-020-02231-w	Evidence supporting the role of telomerase, MMP-9, and SIRT1 in attention-deficit/hyperactivity disorder (ADHD).	Growing evidence suggests that SIRT1 levels are significantly lower in children with ADHD, indicating a potential role of SIRT1 in the pathophysiology of ADHD.	Growing evidence suggests that SIRT1 levels are significantly lower in children with ADHD, indicating a potential role of SIRT1 in the pathophysiology of ADHD; thus, 'ADHD' --| 'SIRT1'.	ADHD	SIRT1	-1	Regulation: ADHD ---| SIRT1
ADHD	SLC6A3	2021	02	33647392	10.1016/j.toxlet.2021.02.016	Fetal methylphenidate exposure induced ADHD-like phenotypes and decreased Drd2 and Slc6a3 expression levels in mouse offspring.	Continuous use of methylphenidate (MPD) during pregnancy induces ADHD phenotypes in offspring, accompanied by decreased expression levels of Drd2 and Slc6a3 in the brain.	Continuous use of methylphenidate during pregnancy is associated with ADHD phenotypes in offspring and is linked to decreased expression levels of SLC6A3 in the brain, indicating a negative influence of ADHD on SLC6A3. Thus, the relationship can be summarized as: 'ADHD' --| 'SLC6A3'.	ADHD	SLC6A3	-1	Regulation: ADHD ---| SLC6A3
ADHD	SLC9A9	2020	09	33010392	10.1016/j.neuint.2020.104857	Lister hooded rats as a novel animal model of attention-deficit/hyperactivity disorder.	The study found that Lister hooded rats (LHRs), which displayed hyperactive and inattentive- and impulsive-like behaviors characteristic of ADHD, had lower mRNA expression levels of the gene SLC9A9 in the prefrontal cortex, suggesting a potential relationship between SLC9A9 and ADHD.	The study found that Lister hooded rats (LHRs), which exhibited hyperactive and inattentive-impulsive behaviors characteristic of ADHD, had lower mRNA expression levels of the gene SLC9A9 in the prefrontal cortex, suggesting a negative influence of ADHD on SLC9A9. - 'ADHD' --| 'SLC9A9'	ADHD	SLC9A9	-1	Regulation: ADHD ---| SLC9A9
ADHD	SM1	0	0	33086337	10.1097/DBP.0000000000000875	Network-Specific Corticothalamic Dysconnection in Attention-Deficit Hyperactivity Disorder.	Corticothalamic dysconnection within the cingulo-opercular network (CON), primary sensorimotor network (SM1), and primary visual network (V1) is associated with ADHD symptom severity.	Corticothalamic dysconnection within the primary sensorimotor network (SM1) is associated with ADHD symptom severity; thus, 'ADHD' --| 'SM1'.	ADHD	SM1	-1	Regulation: ADHD ---| SM1
ADHD	SMS	0	0	22491963	10.1177/1087054711417400	Treating ADHD with agomelatine.	Agomelatine may be a therapeutic alternative for ADHD patients with sleep disorders, although its effect is less than that of Methylphenidate or placebo. [PMID: 22491963]	Agomelatine may serve as a therapeutic alternative for ADHD patients with sleep disorders, but its efficacy is lower than that of Methylphenidate or placebo; thus, the relationship is 'ADHD' --| 'SMS'.	ADHD	SMS	-1	Regulation: ADHD ---| SMS
ADHD	SMS	2022	05	35651537	PMC9149073	The Effect of SMS Reminders on Adherence in a Self-Guided Internet-Delivered Intervention for Adults With ADHD.	SMS reminders do not improve adherence to a self-guided Internet-delivered intervention for adults with ADHD, but they may result in faster login time and increased time spent on the modules.	SMS reminders do not improve adherence to a self-guided Internet-delivered intervention for adults with ADHD, but they may result in faster login time and increased time spent on the modules; thus, the relationship is 'ADHD' --| 'SMS'.	ADHD	SMS	-1	Regulation: ADHD ---| SMS
ADHD	SNAP25	2023	03	36995561	10.1007/s11064-023-03917-9	Delayed Outgrowth in Response to the BDNF and Altered Synaptic Proteins in Neurons From SHR Rats.	Neurons from an ADHD rat model exhibited decreased levels of SNAP-25, suggesting a potential association between SNAP-25 and ADHD.	Neurons from an ADHD rat model exhibited decreased levels of SNAP-25, suggesting a potential negative association between SNAP-25 and ADHD; thus, 'ADHD' --| 'SNAP25'.	ADHD	SNAP25	-1	Regulation: ADHD ---| SNAP25
ADHD	SNAP25	2020	07	32621279	10.1007/s12035-020-02002-4	Caffeine Consumption plus Physical Exercise Improves Behavioral Impairments and Stimulates Neuroplasticity in Spontaneously Hypertensive Rats (SHR): an Animal Model of Attention Deficit Hyperactivity Disorder.	The study found that individuals with ADHD have lower levels of SNAP-25 in the prefrontal cortex and hippocampus, and the administration of caffeine plus physical exercise increased SNAP-25 levels and improved behavioral impairments in ADHD.	Individuals with ADHD exhibit lower levels of SNAP-25 in the prefrontal cortex and hippocampus, and the combination of caffeine and physical exercise was found to increase SNAP-25 levels and improve behavioral impairments in ADHD; thus, 'ADHD' --| 'SNAP25'.	ADHD	SNAP25	-1	Regulation: ADHD ---| SNAP25
ADHD	SON	2023	12	38725715	PMC11076931	Effect of School Closure During COVID-19 Lockdown on ADHD Symptoms Among Students.	The nationwide lockdown in India due to COVID-19 led to worsened symptoms of ADHD in children aged 6-15 years, with 67.65% of prediagnosed ADHD patients showing deterioration in symptoms after school closures, as per a study conducted in Kolkata.	The nationwide lockdown in India due to COVID-19 resulted in 67.65% of prediagnosed ADHD patients aged 6-15 years experiencing worsened symptoms, indicating a negative influence of the lockdown on ADHD symptoms; thus, 'ADHD' --| 'SON'.	ADHD	SON	-1	Regulation: ADHD ---| SON
ADHD	SP2	2023	08	37692805	PMC10483208	Sensory processing abilities and their impact on disease severity in children with attention-deficit hyperactivity disorder.	Children and adolescents with ADHD exhibit sensory processing abnormalities, as assessed by the child sensory profile-2 (SP-2), with a negative correlation between auditory processing scores and hyperactivity/impulsivity in ADHD patients.	Children and adolescents with ADHD show sensory processing abnormalities as measured by the child sensory profile-2 (SP-2), with a negative correlation between auditory processing scores and hyperactivity/impulsivity in ADHD patients; thus, ADHD --| SP2.	ADHD	SP2	-1	Regulation: ADHD ---| SP2
ADHD	SRC	2022	07	35883273	10.1177/00099228221113787	Attention-Deficit Hyperactivity Disorder and Learning Disabilities Modify Recovery and Sport Behavior Following Sport-Related Concussion.	The presence of ADHD in individuals with sport-related concussion (SRC) is associated with worse outcomes, including delayed symptom resolution, delayed return-to-learn, and increased likelihood of changing sport behavior after the concussion.	The presence of ADHD in individuals with sport-related concussion (SRC) is associated with worse outcomes, including delayed symptom resolution, delayed return-to-learn, and an increased likelihood of changing sport behavior after the concussion, indicating a negative influence of ADHD on SRC outcomes: 'ADHD' --| 'SRC'.	ADHD	SRC	-1	Regulation: ADHD ---| SRC
ADHD	SRL	2017	02	28164728	10.1177/1087054717691134	ADHD and SCT Symptomatology in Relation to College Students' Use of Self-Regulated Learning Strategies.	College students with ADHD exhibit deficits in the use of self-regulated learning (SRL) strategies, while students with sluggish cognitive tempo (SCT) symptomatology only show deficits in the use of SRL strategies, suggesting a distinct relationship between ADHD and SRL.	College students with ADHD exhibit deficits in the use of self-regulated learning (SRL) strategies, indicating a negative influence of ADHD on SRL; thus, 'ADHD' --| 'SRL'.	ADHD	SRL	-1	Regulation: ADHD ---| SRL
ADHD	SRL	2019	04	30981195	10.1016/j.ridd.2019.04.001	Pay attention to digital text: The impact of the media on text comprehension and self-monitoring in higher-education students with ADHD.	Students with ADHD often struggle with self-regulation of learning (SRL), particularly in the context of digitally displayed texts. [PMID: 30981195]	Students with ADHD often struggle with self-regulation of learning (SRL), particularly in the context of digitally displayed texts, indicating a negative influence of ADHD on SRL. - 'ADHD' --| 'SRL'	ADHD	SRL	-1	Regulation: ADHD ---| SRL
ADHD	SRM	2011	06	21733210	10.1017/S0033291711000857	Visual memory as a potential cognitive endophenotype of attention deficit hyperactivity disorder.	ADHD is associated with poorer visual memory function, specifically in the Spatial Recognition Memory (SRM) task of the Cambridge Neuropsychological Test Automated Battery (CANTAB), suggesting that SRM may be a useful endophenotype for ADHD.	ADHD is associated with poorer visual memory function in the Spatial Recognition Memory (SRM) task, indicating that SRM may serve as a useful endophenotype for ADHD; thus, 'ADHD' --| 'SRM'.	ADHD	SRM	-1	Regulation: ADHD ---| SRM
ADHD	SRM	2018	02	29433615	10.1017/S0033291718000144	A haplotype of the dopamine transporter gene modulates regional homogeneity, gray matter volume, and visual memory in children with attention-deficit/hyperactivity disorder.	The CT haplotype of the dopamine transporter gene (DAT1) is associated with decreased regional homogeneity and gray matter volume in the posterior cortical regions, and this may contribute to visual memory deficits in children with ADHD.	ADHD is associated with decreased regional homogeneity and gray matter volume in the posterior cortical regions due to the CT haplotype of the dopamine transporter gene (DAT1), which may contribute to visual memory deficits in children with ADHD; thus, ADHD --| SRM.	ADHD	SRM	-1	Regulation: ADHD ---| SRM
ADHD	SRM	2014	12	25554436	10.1016/j.pnpbp.2014.12.010	A haplotype of the norepinephrine transporter gene (SLC6A2) is associated with visual memory in attention-deficit/hyperactivity disorder.	The study found that a specific haplotype in the SLC6A2 gene is significantly associated with both ADHD and impaired visual memory as measured by the SRM task.	The study found that a specific haplotype in the SLC6A2 gene is significantly associated with both ADHD and impaired visual memory as measured by the SRM task, indicating that ADHD --| SRM.	ADHD	SRM	-1	Regulation: ADHD ---| SRM
ADHD	SRS2	2019	06	31272014	10.1016/j.jpsychires.2019.06.012	Clinical correlates of mind wandering in adults with ADHD.	High-level mind wandering is prevalent in adults with ADHD and is associated with more severe ADHD symptoms, more executive function deficits, more emotional dysregulation, higher levels of associated psychopathology, and more impaired quality of life, as measured by the SRS2.	High-level mind wandering is prevalent in adults with ADHD and is associated with more severe ADHD symptoms, executive function deficits, emotional dysregulation, higher levels of associated psychopathology, and impaired quality of life, as measured by the SRS2; thus, 'ADHD' --| 'SRS2'.	ADHD	SRS2	-1	Regulation: ADHD ---| SRS2
ADHD	SRS2	2021	06	34182872	10.1080/08039488.2021.1938211	The association between pragmatic language impairment, social cognition and emotion regulation skills in adolescents with ADHD.	The Social Responsiveness Scale-2 (SRS-2) was used to assess the relationship between ADHD and pragmatic language impairment, indicating that ADHD is associated with significant impairment in pragmatic language use and social cognitive functions.	ADHD is associated with significant impairment in pragmatic language use and social cognitive functions as measured by the Social Responsiveness Scale-2 (SRS-2), indicating a negative influence of ADHD on SRS2; thus, 'ADHD' --| 'SRS2'.	ADHD	SRS2	-1	Regulation: ADHD ---| SRS2
ADHD	SST	2022	08	36006496	PMC9763138	Autism Spectrum Disorder and Attention-Deficit/Hyperactivity Disorder: Shared or Unique Neurocognitive Profiles?	ADHD and ASD both exhibit impaired response inhibition and sustained attention, as measured by the stop-signal task (SST), with neurocognitive impairment in ASD being largely accounted for by comorbid ADHD.	ADHD and ASD both show impaired response inhibition and sustained attention on the stop-signal task (SST), with the neurocognitive impairment in ASD primarily attributed to comorbid ADHD; thus, 'ADHD' --| 'SST'.	ADHD	SST	-1	Regulation: ADHD ---| SST
ADHD	SST	2020	02	32085698	PMC7035717	BOLD differences normally attributed to inhibitory control predict symptoms, not task-directed inhibitory control in ADHD.	Altered brain activity observed in ADHD during cognitive control tasks like the SST may reflect the redirection of neural resources towards managing symptomatic behavior rather than task-directed inhibitory control. [PMID: 32085698]	Altered brain activity in individuals with ADHD during cognitive control tasks like the SST suggests a negative influence of ADHD on task-directed inhibitory control, as neural resources may be redirected to manage symptomatic behavior. ADHD --| SST.	ADHD	SST	-1	Regulation: ADHD ---| SST
ADHD	SST	2018	12	30526074	10.1080/21622965.2018.1509003	Randomized control study of the effects of executive function training on peer difficulties of children with attention-deficit/hyperactivity disorder C subtype.	Executive function training (GEFT) is more effective than social skills training (SST) in improving peer difficulties in children with ADHD, as GEFT improves executive functions and self-control, while SST primarily enhances social skills but has no effect on executive functions or ADHD symptoms.	Executive function training (GEFT) is more effective than social skills training (SST) in improving peer difficulties in children with ADHD, as SST primarily enhances social skills but has no effect on executive functions or ADHD symptoms; thus, ADHD --| SST.	ADHD	SST	-1	Regulation: ADHD ---| SST
ADHD	SST	2021	01	33451149	PMC7828591	"My Brain Can Stop": An ERP Study of Longitudinal Prediction of Inhibitory Control in Adolescence.	Higher inattention symptoms throughout childhood in individuals with ADHD predict reduced amplitude of the N2 component in adolescence, while the stop-signal reaction time (SSRT) is predicted by ADHD symptoms throughout childhood.	Higher inattention symptoms throughout childhood in individuals with ADHD predict reduced amplitude of the N2 component in adolescence, while the stop-signal reaction time (SSRT) is predicted by ADHD symptoms throughout childhood; thus, 'ADHD' --| 'SST'.	ADHD	SST	-1	Regulation: ADHD ---| SST
ADHD	SST	2023	02	36911564	PMC9999224	Response Inhibition and Interference Control in Adult Attention Deficit Hyperactivity Disorder.	Impaired response inhibition, but not interference control, was observed in adults with ADHD compared to healthy controls, as assessed by the stop-signal task (SST), highlighting the importance of understanding these inhibitory control components in the diagnosis and treatment of ADHD.	Impaired response inhibition was observed in adults with ADHD compared to healthy controls during the stop-signal task (SST), indicating a negative influence of ADHD on SST performance. - 'ADHD' --| 'SST'	ADHD	SST	-1	Regulation: ADHD ---| SST
ADHD	SST	2020	11	33329071	PMC7710692	Tracking Inhibitory Control in Youth With ADHD: A Multi-Modal Neuroimaging Approach.	The relationship between ADHD and the Stop Signal Task (SST) involves the examination of structural connectivity and white matter integrity to identify a network underlying the core cognitive deficit of inhibitory control in ADHD. [PMID: 33329071]	The relationship between ADHD and the Stop Signal Task (SST) suggests that structural connectivity and white matter integrity are linked to the cognitive deficit of inhibitory control in ADHD, indicating a negative influence of ADHD on SST performance; thus, 'ADHD' --| 'SST'.	ADHD	SST	-1	Regulation: ADHD ---| SST
ADHD	SST	2023	06	37300725	10.1007/s11065-023-09592-5	Assessing Inhibitory Control Deficits in Adult ADHD: A Systematic Review and Meta-analysis of the Stop-signal Task.	The stop-signal task (SST) is a valuable tool for assessing inhibitory control deficits in adult ADHD, as revealed by a meta-analysis of 27 studies, indicating reliable inhibitory control deficits in patients. [PMID: 37300725]	A meta-analysis of 27 studies indicates that adult ADHD is associated with reliable inhibitory control deficits as assessed by the stop-signal task (SST). ADHD --| SST.	ADHD	SST	-1	Regulation: ADHD ---| SST
ADHD	SST	2023	6	37300725	PMC11166755	Assessing Inhibitory Control Deficits in Adult ADHD: A Systematic Review and Meta-analysis of the Stop-signal Task.	The stop-signal task (SST) is a valuable tool for assessing inhibitory control deficits in adult ADHD, as revealed by a meta-analysis of 27 studies, indicating reliable inhibitory control deficits in patients. [PMID: 37300725]	A meta-analysis of 27 studies indicates that adult ADHD is associated with reliable inhibitory control deficits as assessed by the stop-signal task (SST). ADHD --| SST.	ADHD	SST	-1	Regulation: ADHD ---| SST
ADHD	ST3GAL3	2020	09	33010392	10.1016/j.neuint.2020.104857	Lister hooded rats as a novel animal model of attention-deficit/hyperactivity disorder.	The study found that Lister hooded rats, which displayed hyperactive and inattentive behaviors characteristic of ADHD, had lower mRNA expression levels of ST3GAL3, among other genes linked to ADHD, suggesting a potential relationship between ST3GAL3 and ADHD.	The study found that Lister hooded rats exhibiting hyperactive and inattentive behaviors characteristic of ADHD had lower mRNA expression levels of ST3GAL3, suggesting a negative influence of ADHD on ST3GAL3. Thus, the relationship can be summarized as: ADHD --| ST3GAL3.	ADHD	ST3GAL3	-1	Regulation: ADHD ---| ST3GAL3
ADHD	STAR	2019	05	31142022	PMC6617061	Digital Attention-Related Augmented-Reality Game: Significant Correlation between Student Game Performance and Validated Clinical Measures of Attention-Deficit/Hyperactivity Disorder (ADHD).	Empowered Brain in-game performance, as measured by point- and star-based rewards, correlates significantly with the severity of ADHD symptoms in students with ASD.	In students with ASD, in-game performance measured by point- and star-based rewards significantly correlates with the severity of ADHD symptoms, indicating that ADHD severity may negatively influence STAR performance; thus, 'ADHD' --| 'STAR'.	ADHD	STAR	-1	Regulation: ADHD ---| STAR
ADHD	STAR	2019	05	31156474	PMC6530394	Disrupted Resting Frontal-Parietal Attention Network Topology Is Associated With a Clinical Measure in Children With Attention-Deficit/Hyperactivity Disorder.	The study found that children with ADHD exhibit a shift from a more centralized organization (star-like topology) to a more decentralized organization (line-like topology) in the frontal-parietal attention network, indicating impaired global efficiency and network decentralization.	Children with ADHD show a shift from a star-like topology to a line-like topology in the frontal-parietal attention network, indicating impaired global efficiency and network decentralization; thus, 'ADHD' --| 'STAR'.	ADHD	STAR	-1	Regulation: ADHD ---| STAR
ADHD	SYNC	2016	12	28033486	10.1080/01459740.2016.1274750	ADHD and Temporality: A Desynchronized Way of Being in the World.	ADHD can be understood as a disruption in the experience of time, resulting in a state of desynchronization and arrhythmia, leading to an embodied experience of being out of sync.	ADHD is characterized by a disruption in the experience of time, resulting in desynchronization and arrhythmia, which leads to an embodied experience of being out of sync; thus, ADHD --| SYNC.	ADHD	SYNC	-1	Regulation: ADHD ---| SYNC
ADHD	SYP	2021	02	33640725	10.1016/j.ecoenv.2021.112005	Role of PKA/CREB/BDNF signaling in PM2.5-induced neurodevelopmental damage to the hippocampal neurons of rats.	Exposure to fine particulate matter (PM2.5) is associated with neurodevelopmental disorders such as ADHD, and this study suggests that PM2.5-induced neurodevelopmental damage involves decreased expression of synapse-related protein synaptophysin (SYP).	Exposure to fine particulate matter (PM2.5) is associated with neurodevelopmental disorders such as ADHD, and this study suggests that PM2.5-induced neurodevelopmental damage involves decreased expression of synapse-related protein synaptophysin (SYP), indicating a negative influence of ADHD on SYP: 'ADHD' --| 'SYP'.	ADHD	SYP	-1	Regulation: ADHD ---| SYP
ADHD	TAAR1	2022	03	35346791	10.1016/j.pnpbp.2022.110555	Trace amine-associated receptor 1 modulates motor hyperactivity, cognition, and anxiety-like behavior in an animal model of ADHD.	TAAR1, a G protein-coupled receptor implicated in psychiatric conditions related to monoaminergic dysfunction, shows downregulation in ADHD-related brain regions and modulates behavioral phenotypes in an animal model of ADHD, suggesting its potential role as a therapeutic target for ADHD.	TAAR1, a G protein-coupled receptor associated with psychiatric conditions, is downregulated in ADHD-related brain regions and influences behavioral phenotypes in an animal model of ADHD, indicating its potential as a therapeutic target for the disorder; thus, 'ADHD' --| 'TAAR1'.	ADHD	TAAR1	-1	Regulation: ADHD ---| TAAR1
ADHD	TAM	0	0	22374765	rn2011705	[Syntactic and textual complexity in children with attention deficit hyperactivity disorder].	Children with ADHD display lower levels of syntactic complexity and use fewer subordinate clauses in their writing, as well as a higher proportion of prototypical verb tenses, suggesting a relationship between ADHD and the TAM system.	Children with ADHD exhibit lower levels of syntactic complexity and use fewer subordinate clauses in their writing, indicating a negative influence of ADHD on the TAM system: 'ADHD' --| 'TAM'.	ADHD	TAM	-1	Regulation: ADHD ---| TAM
ADHD	TEC	2020	12	33368244	10.1111/jcpp.13375	An observational study of emotion regulation in children with Tourette syndrome.	Children with comorbid ADHD and Tourette syndrome (TS) exhibit impaired emotion regulation, as measured by the Tangram Emotion Coding Manual (TEC), while children with TS alone do not show deficits in emotion regulation.	Children with comorbid ADHD and Tourette syndrome exhibit impaired emotion regulation as measured by the Tangram Emotion Coding Manual (TEC), while those with Tourette syndrome alone do not show such deficits; thus, 'ADHD' --| 'TEC'.	ADHD	TEC	-1	Regulation: ADHD ---| TEC
ADHD	TEC	2010	08	20686098	NIHMS535549	Response-time variability is related to parent ratings of inattention, hyperactivity, and executive function.	Variability in response time on TEC tasks is significantly associated with ADHD-related features and deficits in executive function in children with a broad range of ADHD symptoms.	Variability in response time on TEC tasks is significantly associated with ADHD-related features and deficits in executive function in children with a broad range of ADHD symptoms; thus, 'ADHD' --| 'TEC'.	ADHD	TEC	-1	Regulation: ADHD ---| TEC
ADHD	TF	2013	03	23518223	10.1016/j.neuroscience.2013.03.011	EEG anomalies in adult ADHD subjects performing a working memory task.	The relationship between ADHD and time-frequency (TF) analysis in adults with ADHD performing working memory tasks reveals altered neural activation patterns, including reduced frontal theta event-related synchronization and modified alpha event-related desynchronization/ers cycle, suggesting a dysfunction in attention directed to visual information in ADHD.	The relationship between ADHD and time-frequency (TF) analysis indicates that adults with ADHD exhibit altered neural activation patterns, including reduced frontal theta synchronization and modified alpha desynchronization, which suggests a negative influence of ADHD on attention to visual information. - 'ADHD' --| 'TF'	ADHD	TF	-1	Regulation: ADHD ---| TF
ADHD	TFAM	2022	11	36346546	10.1007/s12013-022-01116-x	Atomoxetine Decreases Mitochondrial Biogenesis, Fission and Fusion In Human Neuron-like Cells But Does Not Alter Antioxidant Defences.	High-dose atomoxetine (ATX) treatment in attention-deficit/hyperactivity disorder (ADHD) reduces TFAM expression, while low-dose ATX increases TFAM expression, suggesting a dose-dependent modulation of mitochondrial biogenesis in ADHD.	High-dose atomoxetine (ATX) treatment in ADHD reduces TFAM expression, while low-dose ATX increases TFAM expression, indicating a dose-dependent modulation of mitochondrial biogenesis in ADHD; thus, 'ADHD' --| 'TFAM'.	ADHD	TFAM	-1	Regulation: ADHD ---| TFAM
ADHD	TG	2018	08	30084719	10.1024/1422-4917/a000602	A multicentre randomized controlled trial on trans-generational attention deficit/hyperactivity disorder (ADHD) in mothers and children (AIMAC): an exploratory analysis of predictors and moderators of treatment outcome.	Children with ADHD who received maternal ADHD treatment (TG) showed more externalizing symptoms after parent-child training (PCT) compared to children in the control treatment group (CG), particularly when their mothers had comorbid depression.	Children with ADHD who received maternal ADHD treatment (TG) exhibited more externalizing symptoms after parent-child training (PCT) compared to those in the control treatment group (CG), especially when their mothers had comorbid depression; thus, 'ADHD' --| 'TG'.	ADHD	TG	-1	Regulation: ADHD ---| TG
ADHD	TH	0	0	37904452	PMC10615474	Effect of 25 hydroxyvitamin D on attention deficit and hyperactivity in school-age children with ADHD.	Serum levels of 25 hydroxyvitamin D (TH) are lower in some school-age children with ADHD, and this lower level may be associated with the severity of ADHD symptoms.	Lower serum levels of 25 hydroxyvitamin D (TH) in some school-age children with ADHD may be associated with the severity of ADHD symptoms, indicating a negative influence of ADHD on TH levels; thus, 'ADHD' --| 'TH'.	ADHD	TH	-1	Regulation: ADHD ---| TH
ADHD	TNF	2022	05	35660454	10.1016/j.pnpbp.2022.110581	Peripheral blood inflammatory markers in patients with attention deficit/hyperactivity disorder (ADHD): A systematic review and meta-analysis.	Individuals with ADHD tend to have elevated levels of interleukin-6 (IL-6) and reduced levels of tumor necrosis factor-α (TNF-α).	Individuals with ADHD tend to have reduced levels of tumor necrosis factor-α (TNF-α), indicating a negative association between ADHD and TNF; thus, ADHD --| TNF.	ADHD	TNF	-1	Regulation: ADHD ---| TNF
ADHD	TNF	2022	02	35197458	PMC8866486	Gut microbiota and plasma cytokine levels in patients with attention-deficit/hyperactivity disorder.	The plasma levels of TNF-α were significantly lower in children with ADHD compared to healthy controls, and within the ADHD group, TNF-α levels were negatively correlated with ADHD symptoms and diversity of the gut microbiome, suggesting a potential relationship between TNF and ADHD.	Children with ADHD exhibited significantly lower plasma levels of TNF-α compared to healthy controls, and within the ADHD group, TNF-α levels were negatively correlated with ADHD symptoms and gut microbiome diversity, indicating a potential negative influence of ADHD on TNF. Thus, the relationship can be summarized as: ADHD --| TNF.	ADHD	TNF	-1	Regulation: ADHD ---| TNF
ADHD	TNF	2021	08	34413283	PMC8377148	Cortisol and inflammatory biomarker levels in youths with attention deficit hyperactivity disorder (ADHD): evidence from a systematic review with meta-analysis.	Youth with attention deficit hyperactivity disorder (ADHD) have lower levels of Tumour Necrosis Factor-alpha (TNF-α) compared to typically developing youth, suggesting a potential specific pattern of biomarkers in ADHD.	Youth with attention deficit hyperactivity disorder (ADHD) have lower levels of Tumour Necrosis Factor-alpha (TNF-α) compared to typically developing youth, suggesting a potential specific pattern of biomarkers in ADHD, indicating that 'ADHD' --| 'TNF'.	ADHD	TNF	-1	Regulation: ADHD ---| TNF
ADHD	TNF	2024	1	38255250	PMC10813109	Unraveling the Role of miR-200b-3p in Attention-Deficit/Hyperactivity Disorder (ADHD) and Its Therapeutic Potential in Spontaneously Hypertensive Rats (SHR).	A study investigating the role of miR-200b-3p in ADHD-related symptoms found that the administration of miR-200b-3p antagomir and taurine decreased striatal TNF-α, IL-1β, and IL-6 levels in spontaneously hypertensive rats, suggesting a potential association between ADHD and TNF.	A study found that the administration of miR-200b-3p antagomir and taurine decreased striatal TNF-α levels in spontaneously hypertensive rats, suggesting a potential negative influence of ADHD on TNF; thus, 'ADHD' --| 'TNF'.	ADHD	TNF	-1	Regulation: ADHD ---| TNF
ADHD	TST	2021	01	33455462	10.1080/15402002.2021.1873785	Even a Mild Sleep Restriction Can Impact Daytime Functioning in Children with ADHD and Their Typically Developing Peers.	A very mild sleep restriction, resulting in minimal reductions in total sleep time (TST), can affect attention and emotional regulation in both typically developing children and children with ADHD.	A very mild sleep restriction, resulting in minimal reductions in total sleep time (TST), can negatively affect attention and emotional regulation in both typically developing children and children with ADHD; thus, 'ADHD' --| 'TST'.	ADHD	TST	-1	Regulation: ADHD ---| TST
ADHD	TST	0	0	17105903	10.1196/annals.1369.005	Short-term effects of adolescent methylphenidate exposure on brain striatal gene expression and sexual/endocrine parameters in male rats.	Exposure to methylphenidate (MPH) in adolescent rats with ADHD increases testicular size and sperm quantity, but decreases testosterone (TST) levels, suggesting a trophic effect on testis growth and negative impact on TST metabolism, while also promoting synaptic plasticity and neurobehavioral changes.	Exposure to methylphenidate (MPH) in adolescent rats with ADHD increases testicular size and sperm quantity but decreases testosterone (TST) levels, indicating a negative influence of ADHD on TST metabolism. - 'ADHD' --| 'TST'	ADHD	TST	-1	Regulation: ADHD ---| TST
ADHD	TST	2012	11	23251204	PMC3521116	Effect of methylphenidate on sleep parameters in children with ADHD.	In children with ADHD, the use of methylphenidate (MPH) resulted in a significant reduction in total sleep time (TST), particularly among younger age groups.	In children with ADHD, the use of methylphenidate (MPH) resulted in a significant reduction in total sleep time (TST), particularly among younger age groups, indicating a negative influence of ADHD on TST. - 'ADHD' --| 'TST'	ADHD	TST	-1	Regulation: ADHD ---| TST
ADHD	TST	2023	08	37530519	10.1177/10870547231191492	Sleep and Sleep Hygiene of Adolescents With and Without ADHD During COVID-19.	The study found that adolescents with ADHD had a shorter total sleep time (TST) during the week when there were many COVID-19 restrictions compared to neurotypical adolescents, suggesting a relationship between ADHD and TST in the context of COVID-19 restrictions.	Adolescents with ADHD experienced shorter total sleep time (TST) during the week of COVID-19 restrictions compared to neurotypical adolescents, indicating a negative influence of ADHD on TST; thus, 'ADHD' --| 'TST'.	ADHD	TST	-1	Regulation: ADHD ---| TST
ADHD	TST	2023	8	37530519	10.1177/10870547231191492	Sleep and Sleep Hygiene of Adolescents With and Without ADHD During COVID-19.	The study found that adolescents with ADHD had a shorter total sleep time (TST) during the week when there were many COVID-19 restrictions compared to neurotypical adolescents, suggesting a relationship between ADHD and TST in the context of COVID-19 restrictions.	Adolescents with ADHD experienced shorter total sleep time (TST) during the week of COVID-19 restrictions compared to neurotypical adolescents, indicating a negative influence of ADHD on TST; thus, 'ADHD' --| 'TST'.	ADHD	TST	-1	Regulation: ADHD ---| TST
ADHD	TUBB3	2022	06	35714712	10.1016/j.taap.2022.116130	Paracetamol perturbs neuronal arborization and disrupts the cytoskeletal proteins SPTBN1 and TUBB3 in both human and chicken in vitro models.	Exposure to high doses of paracetamol during pregnancy has been associated with adverse neuropsychiatric outcomes, including attention-deficit hyperactive disorder (ADHD), and has been found to disrupt the integrity of the cytoskeletal protein β3-tubulin (TUBB3), which is important for neuronal structure and function.	Exposure to high doses of paracetamol during pregnancy has been linked to ADHD and disrupts the integrity of TUBB3, a cytoskeletal protein crucial for neuronal structure and function; thus, ADHD --| TUBB3.	ADHD	TUBB3	-1	Regulation: ADHD ---| TUBB3
ADHD	TYR	0	0	2001444	10.1016/0006-3223(91)90207-3	Phenylethylaminergic mechanisms in attention-deficit disorder.	The study found that children with ADHD had significantly lower urinary excretion of p-tyrosine (Tyr) and decreased plasma levels of Tyr compared to normal controls.	Children with ADHD exhibited significantly lower urinary excretion of p-tyrosine and decreased plasma levels of tyrosine compared to normal controls, indicating a negative association between ADHD and TYR: 'ADHD' --| 'TYR'.	ADHD	TYR	-1	Regulation: ADHD ---| TYR
ADHD	UBC	2022	06	35695905	10.1007/s00127-022-02301-2	Neighbourhood context and diagnosed mental health conditions among immigrant and non-immigrant youth: a population-based cohort study in British Columbia, Canada.	Higher neighbourhood immigrant density in British Columbia (Canada) is associated with lower odds of ADHD diagnoses among first-generation immigrant youth, as well as second-generation and non-immigrant youth, suggesting potential protective mechanisms for mental health conditions in both immigrant and non-immigrant youth.	Higher neighbourhood immigrant density in British Columbia is associated with lower odds of ADHD diagnoses among first-generation immigrant youth, as well as second-generation and non-immigrant youth, suggesting potential protective mechanisms for mental health conditions in both groups. - 'ADHD' --| 'UBC'	ADHD	UBC	-1	Regulation: ADHD ---| UBC
ADHD	VEGFA	2019	06	31170860	10.1080/08039488.2019.1625437	Altered serum levels of vascular endothelial growth factor and glial-derived neurotrophic factor but not fibroblast growth factor-2 in treatment-naive children with attention deficit/hyperactivity disorder.	Serum levels of VEGF are significantly lower in children with ADHD compared to healthy controls, suggesting a potential involvement of VEGF in the etiology of ADHD.	Serum levels of VEGF are significantly lower in children with ADHD compared to healthy controls, suggesting a potential involvement of VEGF in the etiology of ADHD; thus, 'ADHD' --| 'VEGFA'.	ADHD	VEGFA	-1	Regulation: ADHD ---| VEGFA
ADHD	WNT5A	2021	01	33412253	10.1016/j.bbi.2020.12.029	Ghrelin modulates dopaminergic neuron formation and attention deficit hyperactivity disorder-like behaviors: From animals to human models.	The study found that ADHD-like symptoms in zebrafish models, as well as human subjects with ADHD, were associated with downregulated expression of wnt5a, suggesting a potential relationship between ADHD and WNT5A.	The study found that ADHD-like symptoms in zebrafish models and human subjects with ADHD were associated with downregulated expression of wnt5a, suggesting a negative influence of ADHD on WNT5A. Thus, 'ADHD' --| 'WNT5A'.	ADHD	WNT5A	-1	Regulation: ADHD ---| WNT5A
ADHD	YY1	2016	07	27692237	NIHMS802870	An Ultraconserved Brain-Specific Enhancer Within ADGRL3 (LPHN3) Underpins Attention-Deficit/Hyperactivity Disorder Susceptibility.	Noncoding variants in the ADGRL3 gene, including the ADHD-associated rs2271338 risk allele, disrupt the binding of the YY1 transcription factor and are associated with reduced ADGRL3 expression in the thalamus, providing functional evidence of a potential role of YY1 in the pathology of ADHD.	Noncoding variants in the ADGRL3 gene, including the ADHD-associated rs2271338 risk allele, disrupt the binding of the YY1 transcription factor and are associated with reduced ADGRL3 expression in the thalamus, suggesting a negative influence of ADHD on YY1. - 'ADHD' --| 'YY1'	ADHD	YY1	-1	Regulation: ADHD ---| YY1
ADHD	ABR	2023	10	37841833	PMC10568990	The influence of methylphenidate on auditory brainstem response patients with attention deficit hyperactivity disorder; an exploratory study.	Methylphenidate treatment in ADHD patients affects the Auditory Brainstem Response (ABR), specifically increasing activity in the right side ABR in Wave VI and the thalamic area.	Methylphenidate treatment in ADHD patients increases activity in the right side Auditory Brainstem Response (ABR) in Wave VI and the thalamic area, indicating a positive association between ADHD and ABR; thus, 'ADHD' --+> 'ABR'.	ADHD	ABR	1	Regulation: ADHD --+> ABR
ADHD	ABR	2015	08	26275703	10.1016/j.psychres.2015.08.007	Abnormal brainstem auditory response in young females with ADHD.	Young females with ADHD exhibit significant differences in auditory brainstem response (ABR) compared to control subjects, particularly in the region between the cochlear nucleus and superior olivary complex as well as in the thalamic region.	Young females with ADHD show significant differences in auditory brainstem response (ABR) compared to control subjects, particularly in the region between the cochlear nucleus and superior olivary complex as well as in the thalamic region; thus, 'ADHD' --+> 'ABR'.	ADHD	ABR	1	Regulation: ADHD --+> ABR
ADHD	ADA	2020	10	33178890	PMC7592311	National Prevalence of Disability and Clinical Accommodations in Medical Education.	DO-granting programs reported a higher prevalence of ADHD among students with disabilities compared to MD-granting programs, and all DO students disclosing disability received some form of accommodation.	DO-granting programs reported a higher prevalence of ADHD among students with disabilities compared to MD-granting programs, and all DO students disclosing disability received some form of accommodation; thus, 'ADHD' --+> 'ADA'.	ADHD	ADA	1	Regulation: ADHD --+> ADA
ADHD	ADA	0	0	22443244	10.1111/j.1440-1819.2012.02330.x	Changes in oxidative stress and cellular immunity serum markers in attention-deficit/hyperactivity disorder.	The study found that children and adolescents with ADHD have significantly higher adenosine deaminase (ADA) activity, suggesting a potential association between ADHD and changes in cellular immunity.	Children and adolescents with ADHD have significantly higher adenosine deaminase (ADA) activity, suggesting a potential association between ADHD and changes in cellular immunity; thus, 'ADHD' --+> 'ADA'.	ADHD	ADA	1	Regulation: ADHD --+> ADA
ADHD	ADA	2023	09	37695015	10.1177/10870547231197212	The Activity of Adenosine Deaminase and Dipeptidyl Peptidase IV in Children With Attention Deficit Hyperactivity Disorder.	The study found that children with ADHD had higher levels of ADA activity, suggesting a possible relationship between T cell-mediated inflammation and the etiology of ADHD.	Children with ADHD exhibited higher levels of ADA activity, indicating a potential link between T cell-mediated inflammation and the etiology of ADHD; thus, 'ADHD' --+> 'ADA'.	ADHD	ADA	1	Regulation: ADHD --+> ADA
ADHD	ADA	2023	9	37695015	10.1177/10870547231197212	The Activity of Adenosine Deaminase and Dipeptidyl Peptidase IV in Children With Attention Deficit Hyperactivity Disorder.	The study found that children with ADHD had higher levels of ADA activity, suggesting a possible relationship between T cell-mediated inflammation and the etiology of ADHD.	Children with ADHD exhibited higher levels of ADA activity, indicating a potential link between T cell-mediated inflammation and ADHD etiology; thus, 'ADHD' --+> 'ADA'.	ADHD	ADA	1	Regulation: ADHD --+> ADA
ADHD	ADGRL3	2022	04	35393556	PMC9135631	Convergent selective signaling impairment exposes the pathogenicity of latrophilin-3 missense variants linked to inheritable ADHD susceptibility.	Polymorphisms in the ADGRL3 gene, encoding the adhesion G Protein Coupled Receptor Lphn3, are associated with ADHD and disrupt intercellular adhesion and Gα13 signaling, suggesting a disease-relevant pathogenicity pathway.	Polymorphisms in the ADGRL3 gene, which encodes the adhesion G Protein Coupled Receptor Lphn3, are associated with ADHD and disrupt intercellular adhesion and Gα13 signaling, indicating a potential pathogenicity pathway for the disorder; thus, 'ADHD' --+> 'ADGRL3'.	ADHD	ADGRL3	1	Regulation: ADHD --+> ADGRL3
ADHD	ADGRL3	2022	09	36151371	PMC9508192	ADGRL3 genomic variation implicated in neurogenesis and ADHD links functional effects to the incretin polypeptide GIP.	SNPs in the ADGRL3 gene are associated with increased susceptibility to developing ADHD, potentially impacting the metabolic regulation of ADGRL3.	SNPs in the ADGRL3 gene are associated with increased susceptibility to developing ADHD, potentially impacting the metabolic regulation of ADGRL3; thus, 'ADHD' --+> 'ADGRL3'.	ADHD	ADGRL3	1	Regulation: ADHD --+> ADGRL3
ADHD	ADGRL3	2021	05	34009035	10.1177/10870547211015426	Machine Learning Prediction of ADHD Severity: Association and Linkage to <i>ADGRL3</i>, <i>DRD4</i>, and <i>SNAP25</i>.	SNPs in the ADGRL3 gene show evidence of linkage and association to ADHD severity, supporting its role in outlining ADHD severity.	SNPs in the ADGRL3 gene show evidence of linkage and association to ADHD severity, supporting its role in outlining ADHD severity; thus, 'ADHD' --+> 'ADGRL3'.	ADHD	ADGRL3	1	Regulation: ADHD --+> ADGRL3
ADHD	ADIPOQ	2017	12	29276993	10.1016/j.psychres.2017.12.053	Evaluation of motor proficiency and adiponectin in adolescent students with attention deficit hyperactivity disorder after high-intensity intermittent training.	High-intensity intermittent training in adolescents with ADHD significantly increased serum adiponectin levels and improved motor proficiency, suggesting a potential relationship between ADHD and ADIPOQ.	High-intensity intermittent training in adolescents with ADHD significantly increased serum adiponectin levels, suggesting a potential relationship between ADHD and ADIPOQ; thus, 'ADHD' --+> 'ADIPOQ'.	ADHD	ADIPOQ	1	Regulation: ADHD --+> ADIPOQ
ADHD	ADO	2019	08	31454729	NIHMS1538260	Association between early lead exposure and externalizing behaviors in adolescence: A developmental cascade.	Childhood lead exposure indirectly increases the risk of adolescent externalizing behaviors, binge drinking, and cannabis use, highlighting the lasting effects of lead exposure on ADHD and ADO in individuals with ADHD.	Childhood lead exposure indirectly increases the risk of adolescent externalizing behaviors, binge drinking, and cannabis use, indicating a lasting effect on ADHD and ADO in individuals with ADHD; thus, 'ADHD' --+> 'ADO'.	ADHD	ADO	1	Regulation: ADHD --+> ADO
ADHD	ADRA2A	2019	03	30862909	PMC6414688	Prenatal Tobacco Exposure Modulated the Association of Genetic variants with Diagnosed ADHD and its symptom domain in children: A Community Based Case-Control Study.	The ADRA2A rs553668 genetic variant shows a significant multiplicative and additive gene-environment interaction with prenatal tobacco smoking exposure, increasing the risk of ADHD.	The ADRA2A rs553668 genetic variant significantly interacts with prenatal tobacco smoking exposure, increasing the risk of ADHD. ADHD --+> ADRA2A.	ADHD	ADRA2A	1	Regulation: ADHD --+> ADRA2A
ADHD	ADRA2A	0	0	37310179	10.1093/cercor/bhad202	The alpha-2A-adrenergic receptor gene polymorphism modulates gray matter structural networks, visual memory, and inhibitory cognitive control in children with attention deficit/hyperactivity disorder.	The ADRA2A-1291 C > G polymorphism in ADHD children is associated with gray matter network alterations, specifically in the frontoparietal loop, which are related to deficits in visual memory and inhibitory control.	The ADRA2A-1291 C > G polymorphism in ADHD children is associated with gray matter network alterations in the frontoparietal loop, which correlate with deficits in visual memory and inhibitory control; thus, 'ADHD' --+> 'ADRA2A'.	ADHD	ADRA2A	1	Regulation: ADHD --+> ADRA2A
ADHD	ADRA2C	0	0	10334470	10.1034/j.1399-0004.1999.550304.x	Additive effect of three noradrenergic genes (ADRA2a, ADRA2C, DBH) on attention-deficit hyperactivity disorder and learning disabilities in Tourette syndrome subjects.	The study found a significant correlation between ADHD and the adrenergic alpha2C receptor (ADRA2C) gene, suggesting an association between NE genes and ADHD, particularly in individuals with ADHD and learning disabilities.	The study found a significant correlation between ADHD and the adrenergic alpha2C receptor (ADRA2C) gene, suggesting an association between NE genes and ADHD, particularly in individuals with ADHD and learning disabilities; thus, 'ADHD' --+> 'ADRA2C'.	ADHD	ADRA2C	1	Regulation: ADHD --+> ADRA2C
ADHD	AHR	2021	03	33745491	10.1017/S1355617721000229	Learning and Attention Deficit/Hyperactivity Disorders as Risk Factors for Prolonged Concussion Recovery in Children and Adolescents.	Children and adolescents with ADHD have a significantly longer duration of symptoms and delayed recovery following mild traumatic brain injury (mTBI), as indicated by an increased adjusted hazard ratio (aHR) compared to those without ADHD.	Children and adolescents with ADHD experience a longer duration of symptoms and delayed recovery following mild traumatic brain injury (mTBI), as evidenced by an increased adjusted hazard ratio (aHR) compared to those without ADHD; thus, 'ADHD' --+> 'AHR'.	ADHD	AHR	1	Regulation: ADHD --+> AHR
ADHD	AHR	2023	01	36741570	PMC9893024	Long-term bidirectional association between asthma and attention deficit hyperactivity disorder: A big data cohort study.	The adjusted hazard ratio (aHR) for ADHD in individuals with asthma was 1.17, indicating a significant association between ADHD and asthma.	The adjusted hazard ratio (aHR) for ADHD in individuals with asthma was 1.17, indicating a significant association between ADHD and asthma; thus, 'ADHD' --+> 'AHR'.	ADHD	AHR	1	Regulation: ADHD --+> AHR
ADHD	AHR	2024	7	38992772	PMC11241894	Antibiotic use and risk of autism spectrum disorder and attention-deficit/hyperactivity disorder: a population-based cohort study.	Early life antibiotic exposure was found to marginally increase the risk of ASD and/or ADHD in both singleton (aHR: 1.06) and full sibling (aHR: 1.03) cohorts, with a slight decrease in risk observed in the exposure-discordant sibling pair cohort (aHR: 0.92), suggesting minimal impact on the risk of ASD and/or ADHD.	Early life antibiotic exposure was found to marginally increase the risk of ADHD (aHR: 1.06) in singleton cohorts, while a slight decrease in risk was observed in exposure-discordant sibling pairs (aHR: 0.92), suggesting minimal impact on the risk of ADHD. ADHD --+> AHR.	ADHD	AHR	1	Regulation: ADHD --+> AHR
ADHD	AIR	2023	03	36940817	10.1016/j.envres.2023.115704	Longitudinal effects of environmental noise and air pollution exposure on autism spectrum disorder and attention-deficit/hyperactivity disorder during adolescence and early adulthood: The TRAILS study.	Exposure to ambient air pollution, specifically particulate matter (PM), is associated with more severe symptoms of ADHD and ASD, while no consistent associations were found between noise or other air pollutants and ADHD or ASD severity.	Exposure to ambient air pollution, particularly particulate matter (PM), is linked to more severe symptoms of ADHD, indicating a positive association between 'AIR' and 'ADHD' --+> 'AIR'.	ADHD	AIR	1	Regulation: ADHD --+> AIR
ADHD	AIR	2023	06	37341028	PMC10377453	Evaluation of the effectiveness of the FOCUS ADHD App in monitoring adults with attention-deficit/hyperactivity disorder.	The study found that the use of a mobile health application (App) did not increase treatment adherence in ADHD patients, but the addition of a financial incentive (discount on medication) for using the App increased adherence in terms of medication intake registrations, suggesting a positive impact of incentives on treatment adherence in ADHD.	The study found that while the use of a mobile health application did not increase treatment adherence in ADHD patients, the introduction of a financial incentive significantly improved adherence, indicating a positive influence of incentives on treatment adherence in ADHD; thus, 'ADHD' --+> 'AIR'.	ADHD	AIR	1	Regulation: ADHD --+> AIR
ADHD	ALB	2014	01	24452243	10.3892/ijmm.2014.1631	Analysis of genes causing hypertension and stroke in spontaneously hypertensive rats: gene expression profiles in the brain.	The study found a close association between hypertension and ADHD, with the gene albumin (ALB) playing a role in causing hypertension in rats with ADHD.	The study found a close association between hypertension and ADHD, with the gene albumin (ALB) playing a role in causing hypertension in rats with ADHD; thus, 'ADHD' --+> 'ALB'.	ADHD	ALB	1	Regulation: ADHD --+> ALB
ADHD	ALDH2	2020	09	32890420	10.1111/acer.14450	Influence of Comorbid Psychiatric Disorders on the Risk of Development of Alcohol Dependence by Genetic Variations of ALDH2 and ADH1B.	Individuals with inactive ALDH2 and usual ADH1B genotypes are more likely to have a higher prevalence of attention-deficit/hyperactivity disorder (ADHD), suggesting that ADHD may be a risk factor for alcohol use disorder (AUD) in these individuals.	Individuals with inactive ALDH2 and usual ADH1B genotypes are more likely to have a higher prevalence of attention-deficit/hyperactivity disorder (ADHD), suggesting that ADHD may be a risk factor for alcohol use disorder (AUD) in these individuals; thus, 'ADHD' --+> 'ALDH2'.	ADHD	ALDH2	1	Regulation: ADHD --+> ALDH2
ADHD	ALL1	2007	10	18154909	10.1016/j.jpeds.2007.05.047	Folate pathway genetic polymorphisms are related to attention disorders in childhood leukemia survivors.	Preliminary data suggest a strong relationship between MTHFR polymorphisms and the inattentive symptoms of ADHD in survivors of childhood ALL.	Preliminary data suggest a strong relationship between MTHFR polymorphisms and the inattentive symptoms of ADHD in survivors of childhood ALL, indicating that 'ADHD' --+> 'ALL1'.	ADHD	ALL1	1	Regulation: ADHD --+> ALL1
ADHD	AMT	2008	10	18931001	10.1136/jnnp.2008.149484	Motor cortex excitability and comorbidity in Gilles de la Tourette syndrome.	The study found that individuals with Gilles de la Tourette syndrome (GTS) complicated by comorbid attention-deficit/hyperactivity disorder (ADHD) had more extensive changes in motor cortex excitability, including higher active motor thresholds (AMT), compared to uncomplicated GTS or GTS with obsessive-compulsive disorder (OCD).	Individuals with Gilles de la Tourette syndrome complicated by comorbid attention-deficit/hyperactivity disorder (ADHD) exhibited higher active motor thresholds (AMT) compared to those with uncomplicated GTS or GTS with obsessive-compulsive disorder (OCD), indicating a positive association: ADHD --+> AMT.	ADHD	AMT	1	Regulation: ADHD --+> AMT
ADHD	ANG	2023	07	37575574	PMC10412813	Mediating effects of attention problems on the link between parenting style and internet gaming disorder in adolescents.	ADHD is associated with internet gaming disorder in adolescents, and the severity of internet gaming disorder is mediated by ADHD scores, suggesting a relationship between ADHD and the severity of internet gaming disorder.	ADHD is associated with internet gaming disorder in adolescents, with the severity of the disorder being mediated by ADHD scores, indicating a positive relationship; thus, 'ADHD' --+> 'ANG'.	ADHD	ANG	1	Regulation: ADHD --+> ANG
ADHD	ANG	2023	04	37022783	10.1089/g4h.2022.0031	Digital Game-Based Korean Language Learning for Russian Immigrant Children.	Digital game-based learning, specifically the Wise-Ax game, has been found to effectively improve the Korean language ability of Russian immigrant children, particularly those with ADHD.	Digital game-based learning, particularly the Wise-Ax game, has been shown to effectively enhance the Korean language skills of Russian immigrant children, especially those with ADHD, indicating a positive association between ADHD and language acquisition. Thus, 'ADHD' --+> 'ANG'.	ADHD	ANG	1	Regulation: ADHD --+> ANG
ADHD	AR	2024	6	38887551	PMC11180729	Omalizumab in combination with subcutaneous immunotherapy for the treatment of multiple allergies associated with attention-deficit/hyperactivity disorder: a case report and a literature review.	Treating asthma with omalizumab in combination with salmeterol/ticlosone and subcutaneous immunotherapy (SCIT) may efficiently control symptoms of multiple allergies such as allergic rhinitis (AR) and food allergy (FA), and improve ADHD symptoms and overall quality of life in pediatric patients with ADHD.	Treating asthma with omalizumab in combination with salmeterol/ticlosone and subcutaneous immunotherapy (SCIT) may efficiently control symptoms of multiple allergies such as allergic rhinitis (AR) and food allergy (FA), and improve ADHD symptoms and overall quality of life in pediatric patients with ADHD; thus, 'ADHD' --+> 'AR'.	ADHD	AR	1	Regulation: ADHD --+> AR
ADHD	ARTN	2019	10	31582733	PMC6776507	Exploring genetic variation that influences brain methylation in attention-deficit/hyperactivity disorder.	ADHD risk alleles are associated with increased expression of ARTN, suggesting a potential role for ARTN in the development of ADHD.	ADHD risk alleles are associated with increased expression of ARTN, suggesting a potential role for ARTN in the development of ADHD; thus, 'ADHD' --+> 'ARTN'.	ADHD	ARTN	1	Regulation: ADHD --+> ARTN
ADHD	ASL	2021	01	33411645	10.1080/08039488.2020.1864775	Increased cerebral blood flow in the right anterior cingulate cortex and fronto-orbital cortex during go/no-go task in children with ADHD.	Children with ADHD displayed greater activation in the right anterior cingulate cortex and frontopolar and orbitofrontal cortices during a neurocognitive task, as observed through event-related ASL scanning.	Children with ADHD exhibited increased activation in the right anterior cingulate cortex and frontopolar and orbitofrontal cortices during a neurocognitive task, as evidenced by event-related ASL scanning. - 'ADHD' --+> 'ASL'	ADHD	ASL	1	Regulation: ADHD --+> ASL
ADHD	ATD	0	0	11986427	10.1542/peds.109.5.721	Rising prevalence of antidepressants among US youths.	The study found that in the 1990s, there was a significant increase in the use of antidepressant medications (ATD) among youths, with a large portion of this use attributed to tricyclic antidepressants prescribed for attention-deficit/hyperactivity disorder (ADHD).	The study found a significant increase in the use of antidepressant medications (ATD) among youths in the 1990s, largely attributed to tricyclic antidepressants prescribed for attention-deficit/hyperactivity disorder (ADHD), indicating a positive association: 'ADHD' --+> 'ATD'.	ADHD	ATD	1	Regulation: ADHD --+> ATD
ADHD	ATM	2016	10	27573254	NIHMS893531	Internet addiction and self-evaluated attention-deficit hyperactivity disorder traits among Japanese college students.	Internet misuse, as measured by the Internet Addiction Test (IAT), is significantly higher in college students with ADHD traits compared to those without ADHD traits.	College students with ADHD traits exhibit significantly higher levels of internet misuse, as indicated by the Internet Addiction Test (IAT), suggesting a positive association between 'ADHD' and 'ATM': 'ADHD' --+> 'ATM'.	ADHD	ATM	1	Regulation: ADHD --+> ATM
ADHD	BAD	0	0	37106529		Association Between Attention-Deficit/Hyperactivity Disorder Symptoms and Sleep, Bruxism and Dental Trauma in Pediatric Population: A Preliminary Study.	ADHD, specifically the hyperactive/impulsive and combined subtypes, is associated with bad sleep quality, possible sleep bruxism, and possible awake bruxism.	ADHD, particularly the hyperactive/impulsive and combined subtypes, is linked to poor sleep quality and potential bruxism, indicating a negative influence of ADHD on sleep quality and associated behaviors; thus, ADHD --+> BAD.	ADHD	BAD	1	Regulation: ADHD --+> BAD
ADHD	BAD	2019	01	30697638	10.1007/s00787-018-01274-5	Characterisation of depressive symptoms in young children with and without attention deficit hyperactivity disorder.	Children with ADHD experience elevated levels of depressive symptoms, including feeling bad about oneself, sadness, irritability, insomnia, psychomotor agitation, difficulty concentrating, and making decisions.	Children with ADHD experience elevated levels of depressive symptoms, indicating a strong association between ADHD and BAD, with the relationship being 'ADHD' --+> 'BAD'.	ADHD	BAD	1	Regulation: ADHD --+> BAD
ADHD	BAD	2022	12	36484286	10.1177/10870547221140601	Childhood School Performance in Adults Diagnosed with Attention-Deficit/Hyperactivity Disorder.	Children with higher ADHD symptomatology are more likely to exhibit bad behavior, receive reprimands, and face difficulties with school behavior, including expulsion and negative feedback regarding attendance and tardiness.	Children with higher ADHD symptomatology are more likely to exhibit bad behavior, receive reprimands, and face difficulties with school behavior, including expulsion and negative feedback regarding attendance and tardiness, indicating a positive association between ADHD and bad behavior: 'ADHD' --+> 'BAD'.	ADHD	BAD	1	Regulation: ADHD --+> BAD
ADHD	BAD	2019	03	30901268	EMS82427	"Snips and Snails and Puppy Dog Tails": Boys and Behaviour in the USA.	The iconic characters Tom Sawyer and Huck Finn, known for their bad behavior and defiance of authority, have become associated with ADHD, highlighting a shift in attitudes towards impulsive and rule-breaking behavior in children.	The association between ADHD and BAD is illustrated by the characters Tom Sawyer and Huck Finn, who embody impulsive and rule-breaking behavior, reflecting a cultural shift in how such behaviors are perceived in children; thus, 'ADHD' --+> 'BAD'.	ADHD	BAD	1	Regulation: ADHD --+> BAD
ADHD	BAD	2020	09	33569151	PMC7842615	A Bad Start: The Combined Effects of Early Onset Substance Use and ADHD and CD on Criminality Patterns, Substance Abuse and Psychiatric Comorbidity among Young Violent Offenders.	Young adult violent offenders with early onset externalizing problems, including substance use, ADHD, and conduct disorder, have a higher likelihood of exhibiting a wider range of aggressive behaviors, psychiatric comorbidity, and substance use disorders, emphasizing the need for early interventions and comprehensive treatment for individuals with ADHD and BAD.	Young adult violent offenders with early onset externalizing problems, including ADHD, have a higher likelihood of exhibiting aggressive behaviors and psychiatric comorbidity, indicating the need for early interventions and comprehensive treatment for individuals with ADHD and BAD; thus, ADHD --+> BAD.	ADHD	BAD	1	Regulation: ADHD --+> BAD
ADHD	BAX	2014	08	25128604	10.1016/j.brainres.2014.08.010	Brain apoptosis signaling pathways are regulated by methylphenidate treatment in young and adult rats.	Chronic treatment with methylphenidate in rats with ADHD increases the levels of pro-apoptotic protein Bax in the cortex, suggesting a potential role of BAX in the pathology of ADHD.	Chronic treatment with methylphenidate in rats with ADHD increases the levels of pro-apoptotic protein Bax in the cortex, suggesting a potential role of BAX in the pathology of ADHD; thus, 'ADHD' --+> 'BAX'.	ADHD	BAX	1	Regulation: ADHD --+> BAX
ADHD	BDNF	2023	01	36599159	10.1088/1741-2552/acb014	Modulation effect of non-invasive transcranial ultrasound stimulation in an ADHD rat model.	Transcranial ultrasound stimulation (TUS) has a neuromodulatory effect on ADHD, improving cognitive behavior and enhancing brain-derived neurotrophic factor (BDNF) expression.	Transcranial ultrasound stimulation (TUS) has been shown to improve cognitive behavior in individuals with ADHD while enhancing brain-derived neurotrophic factor (BDNF) expression, suggesting a potential positive association between the two. - 'ADHD' --+> 'BDNF'	ADHD	BDNF	1	Regulation: ADHD --+> BDNF
ADHD	BED	2023	06	37266717	PMC10237075	Eating disorders and emotional dysregulation are associated with insufficient weight loss after bariatric surgery: a 1-year observational follow-up study.	Subjects with insufficient weight loss after bariatric surgery and higher emotional dysregulation, which is a symptom of ADHD in adults, displayed a higher frequency of lifetime binge eating disorder (BED) and BED-mood disorders comorbidity.	Subjects with insufficient weight loss after bariatric surgery and higher emotional dysregulation, a symptom of ADHD in adults, exhibited a higher frequency of lifetime binge eating disorder (BED) and comorbidity with BED-mood disorders, indicating a potential association where 'ADHD' --+> 'BED'.	ADHD	BED	1	Regulation: ADHD --+> BED
ADHD	BED	2024	8	39138440	10.1186/s12888-024-05943-5	Comorbidity of binge eating disorder and other psychiatric disorders: a systematic review.	There is a significant association between ADHD and BED, as BED was found to be frequently associated with ADHD as one of the psychiatric co-occurring disorders, along with mood disorders, anxiety disorders, and substance use disorders, potentially leading to more severe presentations of BED.	There is a significant association between ADHD and BED, as BED is frequently co-occurring with ADHD and other psychiatric disorders, potentially leading to more severe presentations of BED; thus, ADHD --+> BED.	ADHD	BED	1	Regulation: ADHD --+> BED
ADHD	BED	2024	8	39096466	10.1007/s40263-024-01111-1	Pharmacological Treatment of Binge Eating Disorder and Frequent Comorbid Diseases.	Binge eating disorder (BED) is frequently associated with attention deficit hyperactivity disorder (ADHD), among other comorbidities, and the ADHD medication lisdexamfetamine (LDX) is recommended for the pharmacological treatment of BED.	Binge eating disorder (BED) is frequently associated with attention deficit hyperactivity disorder (ADHD), and the ADHD medication lisdexamfetamine (LDX) is recommended for treating BED; thus, the relationship can be summarized as 'ADHD' --+> 'BED'.	ADHD	BED	1	Regulation: ADHD --+> BED
ADHD	BPI	2013	10	24144583	NIHMS531196	Re-examining the risk for switch from unipolar to bipolar major depressive disorder in youth with ADHD: a long term prospective longitudinal controlled study.	ADHD youth with non-bipolar MDD and baseline symptoms of subthreshold BP-I disorder and deficits in emotional regulation are at a higher risk for switching to BP-I disorder.	ADHD youth with non-bipolar MDD and baseline symptoms of subthreshold BP-I disorder and deficits in emotional regulation are at a higher risk for switching to BP-I disorder, indicating a potential link between the two conditions; thus, 'ADHD' --+> 'BPI'.	ADHD	BPI	1	Regulation: ADHD --+> BPI
ADHD	BPI	2015	07	26220788	10.1177/1087054715596576	A Familial Risk Analysis of Emotional Dysregulation: A Controlled Study.	Children with ADHD and youth probands with bipolar I disorder (BPI) are more likely to exhibit emotional dysregulation, which runs in families.	Children with ADHD and youth probands with bipolar I disorder (BPI) are more likely to exhibit emotional dysregulation, which runs in families; thus, ADHD --+> BPI.	ADHD	BPI	1	Regulation: ADHD --+> BPI
ADHD	BPI	2014	04	24882182	NIHMS588832	Further evidence that severe scores in the aggression/anxiety-depression/attention subscales of child behavior checklist (severe dysregulation profile) can screen for bipolar disorder symptomatology: a conditional probability analysis.	Children with high scores on specific subscales of the Child Behavior Checklist are more likely to meet criteria for bipolar-I disorder than other children, and this profile can be useful as a screening tool for bipolar-I disorder in children with attention deficit hyperactivity disorder (ADHD).	Children with high scores on specific subscales of the Child Behavior Checklist are more likely to meet criteria for bipolar-I disorder than other children, indicating a potential screening tool for bipolar-I disorder in those with attention deficit hyperactivity disorder (ADHD); thus, 'ADHD' --+> 'BPI'.	ADHD	BPI	1	Regulation: ADHD --+> BPI
ADHD	BPI	2017	05	28544732	NIHMS870260	Similar familial underpinnings for full and subsyndromal pediatric bipolar disorder: A familial risk analysis.	Relatives of children with subthreshold pediatric bipolar I disorder (BPI) and ADHD have a higher risk of developing full BPI and major depressive disorder compared to relatives of children with ADHD alone or no psychiatric disorders.	Relatives of children with subthreshold pediatric bipolar I disorder (BPI) and ADHD have a higher risk of developing full BPI and major depressive disorder compared to relatives of children with ADHD alone or no psychiatric disorders, indicating a potential association where 'ADHD' --+> 'BPI'.	ADHD	BPI	1	Regulation: ADHD --+> BPI
ADHD	BPI	2014	05	24865122	10.3109/08039488.2014.922612	The impact of childhood traumas, depressive and anxiety symptoms on the relationship between borderline personality features and symptoms of adult attention deficit hyperactivity disorder in Turkish university students.	The severity of borderline personality features (BPF) in university students is predicted by the severity of ADHD symptoms, depressive symptoms, and emotional and physical abuse, suggesting a relationship between ADHD and BPF.	The severity of borderline personality features (BPF) in university students is predicted by the severity of ADHD symptoms, indicating a positive relationship between ADHD and BPF; thus, 'ADHD' --+> 'BPI'.	ADHD	BPI	1	Regulation: ADHD --+> BPI
ADHD	BPI	2024	1	38283846	PMC10811127	Case report: Periventricular heterotopia and early-onset bipolar disorder in adolescent patient with history of childhood attention deficit hyperactivity disorder.	There is a case report of an adolescent with periventricular heterotopia (PH) who had a history of early onset bipolar disorder (BD) and attention deficit-hyperactivity disorder (ADHD), suggesting a potential association between ADHD and BP-I disorder.	A case report suggests a potential association between ADHD and bipolar disorder type I (BPI) in an adolescent with periventricular heterotopia, indicating that 'ADHD' --+> 'BPI'.	ADHD	BPI	1	Regulation: ADHD --+> BPI
ADHD	BSG	2008	04	18501525	10.1016/j.addbeh.2008.03.013	ADHD symptoms, anticipated hangover symptoms, and drinking habits in female college students.	Anticipated hangover symptoms moderate the relationship between ADHD symptoms and frequency of drinking per month, suggesting that individuals who do not anticipate hangover effects may be at greater risk for problem drinking in relation to ADHD.	ADHD symptoms are associated with an increased frequency of drinking per month, particularly in individuals who do not anticipate hangover effects, indicating that ADHD may contribute to a higher risk of problem drinking; thus, 'ADHD' --+> 'BSG'.	ADHD	BSG	1	Regulation: ADHD --+> BSG
ADHD	C2	2023	06	37335455	10.23736/S2724-5276.23.07225-7	Concordance between admission and discharge diagnosis of a child and adolescent psychiatry inpatient unit.	The study found a significant association between a primary diagnosis of ADHD and the use of stimulant medication, as indicated by a powerful effect size of c2=127.5, suggesting a strong relationship between ADHD and C2.	The study found a significant association between a primary diagnosis of ADHD and the use of stimulant medication, with a powerful effect size of c2=127.5, suggesting a strong relationship between ADHD and C2: 'ADHD' --+> 'C2'.	ADHD	C2	1	Regulation: ADHD --+> C2
ADHD	C2	2020	02	32098639	10.1017/S135561772000020X	Deconstructing Cognitive Heterogeneity in Puerto Rican Spanish-Speaking Children With ADHD.	The study found that Puerto Rican Spanish-speaking children with ADHD can exhibit different cognitive profiles, and one of these profiles, labeled as C2, is characterized by processing speed deficits.	The study found that Puerto Rican Spanish-speaking children with ADHD exhibit different cognitive profiles, with the C2 profile specifically characterized by processing speed deficits; thus, 'ADHD' --+> 'C2'.	ADHD	C2	1	Regulation: ADHD --+> C2
ADHD	C2	2021	02	33550576	10.1007/s40519-021-01113-8	Validation of the dimensional Yale Food Addiction Scale for Children 2.0 and estimation of the weighted food addiction score in a sample of adolescents from the general population.	The study found that the severity of food addiction symptoms, as measured by the dYFAS-C 2.0, was positively correlated with ADHD symptomatology among adolescents.	The study found a positive correlation between the severity of food addiction symptoms, as measured by the dYFAS-C 2.0, and ADHD symptomatology among adolescents, indicating that 'ADHD' --+> 'C2'.	ADHD	C2	1	Regulation: ADHD --+> C2
ADHD	C6	0	0	16832317	10.1097/01.chi.0000214191.57993.dd	Effects of methylphenidate on subtypes of attention-deficit/hyperactivity disorder.	Methylphenidate effectively improves task-incompatible behavior, arithmetic performance, and inattention in both ADHD subtypes (ADHD/I and ADHD/C), while reducing hyperactivity and aggression more in children with ADHD/C.	Methylphenidate improves task-incompatible behavior, arithmetic performance, and inattention in both ADHD subtypes, while reducing hyperactivity and aggression more in children with ADHD/C; thus, ADHD --+> C6.	ADHD	C6	1	Regulation: ADHD --+> C6
ADHD	CA1	2022	06	35806103	PMC9266648	Methylphenidate Restores Behavioral and Neuroplasticity Impairments in the Prenatal Nicotine Exposure Mouse Model of ADHD: Evidence for Involvement of AMPA Receptor Subunit Composition and Synaptic Spine Morphology in the Hippocampus.	Methylphenidate (MPH) treatment in a prenatal nicotine exposure (PNE) ADHD mouse model restored behavioral impairments, neuroplasticity, and AMPAR subunit composition and distribution at the CA3/CA1 synapse in the hippocampus.	Methylphenidate treatment in a prenatal nicotine exposure ADHD mouse model improved behavioral impairments and neuroplasticity at the CA3/CA1 synapse in the hippocampus, indicating a positive association between ADHD and CA1. - 'ADHD' --+> 'CA1'	ADHD	CA1	1	Regulation: ADHD --+> CA1
ADHD	CA1	0	0	36128620	PMC9519028	Gut metagenomic characteristics of ADHD reveal low <i>Bacteroides ovatus</i>-associated host cognitive impairment.	Patients with combined presentation ADHD (C-ADHD) have a distinct gut microbial composition compared to healthy controls, and supplementation with Bacteroides ovatus, a low-abundance bacteria, ameliorated ADHD symptoms and induced enhanced neuronal activation in the hippocampal CA1 subregion.	Patients with combined presentation ADHD (C-ADHD) exhibit a distinct gut microbial composition compared to healthy controls, and supplementation with Bacteroides ovatus improved ADHD symptoms while enhancing neuronal activation in the hippocampal CA1 subregion; thus, 'ADHD' --+> 'CA1'.	ADHD	CA1	1	Regulation: ADHD --+> CA1
ADHD	CA3	2021	08	34385508	PMC8360960	Peer victimization and the association with hippocampal development and working memory in children with ADHD and typically-developing children.	Children with ADHD, particularly those displaying symptoms of hyperactivity-impulsivity, have a positive relationship between the volume of the left Cornu Ammonis 3 (CA3) region in the hippocampus and peer victimization.	Children with ADHD, especially those with hyperactivity-impulsivity symptoms, show a positive relationship between the volume of the left CA3 region in the hippocampus and peer victimization; thus, 'ADHD' --+> 'CA3'.	ADHD	CA3	1	Regulation: ADHD --+> CA3
ADHD	CA3	2022	06	35806103	PMC9266648	Methylphenidate Restores Behavioral and Neuroplasticity Impairments in the Prenatal Nicotine Exposure Mouse Model of ADHD: Evidence for Involvement of AMPA Receptor Subunit Composition and Synaptic Spine Morphology in the Hippocampus.	Methylphenidate (MPH) restores behavioral impairments and neuroplasticity in an ADHD mouse model by reversing changes in AMPAR subunit composition and distribution, as well as dendritic spine maturation, at the CA3/CA1 synapse.	Methylphenidate (MPH) improves behavioral impairments and neuroplasticity in an ADHD mouse model by reversing alterations in AMPAR subunit composition and dendritic spine maturation at the CA3/CA1 synapse, indicating a positive association between ADHD and CA3. - 'ADHD' --+> 'CA3'	ADHD	CA3	1	Regulation: ADHD --+> CA3
ADHD	CADM2	2024	3	38565336	10.1016/j.jad.2024.03.107	Investigating the shared genetic architecture between attention-deficit/hyperactivity disorder and risk taking behavior: A large-scale genomewide cross-trait analysis.	The study revealed a significant positive genetic correlation between ADHD and risk-taking behavior, with a notable association identified near the CADM2 gene on chromosome 3 (pADHD = 3.07E-05 and prisk-taking behavior = 2.47E-30).	The study found a significant positive genetic correlation between ADHD and risk-taking behavior, particularly near the CADM2 gene on chromosome 3 (pADHD = 3.07E-05 and prisk-taking behavior = 2.47E-30), indicating that ADHD may influence CADM2. - 'ADHD' --+> 'CADM2'	ADHD	CADM2	1	Regulation: ADHD --+> CADM2
ADHD	CAMP	0	0	32588892	10.1093/hmg/ddaa122	Dopaminergic loss of cyclin-dependent kinase-like 5 recapitulates methylphenidate-remediable hyperlocomotion in mouse model of CDKL5 deficiency disorder.	Loss of CDKL5, a gene associated with CDKL5 deficiency disorder, leads to hyperlocomotion and increased impulsivity similar to the core symptoms of ADHD, and treatment with methylphenidate (MPH) alleviates the hyperlocomotion phenotype by restoring phosphorylated dopamine- and cAMP-regulated phosphoprotein Mr 32 kDa in the striatum.	Loss of CDKL5 leads to hyperlocomotion and increased impulsivity akin to ADHD symptoms, with methylphenidate treatment restoring phosphorylated dopamine- and cAMP-regulated phosphoprotein Mr 32 kDa in the striatum; thus, 'ADHD' --+> 'CAMP'.	ADHD	CAMP	1	Regulation: ADHD --+> CAMP
ADHD	CAMP	2023	08	37605207	PMC10441701	Phosphodiesterase and psychiatric disorders: a two-sample Mendelian randomization study.	PDE7A, a cyclic nucleotide phosphodiesterase specific to cAMP, is associated with higher odds of attention-deficit/hyperactivity disorder (ADHD).	PDE7A, a cyclic nucleotide phosphodiesterase specific to cAMP, is associated with higher odds of attention-deficit/hyperactivity disorder (ADHD), indicating that 'ADHD' --+> 'CAMP'.	ADHD	CAMP	1	Regulation: ADHD --+> CAMP
ADHD	CAMP	2023	08	37606043	PMC10543712	Cry1Δ11 mutation induces ADHD-like symptoms through hyperactive dopamine D1 receptor signaling.	The highly prevalent CRY1Δ11 mutation in individuals with ADHD leads to hyperactive cAMP signaling in the nucleus accumbens, suggesting a potential mechanism and therapeutic target for ADHD.	The highly prevalent CRY1Δ11 mutation in individuals with ADHD leads to hyperactive cAMP signaling in the nucleus accumbens, suggesting a potential mechanism and therapeutic target for ADHD; thus, 'ADHD' --+> 'CAMP'.	ADHD	CAMP	1	Regulation: ADHD --+> CAMP
ADHD	CAPS	2018	03	29576681	PMC5860098	Psychopathic Personality Works Better than CU Traits for Predicting Fearlessness and ADHD Symptoms among Children with Conduct Problems.	Children with early-onset conduct problems (CP) and psychopathic personality traits are more likely to have higher levels of ADHD symptoms and display a stable combination of CP and ADHD symptoms compared to children with CP only or CP with concurrent callous unemotional traits.	Children with early-onset conduct problems and psychopathic personality traits are more likely to exhibit higher levels of ADHD symptoms and a stable combination of conduct problems and ADHD symptoms compared to those with conduct problems only or with concurrent callous unemotional traits; thus, ADHD --+> CAPS.	ADHD	CAPS	1	Regulation: ADHD --+> CAPS
ADHD	CAPS	2015	04	25882836	NIHMS681431	The Effects of Inattentiveness and Hyperactivity on Posttraumatic Stress Symptoms: Does a Diagnosis of Posttraumatic Stress Disorder Matter?	In individuals with posttraumatic stress disorder (PTSD), symptoms of ADHD, particularly inattention or memory problems, as assessed by the CAARS-S:S, may be significant predictors of total PTSD symptoms as measured by the CAPS.	In individuals with posttraumatic stress disorder (PTSD), symptoms of ADHD, particularly inattention or memory problems, are significant predictors of total PTSD symptoms as measured by the CAPS; thus, ADHD --+> CAPS.	ADHD	CAPS	1	Regulation: ADHD --+> CAPS
ADHD	CAPS	2020	09	32898346	10.4088/PCC.19m02579	A Randomized Controlled Feasibility Trial of Reminder-Focused Positive Psychiatry in Adolescents With Comorbid Attention-Deficit/Hyperactivity Disorder and Posttraumatic Stress Disorder.	RFPP intervention, compared to TF-CBT, improves core PTSD and ADHD symptoms, decreases inflammation, and increases well-being, vascular function, and posttraumatic growth in adolescents with comorbid ADHD and PTSD, as indicated by significant improvement in CAPS-CA and SNAP scores.	RFPP intervention significantly improves core PTSD and ADHD symptoms, as evidenced by notable enhancements in CAPS-CA and SNAP scores, indicating a positive association between ADHD and CAPS. ADHD --+> CAPS.	ADHD	CAPS	1	Regulation: ADHD --+> CAPS
ADHD	CAPS	2016	03	27014602	PMC4804260	How does a real-world child psychiatric clinic diagnose and treat attention deficit hyperactivity disorder?	The study found that child and adolescent psychiatrists' (CAPs) diagnoses of ADHD have strong concurrent validity against valid rating scales, but their recognition of the comorbid condition of ADHD, oppositional defiant disorder (ODD), may be under-recognized.	The study found that child and adolescent psychiatrists' (CAPs) diagnoses of ADHD have strong concurrent validity against valid rating scales, indicating a positive association, but their recognition of the comorbid condition of ADHD with oppositional defiant disorder (ODD) may be under-recognized; thus, 'ADHD' --+> 'CAPS'.	ADHD	CAPS	1	Regulation: ADHD --+> CAPS
ADHD	CASP3	2023	06	37326266	PMC10308472	Beneficial role of rosemary extract on oxidative stress-mediated neuronal apoptosis in rotenone-induced attention deficit hyperactivity disease in juvenile rat model.	The study found that rotenone-induced ADHD in juvenile rats led to an increase in caspase-3 expression, while the administration of rosemary ameliorated this effect, suggesting a potential relationship between CASP3 and ADHD.	The study found that rotenone-induced ADHD in juvenile rats led to an increase in caspase-3 expression, suggesting a potential relationship between CASP3 and ADHD; thus, 'ADHD' --+> 'CASP3'.	ADHD	CASP3	1	Regulation: ADHD --+> CASP3
ADHD	CASP3	2024	1	38228974	10.1007/s43032-023-01449-9	Chronic Administration of Lisdexamfetamine Induces Apoptosis and Inflammation and Reduces Sperm Quality in Adult Male Rats.	The study found that prolonged use of lisdexamfetamine (LDX) in adult male rats led to reduced sperm quality, increased DNA fragmentation, decreased testosterone levels, and increased expression of caspase-3 and TNF-α in testicular tissues, suggesting a potential association between ADHD treatment with LDX and activation of caspase-3.	The study suggests a potential association between ADHD treatment with lisdexamfetamine (LDX) and increased expression of caspase-3 in testicular tissues, indicating that prolonged LDX use may activate caspase-3, leading to reduced sperm quality and increased DNA fragmentation. - 'ADHD' --+> 'CASP3'	ADHD	CASP3	1	Regulation: ADHD --+> CASP3
ADHD	CAST	0	0	27353198	10.1093/ije/dyw115	Acetaminophen use in pregnancy and neurodevelopment: attention function and autism spectrum symptoms.	Prenatal exposure to acetaminophen is associated with an increased risk of presenting more hyperactivity/impulsivity symptoms and a greater number of autism spectrum symptoms in males, as well as adverse effects on attention-related outcomes for both genders, as measured by the ADHD-DSM-IV form list and the Childhood Autism Spectrum Test (CAST).	Prenatal exposure to acetaminophen is linked to an increased risk of hyperactivity/impulsivity symptoms and autism spectrum symptoms in males, as well as adverse attention-related outcomes for both genders, indicating a potential association between ADHD and CAST; thus, 'ADHD' --+> 'CAST'.	ADHD	CAST	1	Regulation: ADHD --+> CAST
ADHD	CAT	2023	07	37547212	PMC10397734	Potential effectiveness of digital therapeutics specialized in executive functions as adjunctive treatment for clinical symptoms of attention-deficit/hyperactivity disorder: a feasibility study.	Digital therapeutics (DTx), specifically the use of NUROW, showed significant improvement in clinical symptoms of ADHD, as measured by the Comprehensive Attention Test (CAT), indicating the potential of DTx as an adjunctive treatment for children with ADHD.	Digital therapeutics (DTx), particularly NUROW, demonstrated significant improvement in ADHD symptoms as assessed by the Comprehensive Attention Test (CAT), suggesting a positive association between the two. Therefore, 'ADHD' --+> 'CAT'.	ADHD	CAT	1	Regulation: ADHD --+> CAT
ADHD	CAT	2024	6	38885746	10.1016/j.bbi.2024.06.012	Efficacy of a synbiotic in the management of adults with Attention-Deficit and Hyperactivity Disorder and/or Borderline Personality Disorder and high levels of irritability: Results from a multicenter, randomized, placebo-controlled, "basket" trial.	Treatment with a synbiotic has been shown to be associated with a clinically meaningful improvement in irritability in adults with ADHD and/or BPD, with a significantly higher response rate compared to placebo (OR: 0.2, 95% CI: 0.1 to 0.7; P = 0.01), suggesting potential benefits in managing emotional dysregulation, emotional symptoms, inattention, functioning, and perceived stress levels in this…	Treatment with a synbiotic has been associated with a clinically meaningful improvement in irritability in adults with ADHD, showing a significantly higher response rate compared to placebo (OR: 0.2, 95% CI: 0.1 to 0.7; P = 0.01), suggesting potential benefits in managing emotional dysregulation and related symptoms. - 'ADHD' --+> 'CAT'	ADHD	CAT	1	Regulation: ADHD --+> CAT
ADHD	CAT	2024	2	38323512	10.1002/aur.3099	Is camouflaging unique for autism? A comparison of camouflaging between adults with autism and ADHD.	Adults with ADHD show camouflaging behavior, scoring higher on total camouflaging and assimilation subscale compared to a comparison group, but lower than autistic adults, suggesting a partial association between ADHD and camouflaging.	Adults with ADHD exhibit camouflaging behavior, scoring higher on total camouflaging and the assimilation subscale compared to a comparison group, indicating a partial association between ADHD and camouflaging, with the relationship being 'ADHD' --+> 'CAT'.	ADHD	CAT	1	Regulation: ADHD --+> CAT
ADHD	CAT	2024	1	38247516	PMC10812591	Changes in Cortisol and in Oxidative/Nitrosative Stress Indicators after ADHD Treatment.	The study found a significant association between ADHD and CAT, as treatment with methylphenidate led to an increase in the enzymatic activity of catalase (CAT) in ADHD patients, suggesting the involvement of the endogenous antioxidant system in the pathophysiology of ADHD.	The study found a significant association between ADHD and CAT, as treatment with methylphenidate led to an increase in the enzymatic activity of catalase (CAT) in ADHD patients, suggesting the involvement of the endogenous antioxidant system in the pathophysiology of ADHD; thus, 'ADHD' --+> 'CAT'.	ADHD	CAT	1	Regulation: ADHD --+> CAT
ADHD	CBS	0	0	17468684	10.1097/01.nmd.0000243968.06789.73	Can self-reported behavioral scales assess executive function deficits? A controlled study of adults with ADHD.	The Current Behavior Scale (CBS) is a useful tool for assessing behavioral concomitants of executive function deficits in adults with ADHD, and scores above the 50th percentile on the CBS indicate higher risk for functional morbidity and impaired global functioning beyond the diagnosis of ADHD alone.	The Current Behavior Scale (CBS) is an effective assessment tool for identifying behavioral issues related to executive function deficits in adults with ADHD, with scores above the 50th percentile indicating a higher risk for functional morbidity and impaired global functioning beyond ADHD alone; thus, 'ADHD' --+> 'CBS'.	ADHD	CBS	1	Regulation: ADHD --+> CBS
ADHD	CBS	2021	05	33941124	PMC8091664	Prevalence of criminal convictions in Norwegian adult ADHD outpatients and associations with ADHD symptom severity and emotional dysregulation.	The severity of hyperactivity-impulsivity and emotional dysregulation, as measured by the CBS, are associated with criminal conviction in individuals with ADHD.	The severity of hyperactivity-impulsivity and emotional dysregulation, as measured by the CBS, is associated with criminal conviction in individuals with ADHD; thus, ADHD --+> CBS.	ADHD	CBS	1	Regulation: ADHD --+> CBS
ADHD	CCL2	2023	11	37972879	10.1016/j.bbi.2023.11.013	Comprehensive immunoprofiling of neurodevelopmental disorders suggests three distinct classes based on increased neurogenesis, Th-1 polarization or IL-1 signaling.	ADHD is associated with increased C-C Motif Chemokine Ligand 2 (CCL2) levels, along with other immunological abnormalities shared by Autism Spectrum Disorder (ASD) and Intellectual Disability Disorder (IDD), suggesting a common immune etiology in early-onset neurodevelopmental disorders.	ADHD is associated with increased C-C Motif Chemokine Ligand 2 (CCL2) levels, suggesting a common immune etiology in early-onset neurodevelopmental disorders; ADHD --+> CCL2.	ADHD	CCL2	1	Regulation: ADHD --+> CCL2
ADHD	CCL5	0	0	35078953	PMC8813316	Increased Serum Level of CCL5 in Children with Attention‑Deficit/Hyperactivity Disorder: First Results about Serum Chemokines.	Children with ADHD exhibit significantly higher levels of serum CCL5 compared to healthy controls, suggesting a potential role of CCL5 in the pathophysiology of ADHD.	Children with ADHD exhibit significantly higher levels of serum CCL5 compared to healthy controls, suggesting a potential role of CCL5 in the pathophysiology of ADHD; thus, 'ADHD' --+> 'CCL5'.	ADHD	CCL5	1	Regulation: ADHD --+> CCL5
ADHD	CD4	2022	03	35358939	10.1016/j.jneuroim.2022.577848	Regulatory T cells in children with attention deficit hyperactivity disorder: A case-control study.	Children with ADHD have significantly higher levels of CD4-positive regulatory T cells (Tregs) compared to healthy control subjects, indicating a potential relationship between ADHD and CD4.	Children with ADHD have significantly higher levels of CD4-positive regulatory T cells (Tregs) compared to healthy control subjects, indicating a potential relationship between ADHD and CD4; thus, 'ADHD' --+> 'CD4'.	ADHD	CD4	1	Regulation: ADHD --+> CD4
ADHD	CD44	0	0	17105903	10.1196/annals.1369.005	Short-term effects of adolescent methylphenidate exposure on brain striatal gene expression and sexual/endocrine parameters in male rats.	The exposure to methylphenidate (MPH) during adolescence in rats with ADHD leads to increased testis growth and changes in testosterone metabolism, as well as upregulation of genes involved in synaptic plasticity in the striatum, such as CD44.	The exposure to methylphenidate (MPH) during adolescence in rats with ADHD is associated with upregulation of CD44, which is involved in synaptic plasticity in the striatum; thus, ADHD --+> CD44.	ADHD	CD44	1	Regulation: ADHD --+> CD44
ADHD	CDA	2022	08	35988343	PMC9402389	Behavioral and neurocognitive effects of judo training on working memory capacity in children with ADHD: A randomized controlled trial.	Children with ADHD who participated in a judo training program showed improved working memory capacity, as indicated by increased negativity of the contralateral delay activity (CDA) in a cognitive task.	Children with ADHD who participated in a judo training program showed improved working memory capacity, as indicated by increased negativity of the contralateral delay activity (CDA) in a cognitive task, suggesting a positive association: ADHD --+> CDA.	ADHD	CDA	1	Regulation: ADHD --+> CDA
ADHD	CDC42	2017	06	28633952	10.1016/j.neulet.2017.06.012	Chronic methylphenidate regulates genes and proteins mediating neuroplasticity in the juvenile rat brain.	Chronic methylphenidate treatment for ADHD increases the expression of cell division control protein 42 (CDC42) in the nucleus accumbens.	Chronic methylphenidate treatment for ADHD increases the expression of cell division control protein 42 (CDC42) in the nucleus accumbens, indicating a positive association between ADHD and CDC42; thus, 'ADHD' --+> 'CDC42'.	ADHD	CDC42	1	Regulation: ADHD --+> CDC42
ADHD	CDR2	2013	03	23510584	10.1016/j.jneuroim.2013.02.018	Anti-Purkinje cell antibody as a biological marker in attention deficit/hyperactivity disorder: a pilot study.	The study found a significant positive association between ADHD and anti-Yo antibody immunoreactivity in the cerebellum, suggesting an immune dysregulation involving CDR2.	The study found a significant positive association between ADHD and anti-Yo antibody immunoreactivity in the cerebellum, suggesting an immune dysregulation involving CDR2; thus, 'ADHD' --+> 'CDR2'.	ADHD	CDR2	1	Regulation: ADHD --+> CDR2
ADHD	CFB	0	0	34092822	PMC8146561	A Phase 3 Placebo-Controlled Trial of Once-Daily 400-mg and 600-mg SPN-812 (Viloxazine Extended-Release) in Adolescents with ADHD.	The study found that treatment with 400-mg/day SPN-812 resulted in a statistically significant improvement in the change from baseline (CFB) in the ADHD Rating Scale-5 (ADHD-RS-5) Total score in pediatric subjects with ADHD, while the 600-mg/day SPN-812 group did not show significant improvement, indicating a potential dose-dependent relationship between SPN-812 and CFB in ADHD.	Treatment with 400-mg/day SPN-812 led to a statistically significant improvement in the change from baseline (CFB) in the ADHD Rating Scale-5 (ADHD-RS-5) Total score in pediatric subjects with ADHD, suggesting a potential dose-dependent relationship between SPN-812 and CFB in ADHD; thus, 'ADHD' --+> 'CFB'.	ADHD	CFB	1	Regulation: ADHD --+> CFB
ADHD	CFI	2016	05	27164481	10.1016/j.ridd.2016.05.002	Psychometric properties of the Japanese ADHD-RS in preschool children.	The study found that the Japanese version of the ADHD-Rating Scale-IV has good reliability and validity for screening children with possible ADHD, as indicated by high internal consistencies (CFI=0.968, 980) and higher accuracy in area under the curve (AUC), suggesting a positive relationship between ADHD and CFI.	The study indicates a positive relationship between ADHD and CFI, with the Japanese version of the ADHD-Rating Scale-IV showing high internal consistency (CFI=0.968, 980) and greater accuracy in area under the curve (AUC); thus, 'ADHD' --+> 'CFI'.	ADHD	CFI	1	Regulation: ADHD --+> CFI
ADHD	CFSS	2015	12	26707341	10.1111/eos.12236	Oral health status, dental anxiety, and behavior-management problems in children with oppositional defiant disorder.	Children with ADHD have higher levels of dental anxiety (DA) as measured by the Children's Fear Survey Schedule-Dental subscale (CFSS-DS) and poorer oral health status compared to children without ADHD.	Children with ADHD exhibit higher levels of dental anxiety as indicated by the Children's Fear Survey Schedule-Dental subscale (CFSS-DS) and have poorer oral health status compared to their non-ADHD peers; thus, 'ADHD' --+> 'CFSS'.	ADHD	CFSS	1	Regulation: ADHD --+> CFSS
ADHD	CGAS	2022	10	36306807	NIHMS1847307	Efficacy and safety of methylphenidate and behavioural parent training for children aged 3-5 years with attention-deficit hyperactivity disorder: a randomised, double-blind, placebo-controlled, and sham behavioural parent training-controlled trial.	In a clinical trial involving preschool children with ADHD, the use of methylphenidate and behavioral parent training resulted in greater reductions in symptom severity and improved global functioning compared to a placebo and educational intervention.	In a clinical trial involving preschool children with ADHD, the combination of methylphenidate and behavioral parent training led to greater reductions in symptom severity and improved global functioning, as measured by the Children's Global Assessment Scale (CGAS), compared to a placebo and educational intervention; thus, 'ADHD' --+> 'CGAS'.	ADHD	CGAS	1	Regulation: ADHD --+> CGAS
ADHD	CHAT	0	0	20645855	10.3109/02699206.2010.488782	Lexical and grammatical development in a child with cochlear implant and attention deficit: A case study.	ADHD/I was found to have a direct impact on lexical and grammatical development, as well as an indirect influence on communicative style, in a deaf child with a cochlear implant, as shown by analysis using CHAT conventions.	ADHD/I was found to have a direct impact on lexical and grammatical development, as well as an indirect influence on communicative style, in a deaf child with a cochlear implant, as shown by analysis using CHAT conventions; thus, ADHD --+> CHAT.	ADHD	CHAT	1	Regulation: ADHD --+> CHAT
ADHD	CHAT	2021	07	34161252	PMC8315157	Acceptability and Feasibility of the Transfer of Face-to-Face Group Therapy to Online Group Chats in a Psychiatric Outpatient Setting During the COVID-19 Pandemic: Longitudinal Observational Study.	The study aimed to evaluate the feasibility of using a group chat program as a replacement for face-to-face group therapy sessions for individuals with ADHD, and found that participation rates in the ADHD group were highest compared to other mental disorder groups, with overall satisfaction being very high.	The study found that individuals with ADHD had the highest participation rates in a group chat program designed as a replacement for face-to-face therapy, indicating a strong positive association with overall high satisfaction; thus, 'ADHD' --+> 'CHAT'.	ADHD	CHAT	1	Regulation: ADHD --+> CHAT
ADHD	CHAT	2024	7	38995481	10.1007/s10803-024-06453-9	Brief Report: Relationships Between Caregiver-Reported Externalizing and Internalizing Behaviors and the Modified Checklist for Autism in Toddlers.	The presence of externalizing symptoms, including ADHD-related concerns, is associated with elevated scores on the M-CHAT-R/F among children with elevated autism behaviors, suggesting a possible link between ADHD and autism screening outcomes.	The presence of externalizing symptoms, including ADHD-related concerns, is associated with elevated scores on the M-CHAT-R/F among children with elevated autism behaviors, suggesting a possible link between ADHD and autism screening outcomes; thus, 'ADHD' --+> 'CHAT'.	ADHD	CHAT	1	Regulation: ADHD --+> CHAT
ADHD	CHM	0	0	9181638	10.1007/s002130050267	Chiral drugs: comparison of the pharmacokinetics of [11C]d-threo and L-threo-methylphenidate in the human and baboon brain.	The d-threo enantiomer of methylphenidate (Ritalin) is responsible for the therapeutic effect of the medication in treating attention deficit hyperactivity disorder (ADHD), while the l-threo enantiomer has mostly nonspecific binding in the human brain.	The d-threo enantiomer of methylphenidate (Ritalin), which is used to treat ADHD, demonstrates a therapeutic effect, while the l-threo enantiomer shows mostly nonspecific binding in the brain; thus, 'ADHD' --+> 'CHM'.	ADHD	CHM	1	Regulation: ADHD --+> CHM
ADHD	CHRNA5	2013	12	24375168	10.1007/s12017-013-8286-2	ADHD diagnosis may influence the association between polymorphisms in nicotinic acetylcholine receptor genes and tobacco smoking.	Polymorphisms in the CHRNA5-CHRNA3-CHRNB4 gene cluster, specifically the minor alleles of two polymorphisms in the CHRNA3 gene, are associated with an increased risk of tobacco smoking among individuals with ADHD, while these alleles are protective factors for smoking in subjects without ADHD. [PMID: 24375168]	Polymorphisms in the CHRNA5-CHRNA3-CHRNB4 gene cluster, particularly the minor alleles of two polymorphisms in the CHRNA3 gene, are associated with an increased risk of tobacco smoking among individuals with ADHD, while these alleles serve as protective factors for smoking in those without ADHD. ADHD --+> CHRNA5.	ADHD	CHRNA5	1	Regulation: ADHD --+> CHRNA5
ADHD	CIMT	2021	06	34097567	10.1080/13651501.2021.1933043	Is common carotid artery intima-media thickness (cIMT) a risk assessment marker in children with attention deficit/hyperactivity disorder?	Children with ADHD have significantly higher common carotid artery intima-media thickness (cIMT), which may indicate an increased risk for cardiovascular diseases.	Children with ADHD have significantly higher common carotid artery intima-media thickness (cIMT), indicating an increased risk for cardiovascular diseases; thus, 'ADHD' --+> 'CIMT'.	ADHD	CIMT	1	Regulation: ADHD --+> CIMT
ADHD	CIMT	2024	7	39119190	PMC11306041	Seven psychiatric traits and the risk of increased carotid intima-media thickness: a Mendelian randomization study.	The study found a suggestive causal link between genetically predicted ADHD and carotid intima-media thickness (cIMT) (beta = 0.05; 95% confidence interval, 0.01-0.09; p = 0.018), suggesting a potential risk effect of ADHD on cIMT.	The study found a suggestive causal link between genetically predicted ADHD and carotid intima-media thickness (cIMT) (beta = 0.05; 95% confidence interval, 0.01-0.09; p = 0.018), indicating a potential risk effect of ADHD on cIMT; thus, 'ADHD' --+> 'CIMT'.	ADHD	CIMT	1	Regulation: ADHD --+> CIMT
ADHD	CIT	0	0	16479247	10.1097/00006231-200603000-00010	Striatal dopamine transporter density in drug naive patients with attention-deficit/hyperactivity disorder.	The present study found evidence of involvement of the dopamine transporter in ADHD, as shown by the slightly higher density of dopamine transporters in adult patients with ADHD compared to control subjects, using the specific radiotracer 123I-FP-CIT.	The present study found a slightly higher density of dopamine transporters in adult patients with ADHD compared to control subjects, indicating a potential association between ADHD and CIT; thus, 'ADHD' --+> 'CIT'.	ADHD	CIT	1	Regulation: ADHD --+> CIT
ADHD	CIT	2014	06	24942409	NIHMS595128	Differential impact of methylphenidate and atomoxetine on sustained attention in youth with attention-deficit/hyperactivity disorder.	The study found that methylphenidate (MPH) has greater effects on measures of inhibitory control and attention (CIT) compared to atomoxetine (ATX) in youth with attention-deficit/hyperactivity disorder (ADHD), suggesting a differential response profile between the two medications.	The study found that methylphenidate (MPH) significantly outperforms atomoxetine (ATX) in improving inhibitory control and attention (CIT) in youth with attention-deficit/hyperactivity disorder (ADHD), indicating a positive influence of ADHD on CIT. - 'ADHD' --+> 'CIT'	ADHD	CIT	1	Regulation: ADHD --+> CIT
ADHD	CIT	2022	04	35492708	PMC9046584	Responsivity of the Striatal Dopamine System to Methylphenidate-A Within-Subject I-123-β-CIT-SPECT Study in Male Children and Adolescents With Attention-Deficit/Hyperactivity Disorder.	The study found that the medication methylphenidate (MPH) significantly affects dopamine transporter (DAT) availability in the striatum of adolescent male patients with ADHD, as assessed by SPECT using I-123-β-CIT, suggesting a potential link between DAT availability and symptom severity in ADHD.	The study found that methylphenidate (MPH) significantly affects dopamine transporter (DAT) availability in the striatum of adolescent male patients with ADHD, suggesting a potential link between DAT availability and symptom severity in ADHD; thus, 'ADHD' --+> 'CIT'.	ADHD	CIT	1	Regulation: ADHD --+> CIT
ADHD	CLOCK	2022	10	36254757	10.1177/10870547221130113	Evaluation of the Regulatory Role of Circadian Rhythm Related Long Non-Coding RNAs in ADHD Etiogenesis.	ADHD is associated with increased sleep problems and circadian rhythm disturbances, and the expression levels of CLOCK are statistically significantly higher in ADHD patients compared to healthy controls.	ADHD is associated with increased sleep problems and circadian rhythm disturbances, with CLOCK expression levels being statistically significantly higher in ADHD patients compared to healthy controls; thus, 'ADHD' --+> 'CLOCK'.	ADHD	CLOCK	1	Regulation: ADHD --+> CLOCK
ADHD	COMP	2013	05	23640808	10.1177/0306624X13485930	Mental health diagnoses and recidivism in paroled offenders.	Offenders with attention deficit hyperactivity disorder (ADHD) were found to be significantly more likely to recidivate or be suspended, suggesting a relationship between ADHD and increased risk of reoffending.	Offenders with attention deficit hyperactivity disorder (ADHD) were found to be significantly more likely to recidivate or be suspended, suggesting a relationship between ADHD and increased risk of reoffending; thus, 'ADHD' --+> 'COMP'.	ADHD	COMP	1	Regulation: ADHD --+> COMP
ADHD	COMP	2018	11	30394783	10.1037/com0000151	Associations among behavioral inhibition and owner-rated attention, hyperactivity/impulsivity, and personality in the domestic dog (Canis familiaris).	The study found that in dogs, a greater proportion of commission errors on a behavioral paradigm was associated with greater hyperactivity/impulsivity, suggesting a relationship between behavioral disinhibition and ADHD-like symptoms in dogs, providing evidence for the 'COMP' of 'ADHD'.	The study found that a greater proportion of commission errors in dogs was associated with greater hyperactivity/impulsivity, indicating a relationship between behavioral disinhibition and ADHD-like symptoms in dogs, thus supporting the 'COMP' of 'ADHD'; therefore, 'ADHD' --+> 'COMP'.	ADHD	COMP	1	Regulation: ADHD --+> COMP
ADHD	COPD	2021	07	34242595	PMC8376653	Mapping phenotypic and aetiological associations between ADHD and physical conditions in adulthood in Sweden: a genetically informed register study.	Emerging evidence suggests that individuals with ADHD have an increased risk of various physical health conditions, including respiratory diseases such as COPD, with the associations being largely influenced by shared genetic factors.	Emerging evidence suggests that individuals with ADHD have an increased risk of respiratory diseases such as COPD, with the associations being largely influenced by shared genetic factors; thus, 'ADHD' --+> 'COPD'.	ADHD	COPD	1	Regulation: ADHD --+> COPD
ADHD	COPD	2021	11	34799595	PMC8604995	Large-scale genetic investigation reveals genetic liability to multiple complex traits influencing a higher risk of ADHD.	Genetic variants associated with Attention Deficit-Hyperactivity Disorder (ADHD) have a partial genetic causality increasing the risk for chronic obstructive pulmonary disease (COPD).	Genetic variants associated with Attention Deficit-Hyperactivity Disorder (ADHD) have a partial genetic causality increasing the risk for chronic obstructive pulmonary disease (COPD), indicating a positive association: 'ADHD' --+> 'COPD'.	ADHD	COPD	1	Regulation: ADHD --+> COPD
ADHD	COPD	2024	4	38563284	10.1017/S0033291724000606	Associations between attention-deficit hyperactivity disorder genetic liability and ICD-10 medical conditions in adults: utilizing electronic health records in a Phenome-Wide Association Study.	ADHD genetic liability is associated with an increased risk of various medical conditions in undiagnosed individuals, including chronic obstructive pulmonary disease (COPD) with an odds ratio of 1.15 (CI 1.11-1.18) [PMID: 38563284].	ADHD genetic liability is associated with an increased risk of chronic obstructive pulmonary disease (COPD), with an odds ratio of 1.15 (CI 1.11-1.18) [PMID: 38563284]; thus, 'ADHD' --+> 'COPD'.	ADHD	COPD	1	Regulation: ADHD --+> COPD
[truncated: 3,548 more rows]

## Sheet: HNC
Entity1 Name	Entity2 Name	PubYear	PubMonth	PMID	DOI	Title	SPD	Sentence	entity1	entity2	Effect	Relation Name
[truncated: 24,131 more rows]

[truncated: 1 more sheets: Anxiety]
